# Supplementary material for: Lipopolysaccharide-induced interferon response networks at birth are predictive of severe viral lower respiratory infections in the first year of life
Source: Front Immunol. 2022 Aug 5;13:876654. doi: 10.3389/fimmu.2022.876654 (PMC9389556; doi:10.3389/fimmu.2022.876654)
Supplement: Data S1 — Raw and normalized cytokines multiplex assay data. [file DataSheet_1.zip]

Archive with 3 entries (3 files):
- Supplementary Material/Data S1.XLSX
- Supplementary Material/Data S2.XLSX
- Supplementary Material/Supplementary Methods.PDF
