# Supplementary material for: Lipopolysaccharide-induced interferon response networks at birth are predictive of severe viral lower respiratory infections in the first year of life
Source: Front Immunol. 2022 Aug 5;13:876654. doi: 10.3389/fimmu.2022.876654 (PMC9389556; doi:10.3389/fimmu.2022.876654)
Supplement: Data S1 — Raw and normalized cytokines multiplex assay data. [file DataSheet_1.zip › Supplementary Material/Data S1.XLSX]

## Sheet: Raw values (pg per ml)
		Age	Stimuli	Sex	sLRIy1	CTACK	Eotaxin	FGF basic	G-CSF	GM-CSF	GRO-a	HGF	IFN-a2	IFN-g	IL-1a	IL-1b	IL-1ra	IL-2	IL-2Ra	IL-3	IL-4	IL-5	IL-6	IL-7	IL-8	IL-9	IL-10	IL-12 (p70)	IL-12 (p40)	IL-13	IL-15	IL-16	IL-17	IL-18	IP-10	LIF	MCP-1	MCP-3	M-CSF	MIF	MIG	MIP-1a	MIP-1b	b-NGF	PDGF-bb	RANTES	SCF	SCGF-b	SDF-1a
C001	Subject_1	Cord	Unstimulated	Female	0	OOR <	OOR <	OOR <	156.37	OOR <	103.15	OOR <	OOR <	OOR <	OOR <	1.05	130.93	OOR <	OOR <	OOR <	OOR <	OOR <	19.7	OOR <	1315.66	22.01	OOR <	OOR <	OOR <	OOR <	OOR <	85.22	OOR <	OOR <	OOR <	OOR <	9.11	OOR <	OOR <	483.72	OOR <	4.71	86.76	OOR <	OOR <	OOR <	OOR <	OOR <	OOR <
C002	Subject_1	Cord	LPS	Female	0	OOR <	106.29	19.14	2605.73	3.24	1872.41	74.16	11.17	48.07	23.03	43.08	591.7	15.14	12.58	OOR <	5.5	OOR <	1239.48	OOR <	OOR >	59.81	OOR <	OOR <	46.54	OOR <	OOR <	109.78	16.39	OOR <	77.18	59.58	163.13	50.65	2.41	508.07	33.31	271.5	1051.02	15.7	OOR <	204.11	20.56	OOR <	OOR <
C003	Subject_1	Cord	Imiquimod	Female	0	OOR <	54.69	12.65	1548.53	2.13	3704.63	74.16	10.47	63.32	15.58	36.01	253.48	OOR <	10.87	OOR <	7.15	OOR <	1168.3	OOR <	OOR >	68.11	OOR <	OOR <	50.6	OOR <	OOR <	100.78	13.96	OOR <	1008.48	54.61	588.11	320.2	OOR <	382.95	48.41	97.62	562.02	13.66	OOR <	188.9	21.57	OOR <	OOR <
C004	Subject_1	Cord	PolyIC	Female	0	OOR <	105.29	20.07	2530.55	3.64	2393.53	112.65	14.98	131.27	25.06	21.38	832.14	14.03	16.21	OOR <	6.82	OOR <	1482.97	OOR <	OOR >	77.19	18.38	OOR <	112.06	OOR <	96.89	123.79	18.8	OOR <	3065.51	59.58	555.91	191.74	3.31	448.64	70.8	233.47	1092.98	16.71	OOR <	OOR <	25.36	OOR <	292.79
C005	Subject_2	Cord	Unstimulated	Male	1	OOR <	OOR <	OOR <	139.36	OOR <	150.79	OOR <	OOR <	OOR <	OOR <	0.56	220.44	OOR <	OOR <	OOR <	OOR <	OOR <	3.71	OOR <	1453.58	OOR <	OOR <	OOR <	OOR <	OOR <	OOR <	85.79	OOR <	OOR <	49.62	OOR <	27.34	57.36	OOR <	651.1	OOR <	3.32	31.16	OOR <	OOR <	OOR <	OOR <	OOR <	OOR <
C006	Subject_2	Cord	LPS	Male	1	OOR <	119.11	14.73	1455.11	11.96	4709.16	97.7	10.93	92.05	51.99	345.77	911.33	30.81	16.24	OOR <	6.32	98.36	6967.18	OOR <	OOR >	62.09	16.54	OOR <	50.74	OOR <	60.23	110.78	12.54	OOR <	738.78	42.77	448.56	183.78	3.77	508.09	162.75	OOR >	1302.03	11.63	OOR <	161.83	18.03	OOR <	OOR <
C007	Subject_2	Cord	Imiquimod	Male	1	OOR <	96.27	14.43	1668.1	5.83	6443.07	102.35	14.24	142.55	51.39	331.44	449.31	24.68	21.37	OOR <	13.32	88.45	7078.62	OOR <	OOR >	39.92	20.88	3.44	65.19	OOR <	38.69	110.05	9.48	OOR <	14990.5	51.8	3170.85	1792.35	2.16	481.19	2028.36	OOR >	961.51	9.54	OOR <	OOR <	55.19	OOR <	OOR <
C008	Subject_2	Cord	PolyIC	Male	1	OOR <	128.14	18.08	1699.42	10.26	7352.55	83.52	13.06	238	45.68	304.76	890.02	31.63	32.61	OOR <	10.5	114.4	10061.7	OOR <	OOR >	61.18	25.74	10.17	117.53	3.17	118.97	191.56	13.98	OOR <	22911.8	49.27	1877.45	1106.18	4.59	616.25	1787.84	OOR >	1350.9	10.28	OOR <	OOR <	45.13	OOR <	OOR <
C009	Subject_3	Cord	Unstimulated	Female	1	OOR <	OOR <	OOR <	691.76	OOR <	276.49	OOR <	OOR <	OOR <	OOR <	4.88	65.42	OOR <	OOR <	OOR <	1.45	OOR <	69.35	OOR <	1995.47	OOR <	OOR <	OOR <	OOR <	OOR <	OOR <	73.24	4.68	OOR <	OOR <	OOR <	17.25	OOR <	OOR <	295.9	OOR <	36.34	176.27	OOR <	OOR <	OOR <	4.89	2176.78	OOR <
C010	Subject_3	Cord	LPS	Female	1	OOR <	29.44	9.2	1686.37	1.66	451.66	46.02	8.09	OOR <	10.84	17.24	105.68	OOR <	6.98	OOR <	2.98	OOR <	198.86	OOR <	3640.86	OOR <	OOR <	OOR <	34.11	OOR <	OOR <	89.48	13.35	OOR <	OOR <	41.56	21.31	OOR <	OOR <	249.41	OOR <	92.24	330.61	8.54	OOR <	OOR <	11.81	OOR <	OOR <
C011	Subject_3	Cord	Imiquimod	Female	1	OOR <	42.34	13.19	2023.53	2.24	695.56	62.28	8.09	OOR <	16.93	42.88	89.6	OOR <	10	OOR <	4.06	OOR <	610.7	OOR <	7527.37	OOR <	OOR <	OOR <	46.54	OOR <	OOR <	88.91	13.96	OOR <	512.24	45.59	61.22	OOR <	OOR <	194.97	59.64	139.42	396.09	12.9	OOR <	OOR <	15.45	OOR <	OOR <
C012	Subject_3	Cord	PolyIC	Female	1	OOR <	67.59	16.76	2386.17	3.39	711.88	66.26	11.4	OOR <	19.64	35.19	221.95	14.31	13.86	OOR <	4.97	OOR <	902.67	OOR <	9229.76	29.12	OOR <	OOR <	78.15	OOR <	50.06	96.83	16.99	OOR <	913.51	45.59	55.8	OOR <	2.25	248.76	59.64	309.24	678.9	13.66	OOR <	OOR <	19.29	OOR <	OOR <
C013	Subject_4	5yo	Unstimulated	Male	0	OOR <	OOR <	OOR <	69.17	OOR <	143.7	OOR <	OOR <	OOR <	OOR <	0.65	350.04	OOR <	OOR <	OOR <	OOR <	OOR <	6.24	OOR <	2658.4	OOR <	OOR <	OOR <	OOR <	OOR <	OOR <	67.3	OOR <	OOR <	210.3	OOR <	43.34	48.56	OOR <	255.93	OOR <	4.48	77.75	OOR <	OOR <	OOR <	OOR <	OOR <	OOR <
C014	Subject_4	5yo	LPS	Male	0	OOR <	175.04	13.49	1037.78	4.3	4143.7	67.6	9.26	109.81	25.04	121.11	2418.75	27.24	10.93	OOR <	6.13	OOR <	1525.44	OOR <	OOR >	60.33	OOR <	3.61	50.32	OOR <	36.57	414.71	12	OOR <	99.08	38.28	382.15	206.52	3.83	1267.28	27.82	OOR >	1716.69	13.2	OOR <	OOR <	16.03	OOR <	OOR <
C015	Subject_4	5yo	Imiquimod	Male	0	OOR <	135.99	12.03	1488.7	2.79	6489.47	47	7.28	85.89	23.46	146.67	1354.4	16.78	11.67	OOR <	9.02	OOR <	1358.01	OOR <	OOR >	37.25	14.77	OOR <	45.73	OOR <	OOR <	102.66	8.58	OOR <	1746.57	36.44	1398.43	1061.08	1.71	245.85	51.64	389.63	1086.14	OOR <	OOR <	OOR <	29.4	OOR <	OOR <
C016	Subject_4	5yo	PolyIC	Male	0	OOR <	124.53	13.01	2111.43	2.65	4047.79	52.08	10.55	183.39	15.62	8.67	1786.92	OOR <	21.97	OOR <	13.32	OOR <	846.46	OOR <	OOR >	35.5	14.77	4.73	156.92	OOR <	76.5	123.08	8.3	OOR <	12287	34.6	3155.28	2182.38	3.67	309.03	159.3	260.97	1016.96	9.86	OOR <	OOR <	81.29	OOR <	OOR <
C017	Subject_4	Cord	Unstimulated	Male	0	OOR <	151.09	17.41	1434	29.94	860.29	78.17	8.83	28.08	133.49	771.78	462.12	31.39	17.09	OOR <	6.24	57.9	4507.09	OOR <	OOR >	53.58	11.86	OOR <	63.98	OOR <	40.72	611.4	14.83	OOR <	77.45	50.18	133.62	110.09	1.71	3362.16	OOR <	648.59	1360.96	OOR <	OOR <	OOR <	14.04	OOR <	OOR <
C018	Subject_4	Cord	LPS	Male	0	OOR <	147.22	20.05	1504.9	35.37	612.22	99.76	11.4	37.73	150.01	1201.42	322.06	30.66	17.09	OOR <	5.92	55.47	4479.97	OOR <	OOR >	50.18	11.86	OOR <	77.51	OOR <	52.77	464.4	13.41	OOR <	127.33	60.17	44.71	58.69	1.71	2130.04	31.91	666.52	1333.08	11.95	OOR <	OOR <	19.26	OOR <	OOR <
C019	Subject_4	Cord	Imiquimod	Male	0	OOR <	156.85	21.98	1384.46	33.33	1080.11	127.46	12.65	37.73	203.33	1161.92	373.35	38.39	18.56	OOR <	7.5	74.18	5091.26	OOR <	OOR >	50.6	13.31	OOR <	95.39	OOR <	50.79	655.26	19.08	OOR <	613.2	63.79	135.8	157.73	2.46	4558.15	142.1	OOR >	1114.43	11.53	OOR <	OOR <	21	OOR <	OOR <
C020	Subject_4	Cord	PolyIC	Male	0	OOR <	148.09	20.27	1322.77	47.74	1128.05	83.52	11.4	30.95	114.58	1045.48	276.86	35.5	20.51	OOR <	6.13	80.31	5708.45	OOR <	OOR >	40.73	16.96	OOR <	113.12	3.59	50.79	325.72	15.12	OOR <	221.55	51.09	162.56	86.71	2.61	1745.11	43.86	OOR >	1680.04	8.61	OOR <	OOR <	19.51	OOR <	OOR <
C021	Subject_5	5yo	Unstimulated	Female	0	OOR <	OOR <	OOR <	132.53	OOR <	246.73	OOR <	OOR <	64.18	OOR <	3.93	1705.48	OOR <	OOR <	OOR <	OOR <	OOR <	16.48	OOR <	5271.53	OOR <	OOR <	OOR <	OOR <	OOR <	OOR <	110.14	OOR <	OOR <	445.18	OOR <	15.36	24.74	OOR <	521.8	27.82	12.73	182.33	OOR <	OOR <	OOR <	OOR <	OOR <	OOR <
C022	Subject_5	5yo	LPS	Female	0	OOR <	182.22	21.55	1076.38	6.99	9067.68	124.66	14.29	197.28	86	985.54	5347.04	56.86	20.27	OOR <	7.7	90.55	4897.58	OOR <	OOR >	62.02	16.6	OOR <	104.27	OOR <	46.81	205.35	23.03	OOR <	245.93	69.21	201.77	81.59	13.81	829.36	55.48	657.59	4871.43	12.78	OOR <	OOR <	20.5	OOR <	OOR <
C023	Subject_5	5yo	Imiquimod	Female	0	OOR <	159.6	20.27	1251.56	3.93	12544.5	110.75	12.86	190.32	75.45	956.22	4178.46	34.54	18.56	OOR <	9.02	84.4	4388.67	OOR <	OOR >	53.58	37.49	OOR <	77.51	OOR <	30.18	168.19	17.95	OOR <	1484.8	60.17	1083.31	568.38	5.68	735.65	105.2	OOR >	1988.74	10.7	OOR <	OOR <	33.34	OOR <	OOR <
C024	Subject_5	5yo	PolyIC	Female	0	OOR <	116.08	15.36	2715.39	3.69	3492.46	83.52	16.3	308.43	18.75	44	3791.83	17.29	28.27	OOR <	19.37	44.54	739.3	OOR <	OOR >	43.75	16.23	23.91	141.66	OOR <	92.8	150.73	11.14	OOR <	OOR >	41.96	OOR >	4155.65	4.44	622.25	335.86	206.95	1235.95	10.9	OOR <	OOR <	148.88	OOR <	OOR <
C025	Subject_5	Cord	Unstimulated	Female	0	OOR <	OOR <	OOR <	OOR <	OOR <	OOR <	OOR <	OOR <	OOR <	OOR <	OOR <	72.76	OOR <	OOR <	OOR <	OOR <	OOR <	OOR <	OOR <	847.35	OOR <	OOR <	OOR <	OOR <	OOR <	OOR <	69.34	OOR <	OOR <	OOR <	OOR <	11.7	35.61	OOR <	329.35	OOR <	1.59	OOR <	OOR <	OOR <	OOR <	OOR <	OOR <	OOR <
C026	Subject_5	Cord	LPS	Female	0	OOR <	134.37	10.79	1086.05	2.41	1876.96	64.99	OOR <	55.07	14.06	33.15	873.18	16.78	9.18	OOR <	3.92	OOR <	632.64	OOR <	OOR >	36.81	OOR <	OOR <	31.81	OOR <	OOR <	152.44	8.58	OOR <	60.38	OOR <	248.3	108.68	2.38	566.62	OOR <	386.23	1089.57	9.86	OOR <	OOR <	11.55	OOR <	OOR <
C027	Subject_5	Cord	Imiquimod	Female	0	OOR <	103.05	11.04	1144.23	2.31	5420.06	47	6.6	44.11	15.62	67.6	319.23	14.75	10.18	OOR <	6.56	37.3	1315.21	OOR <	OOR >	39.42	OOR <	OOR <	36.48	OOR <	OOR <	81.58	7.16	OOR <	1535.14	35.52	908.04	573.68	1.78	318.29	61.18	326.32	793.08	OOR <	OOR <	OOR <	22.98	OOR <	OOR <
C028	Subject_5	Cord	PolyIC	Female	0	OOR <	97.84	11.29	1494.92	2.7	4258.9	72.87	7.95	125.01	17.18	24.56	439.8	OOR <	14.64	OOR <	7.76	OOR <	1096.72	OOR <	OOR >	33.75	12.59	3.83	200.16	OOR <	77.42	99.26	7.16	OOR <	4183.41	OOR <	2697.62	966.27	3.75	407.8	92.61	272.24	795.62	OOR <	OOR <	OOR <	46.6	OOR <	OOR <
C029	Subject_6	5yo	Unstimulated	Female	1	OOR <	OOR <	OOR <	78.55	OOR <	OOR <	OOR <	OOR <	OOR <	OOR <	0.5	248.27	OOR <	OOR <	OOR <	OOR <	OOR <	6.57	OOR <	958.16	OOR <	OOR <	OOR <	OOR <	OOR <	OOR <	71.04	OOR <	OOR <	411.78	OOR <	20.49	OOR <	OOR <	276.02	31.91	4.5	72.04	OOR <	OOR <	OOR <	OOR <	OOR <	OOR <
C030	Subject_6	5yo	LPS	Female	1	OOR <	142.85	13.01	1170.98	4.62	2982.01	62.38	OOR <	64.69	21.89	154.81	1075.3	18.8	10.68	OOR <	4.15	OOR <	1171.04	OOR <	OOR >	40.73	10.4	OOR <	43.42	OOR <	OOR <	83.62	10.01	OOR <	134.81	34.6	197.59	45.44	3.37	284.02	35.94	621.02	1329.3	OOR <	OOR <	OOR <	12.54	OOR <	OOR <
C031	Subject_6	5yo	Imiquimod	Female	1	OOR <	80.49	8.45	1049.83	1.67	2122.73	49.53	7.5	66.73	14.06	64.42	568.48	OOR <	9.18	OOR <	7.39	OOR <	657.89	OOR <	14430.1	27.09	22.08	OOR <	41.11	OOR <	OOR <	75.46	6.87	OOR <	4300.84	OOR <	1323.14	782.09	OOR <	203.89	66.83	145.44	699.73	OOR <	OOR <	OOR <	22.98	OOR <	OOR <
C032	Subject_6	5yo	PolyIC	Female	1	OOR <	85.2	8.45	1076.38	1.57	1562.65	72.87	OOR <	63.67	9.4	9.92	782.25	OOR <	12.17	OOR <	4.83	OOR <	463.28	OOR <	16411.5	31.98	12.59	4.06	156.92	OOR <	62.44	96.54	6.01	OOR <	5655.61	OOR <	734.51	416.69	3.37	250.06	208.15	160.93	749.23	OOR <	OOR <	OOR <	22.48	OOR <	OOR <
C033	Subject_6	Cord	Unstimulated	Female	1	OOR <	OOR <	OOR <	95.36	OOR <	113.66	67.6	OOR <	OOR <	OOR <	0.84	247.89	OOR <	OOR <	OOR <	OOR <	OOR <	8.53	OOR <	896.91	OOR <	OOR <	OOR <	OOR <	OOR <	OOR <	524.45	OOR <	OOR <	99.08	OOR <	5.45	OOR <	OOR <	1605.9	OOR <	5.15	100.57	OOR <	OOR <	OOR <	OOR <	OOR <	OOR <
C034	Subject_6	Cord	LPS	Female	1	OOR <	123.17	10.03	906	1.47	2664.36	52.08	OOR <	61.63	12.5	41.46	1090.44	OOR <	8.93	OOR <	3.46	OOR <	1060.67	OOR <	OOR >	25.75	OOR <	OOR <	41.11	OOR <	OOR <	182.61	7.16	OOR <	93.77	OOR <	294.67	107.74	2.46	676.84	OOR <	294.31	1135.31	OOR <	OOR <	OOR <	11.55	OOR <	OOR <
C035	Subject_6	Cord	Imiquimod	Female	1	OOR <	111.49	10.03	1599.96	1.87	3888.29	80.84	8.83	94.85	14.06	49.12	578.89	OOR <	11.42	OOR <	13.42	OOR <	1313.42	OOR <	OOR >	45.9	15.5	OOR <	50.32	OOR <	OOR <	161.34	8.3	OOR <	10137.9	OOR <	2698.73	2104.54	OOR <	635.18	469.16	203.76	963.01	OOR <	OOR <	OOR <	44.15	OOR <	OOR <
C036	Subject_6	Cord	PolyIC	Female	1	OOR <	106.9	11.79	1865.76	2.89	2466	78.17	10.55	185.12	14.06	8.46	1009.27	OOR <	21.97	OOR <	12.33	OOR <	608.6	OOR <	OOR >	45.47	16.23	9.72	143.84	OOR <	74.65	486.53	8.87	OOR <	21716.2	OOR <	3458.43	2089.79	2.99	1642.49	568.7	155.59	903.1	10.28	OOR <	OOR <	75.92	OOR <	OOR <
C037	Subject_7	Cord	Unstimulated	Male	0	OOR <	OOR <	OOR <	OOR <	OOR <	113.87	OOR <	OOR <	OOR <	OOR <	OOR <	OOR <	OOR <	OOR <	OOR <	OOR <	OOR <	3.27	OOR <	778.26	OOR <	OOR <	OOR <	OOR <	OOR <	OOR <	119.78	OOR <	OOR <	OOR <	OOR <	137.95	56.06	OOR <	708.99	OOR <	1	OOR <	OOR <	OOR <	OOR <	OOR <	OOR <	OOR <
C038	Subject_7	Cord	LPS	Male	0	OOR <	34.32	OOR <	737.86	1.76	1439.08	OOR <	OOR <	36.85	8.44	14.16	106.59	OOR <	4.5	OOR <	3.59	OOR <	478.72	OOR <	12150.1	38.28	OOR <	OOR <	27.64	OOR <	OOR <	139.76	5.96	OOR <	OOR <	OOR <	735.43	239.13	OOR <	633.43	OOR <	101.97	426.71	OOR <	OOR <	224.65	13.17	OOR <	OOR <
C039	Subject_7	Cord	Imiquimod	Male	0	OOR <	41.49	OOR <	1292.29	2.14	3745.58	77.8	8.55	82.24	18.32	16.97	72.35	OOR <	11.68	OOR <	9.93	OOR <	1233.41	OOR <	OOR >	44.02	OOR <	3.02	27.64	OOR <	OOR <	117.01	7.44	OOR <	1475.08	OOR <	2107.95	1438.8	OOR <	665.92	136.77	128.72	442.95	OOR <	OOR <	315.19	43.14	OOR <	OOR <
C040	Subject_7	Cord	PolyIC	Male	0	OOR <	37.09	7.73	1415.35	3.24	2405.92	67.23	7.82	149.39	15.49	10.93	123.51	OOR <	19.86	OOR <	6.5	OOR <	846.93	OOR <	17915	27.1	14.87	4.7	96.26	OOR <	105.91	157.52	5.96	OOR <	3534.04	OOR <	1451.38	738.21	2.74	707.69	183.77	131.56	431.56	8.77	OOR <	OOR <	48.03	OOR <	OOR <
C041	Subject_7	5yo	Unstimulated	Male	0	OOR <	OOR <	OOR <	OOR <	OOR <	OOR <	OOR <	OOR <	OOR <	OOR <	OOR <	148.63	OOR <	OOR <	OOR <	OOR <	OOR <	3.45	OOR <	670.46	OOR <	OOR <	OOR <	OOR <	OOR <	OOR <	232.95	OOR <	OOR <	1639.47	OOR <	21.8	OOR <	OOR <	1323.6	130.59	1.26	OOR <	OOR <	OOR <	125.77	OOR <	OOR <	OOR <
C042	Subject_7	5yo	LPS	Male	0	OOR <	110.27	13.69	1264.46	7.47	7758.34	112.83	11.13	103.81	63.03	314.81	998.16	27.16	14.27	OOR <	5.27	50.13	4242.44	OOR <	OOR >	61.93	24.27	OOR <	50.46	OOR <	28.2	308.66	9.48	OOR <	964.44	47.76	1107.03	189.25	2.82	2677.59	175.64	OOR >	1412.46	OOR <	OOR <	481.81	20.53	OOR <	OOR <
C043	Subject_7	5yo	Imiquimod	Male	0	OOR <	62.24	9.4	1353.69	2.67	6846.68	70.76	9.5	128.4	37.65	61.61	327.79	13.93	11.16	OOR <	10.09	OOR <	1569.27	OOR <	OOR >	51.38	14.87	OOR <	47.97	OOR <	31.4	331.43	8.9	OOR <	3100.01	41.65	3124.34	1494.47	OOR <	2801.82	204.03	238.25	628.49	OOR <	OOR <	456.88	46.49	OOR <	OOR <
C044	Subject_7	5yo	PolyIC	Male	0	OOR <	80.47	11.01	1931.34	4.68	2531.58	60.15	14.02	250.19	25.45	33.08	731.5	13.4	30.07	OOR <	12.13	OOR <	807.99	OOR <	14204.4	59.5	17.46	13.93	114.97	OOR <	104.16	352.24	7.73	OOR <	38392.2	35.48	1496.75	1853.67	3.89	2362.81	668.53	219.38	926.95	OOR <	OOR <	303.43	118.32	OOR <	OOR <
C045	Subject_8	5yo	Unstimulated	Male	1	OOR <	OOR <	OOR <	157.37	OOR <	110.55	OOR <	OOR <	OOR <	OOR <	0.95	152.81	OOR <	OOR <	OOR <	OOR <	OOR <	3.96	OOR <	676.05	OOR <	OOR <	OOR <	OOR <	OOR <	OOR <	174.03	OOR <	OOR <	141.73	OOR <	7.75	OOR <	OOR <	691.33	OOR <	4.34	33.77	OOR <	OOR <	OOR <	OOR <	OOR <	OOR <
C046	Subject_8	5yo	LPS	Male	1	OOR <	59.94	14.24	1802.76	2.75	980.52	78.07	9.53	50.58	18.96	32.01	766.46	19.45	10	OOR <	4.91	OOR <	226.45	OOR <	11993.5	32.84	OOR <	OOR <	52.62	OOR <	29.41	169.56	13.05	OOR <	68.3	53.61	64.66	OOR <	3.24	609.36	33.31	127.6	585.16	13.15	OOR <	OOR <	18.01	OOR <	OOR <
C047	Subject_8	5yo	Imiquimod	Male	1	OOR <	39.34	13.72	1738.73	2.65	2818.87	68.24	11.4	49.58	16.93	61.79	274.41	15.14	13.01	OOR <	6.48	OOR <	680.49	OOR <	14935.8	46.5	13.96	OOR <	50.6	OOR <	OOR <	146.42	16.69	OOR <	1521.97	55.6	350.11	213.21	1.95	544.52	78.2	110.16	381.55	14.17	OOR <	OOR <	21.07	OOR <	OOR <
C048	Subject_8	5yo	PolyIC	Male	1	OOR <	117.64	23.18	2531.76	5.98	2807.72	122.09	14.32	170.95	31.83	52.83	902.46	31.06	21.94	0.86	7.15	OOR <	1518.08	OOR <	OOR >	84.05	15.74	10.91	126.75	OOR <	94.96	200.84	21.2	OOR <	3279.72	59.58	339.58	111.21	5.2	838.16	85.59	587.18	1176.19	18.74	OOR <	OOR <	29.62	OOR <	389.69
C049	Subject_8	Cord	Unstimulated	Male	1	OOR <	OOR <	OOR <	151.37	OOR <	OOR <	OOR <	OOR <	OOR <	OOR <	0.95	130.93	OOR <	OOR <	OOR <	OOR <	OOR <	10.43	OOR <	539	OOR <	OOR <	OOR <	OOR <	OOR <	OOR <	194.69	OOR <	OOR <	77.18	OOR <	24.43	OOR <	OOR <	626.18	OOR <	3.81	67.64	OOR <	OOR <	OOR <	OOR <	OOR <	OOR <
C050	Subject_8	Cord	LPS	Male	1	OOR <	105.29	20.52	2494.32	5.98	932.48	89.72	14.54	97.19	29.12	70.43	1105.12	19.98	16	0.86	6.37	OOR <	1015.41	OOR <	OOR >	65.06	OOR <	OOR <	62.58	OOR <	31.82	237.29	18.8	OOR <	619.02	67.5	342.92	46.13	4.97	654.87	78.2	364.09	1108.03	16.71	OOR <	167.55	23.09	OOR <	OOR <
C051	Subject_8	Cord	Imiquimod	Male	1	OOR <	69.96	16.27	1913.26	4.21	2553.56	95.49	20.49	225.37	21.67	70.92	445.38	16.78	14.29	OOR <	13.54	OOR <	1540.72	OOR <	OOR >	54.96	22.28	OOR <	66.51	OOR <	31.82	198.04	22.4	OOR <	12392.5	73.41	2526.61	864.62	2.56	579.82	315.63	162.54	665.44	13.66	OOR <	176.27	32.61	OOR <	OOR <
C052	Subject_8	Cord	PolyIC	Male	1	OOR <	133.01	27.39	2859.63	10.04	1882.42	157.6	20.08	273.5	48.09	129.9	1232.49	27.12	23.63	0.93	8.04	OOR <	3494.96	OOR <	OOR >	81.05	19.25	4.42	134.02	OOR <	91.08	227.45	24.2	OOR <	14813.1	77.34	1021.91	163.11	5.87	946.67	884.38	OOR >	1576.92	19.75	OOR <	OOR <	31.12	OOR <	274.23
C053	Subject_9	Cord	Unstimulated	Male	1	OOR <	OOR <	OOR <	OOR <	OOR <	OOR <	OOR <	OOR <	OOR <	OOR <	1.08	53.65	OOR <	OOR <	OOR <	OOR <	OOR <	24.22	OOR <	1280.29	OOR <	OOR <	OOR <	OOR <	OOR <	OOR <	78.18	OOR <	OOR <	45.35	OOR <	12.94	OOR <	OOR <	372.81	OOR <	2.9	54.68	OOR <	OOR <	OOR <	OOR <	OOR <	OOR <
C054	Subject_9	Cord	LPS	Male	1	OOR <	165.74	13.49	1300.63	4.58	5273.96	78.17	7.95	84.84	20.32	138.04	1087.08	21.31	11.92	OOR <	5.16	86.45	6442.51	OOR <	OOR >	56.96	10.77	3.83	113.12	OOR <	OOR <	97.9	8.87	OOR <	1522.58	36.44	787.61	174.19	3.52	377.86	550.75	OOR >	2535.26	OOR <	OOR <	OOR <	16.03	OOR <	OOR <
C055	Subject_9	Cord	Imiquimod	Male	1	OOR <	81.98	7.36	1093.31	1.37	6671.04	67.6	7.95	69.8	9.4	22.83	167.13	OOR <	9.18	OOR <	7.5	OOR <	2418.11	OOR <	OOR >	40.73	OOR <	OOR <	41.11	OOR <	OOR <	72.06	7.73	OOR <	4022.96	OOR <	3031.24	1039.87	OOR <	317.26	365.73	149.97	791.61	OOR <	OOR <	OOR <	29.15	OOR <	OOR <
C056	Subject_9	Cord	PolyIC	Male	1	OOR <	112.36	13.72	2072.6	3.41	4123.29	67.6	13.47	217.79	15.62	16.3	634.03	13.72	22.46	OOR <	13.75	53.03	2377.93	OOR <	OOR >	43.32	14.04	5.64	152.56	OOR <	66.24	134.33	8.87	OOR <	16316	34.6	OOR >	2151.96	3.52	459	737.98	257.96	1163.01	9.86	OOR <	OOR <	97.84	OOR <	OOR <
C057	Subject_10	Cord	Unstimulated	Female	0	OOR <	OOR <	OOR <	OOR <	OOR <	OOR <	42.33	OOR <	OOR <	OOR <	OOR <	111.67	OOR <	OOR <	OOR <	OOR <	OOR <	OOR <	OOR <	380.13	OOR <	OOR <	OOR <	OOR <	OOR <	OOR <	147.29	OOR <	OOR <	OOR <	OOR <	20.23	OOR <	OOR <	536.71	OOR <	1.52	OOR <	OOR <	OOR <	OOR <	OOR <	OOR <	OOR <
C058	Subject_10	Cord	LPS	Female	0	OOR <	59.4	OOR <	901.6	2.35	677.39	74.28	OOR <	42.07	11.25	25.95	609.87	OOR <	5.32	OOR <	3.24	OOR <	300.88	OOR <	14759.6	22.5	OOR <	OOR <	27.64	OOR <	OOR <	142.5	6.25	OOR <	OOR <	OOR <	231.41	79.58	1.51	443.6	OOR <	202.4	600.13	OOR <	OOR <	OOR <	8.69	OOR <	OOR <
C059	Subject_10	Cord	Imiquimod	Female	0	OOR <	27.3	OOR <	1056.78	1.31	1153.78	OOR <	OOR <	71.2	14.07	16.66	328.47	OOR <	5.87	OOR <	7.25	OOR <	304.61	OOR <	13394	OOR <	OOR <	OOR <	OOR <	OOR <	OOR <	124.63	4.76	OOR <	502.82	OOR <	1165.17	963.53	OOR <	341.01	OOR <	88.46	320.64	OOR <	OOR <	OOR <	35.09	OOR <	OOR <
C060	Subject_10	Cord	PolyIC	Female	0	OOR <	48.53	OOR <	1273.36	1.92	984.6	OOR <	OOR <	101.03	14.07	8.02	887.87	OOR <	11.16	OOR <	4.18	OOR <	445.55	OOR <	13282.7	OOR <	10.5	OOR <	91.54	OOR <	86.35	137.7	6.25	OOR <	1541.06	OOR <	676.2	354.68	2.16	436.33	63.72	167.1	511.66	OOR <	OOR <	OOR <	28.79	OOR <	OOR <
C061	Subject_10	5yo	Unstimulated	Female	0	OOR <	OOR <	OOR <	174.07	OOR <	465.33	56.6	OOR <	35.08	OOR <	3.31	817.94	OOR <	OOR <	OOR <	OOR <	OOR <	26.4	OOR <	4870.24	OOR <	OOR <	OOR <	OOR <	OOR <	OOR <	117.7	OOR <	OOR <	OOR <	OOR <	60.81	36.04	OOR <	675.2	OOR <	13.14	112.83	OOR <	OOR <	365.38	OOR <	OOR <	OOR <
C062	Subject_10	5yo	LPS	Female	0	OOR <	113.73	14.25	1389.53	14.16	8270.55	112.83	10.9	169	67.41	642.04	2331.91	34.95	16.31	OOR <	6.05	79.6	5807.99	OOR <	OOR >	65.98	42.57	3.44	67.61	OOR <	33.51	152.75	15.22	OOR <	383.88	53.82	297.46	66.31	3.64	832.26	37.93	668.89	2522.12	OOR <	OOR <	1221.28	18.64	OOR <	OOR <
C063	Subject_10	5yo	Imiquimod	Female	0	OOR <	81.68	11.79	1432.21	2.82	5551.74	70.76	9.5	117.73	24.02	152.99	1030.18	14.98	11.68	OOR <	8.8	37.52	1839.93	OOR <	OOR >	53.82	23.43	OOR <	52.93	OOR <	OOR <	130.14	12.08	OOR <	612.45	35.48	2089.3	1032.36	OOR <	781.87	29.18	574.08	887.27	OOR <	OOR <	835.2	35.35	OOR <	OOR <
C064	Subject_10	5yo	PolyIC	Female	0	OOR <	90.59	9.81	1874.34	3.59	2969.42	70.76	11.13	235.95	22.59	30.46	2207.77	OOR <	24.37	OOR <	9.34	OOR <	774.62	OOR <	OOR >	57.07	17.03	3.86	114.97	OOR <	89.06	177.22	9.77	OOR <	10706.6	OOR <	1406.72	1216.58	3.64	699.94	89.04	474.3	1076.17	OOR <	OOR <	535.85	73.15	OOR <	OOR <
C065	Subject_11	Cord	Unstimulated	Female	0	OOR <	149.61	17.74	2016.83	93.22	2947.86	107.01	12.51	120.27	379.59	588.98	1343.77	40.97	18.46	OOR <	7.21	163.4	7845.47	OOR <	OOR >	92.44	42.78	3.39	57.85	OOR <	81.24	1063.6	15.73	OOR <	185.26	45.59	299.09	122.54	3.49	13997.8	164.77	645.84	1813.82	14.42	OOR <	1125.09	20.13	4103.79	OOR <
C066	Subject_11	Cord	LPS	Female	0	OOR <	150.85	18.29	1952.56	112.11	2230.21	125.48	12.51	100.81	419.57	791.87	1008.66	48.04	22.88	OOR <	8.06	162.95	9080.62	OOR <	OOR >	85.73	54.42	4.81	76.36	OOR <	87.54	880.97	18.9	OOR <	229.16	48.42	100.76	55	2.7	11582.2	255.34	606.34	1917.36	19.29	OOR <	992.65	20.65	3321.79	OOR <
C067	Subject_11	Cord	Imiquimod	Female	0	OOR <	125.98	15.88	2085.22	79.9	2777.21	116.27	13.61	80.79	144.43	758.56	906.19	35.1	15.5	OOR <	6.48	167.39	8669.29	OOR <	OOR >	72.96	44.59	3.39	67.18	OOR <	66.95	402.9	14.13	OOR <	1913.97	43.71	246.82	99.69	2.2	2813.25	760.37	619.41	1225.04	17.68	OOR <	454.83	16.98	OOR <	OOR <
C068	Subject_11	Cord	PolyIC	Female	0	OOR <	128.07	16.07	1882.34	97.51	3877.58	49.89	9.78	78.29	105.5	551.35	979.82	42.34	15.99	OOR <	6.11	185.96	11217.1	OOR <	OOR >	66.9	58.84	OOR <	98.77	OOR <	88.79	404.65	11.74	OOR <	509.34	OOR <	388.59	72.27	2.91	3208.05	289.89	647.76	2044.87	15.24	OOR <	360.99	17.51	OOR <	OOR <
C069	Subject_12	Cord	Unstimulated	Female	0	OOR <	OOR <	OOR <	94.49	OOR <	OOR <	OOR <	OOR <	OOR <	OOR <	0.76	75.93	OOR <	OOR <	OOR <	OOR <	OOR <	9.69	OOR <	636.44	OOR <	OOR <	OOR <	OOR <	OOR <	OOR <	103.76	OOR <	OOR <	OOR <	OOR <	14.22	OOR <	OOR <	355.33	OOR <	6.74	97.8	OOR <	OOR <	OOR <	OOR <	OOR <	OOR <
C070	Subject_12	Cord	LPS	Female	0	OOR <	114.74	8.16	1030.46	3.59	712.72	63.69	OOR <	80.03	27.59	68.64	1095.2	14.19	9.07	OOR <	3.29	OOR <	1224.28	OOR <	OOR >	OOR <	OOR <	OOR <	37.92	OOR <	OOR <	131.52	6.55	OOR <	87.91	OOR <	110.85	OOR <	3.31	392.11	20.31	602.76	1318.72	OOR <	OOR <	OOR <	9.82	OOR <	OOR <
C071	Subject_12	Cord	Imiquimod	Female	0	OOR <	55.85	OOR <	970.29	1.48	864.98	42.33	OOR <	56.77	9.85	26.05	184.79	OOR <	4.78	OOR <	4.85	OOR <	742.53	OOR <	8736.48	OOR <	OOR <	OOR <	OOR <	OOR <	OOR <	106.21	4.45	OOR <	3862.62	OOR <	1443	649.94	OOR <	319.79	151.14	97.99	722.62	OOR <	OOR <	OOR <	22.14	OOR <	OOR <
C072	Subject_12	Cord	PolyIC	Female	0	OOR <	111.08	7.3	1346.98	3.24	1431.18	OOR <	6.57	99.93	16.9	30.25	892.29	OOR <	12.72	OOR <	3.69	OOR <	1860.7	OOR <	OOR >	OOR <	OOR <	OOR <	82.04	OOR <	74.47	126.01	4.76	OOR <	4128.92	OOR <	760.45	238.56	2.66	398.44	208.07	552.36	1434.89	OOR <	OOR <	OOR <	19.45	OOR <	OOR <
C073	Subject_13	Cord	Unstimulated	Male	1	OOR <	118.61	12.94	1311.24	11.31	870.03	126.78	9.5	51.17	37.65	264.46	362.7	23.18	21.87	OOR <	4.9	68.64	1467.95	OOR <	OOR >	42.8	23	3.02	67.61	OOR <	71.69	218.79	11.8	OOR <	174.84	53.82	57.88	31.18	3.48	1050.91	63.72	512.94	871.75	12.4	OOR <	OOR <	19.18	2860.36	OOR <
C074	Subject_13	Cord	LPS	Male	1	OOR <	86.54	8.16	1094.14	7.42	704.28	60.15	OOR <	OOR <	21.17	207.19	315.45	14.98	8.01	OOR <	3.69	OOR <	1122.08	OOR <	18350.8	21.24	OOR <	OOR <	37.92	OOR <	OOR <	119.09	10.64	OOR <	141.21	37.54	52.06	OOR <	2.33	489.42	46.59	468.69	718.53	OOR <	OOR <	OOR <	13.72	OOR <	OOR <
C075	Subject_13	Cord	Imiquimod	Male	1	OOR <	88.16	10.21	1165.81	8.85	1098.46	98.85	7.33	OOR <	30.46	333.88	215.36	13.93	11.68	OOR <	3.49	OOR <	1764.07	OOR <	17573.8	19.98	OOR <	OOR <	42.97	OOR <	30.34	126.35	9.48	OOR <	564.89	OOR <	51.17	OOR <	1.67	496.95	105.75	605.29	768.11	OOR <	OOR <	OOR <	11.5	OOR <	OOR <
C076	Subject_13	Cord	PolyIC	Male	1	OOR <	100.02	8.99	1068.86	10.42	1235.27	63.69	7.08	OOR <	25.45	232.93	223.91	14.98	11.68	OOR <	3.59	OOR <	1987.2	OOR <	OOR >	OOR <	10.94	OOR <	72.45	OOR <	57.51	172.48	7.14	OOR <	753.71	OOR <	63.44	OOR <	OOR <	921.88	175.64	639.19	933.68	OOR <	OOR <	OOR <	11.5	OOR <	OOR <
C077	Subject_14	Cord	Unstimulated	Female	1	OOR <	58.28	12.92	1863.65	2.65	876.5	56.25	10.01	OOR <	14.23	46.87	347.39	OOR <	11.29	OOR <	4.49	OOR <	513.55	OOR <	12215.7	40.17	OOR <	OOR <	46.54	OOR <	OOR <	139.44	15.18	OOR <	OOR <	55.6	107.84	47.79	OOR <	432.5	33.31	123.19	433.47	14.17	OOR <	OOR <	20.56	OOR <	OOR <
C078	Subject_14	Cord	LPS	Female	1	OOR <	106.43	23.4	2596.01	4.68	965.98	97.41	14.54	35.6	29.12	150.02	466.44	19.98	17.06	0.86	6.48	OOR <	1607.98	OOR <	17462	61.13	OOR <	OOR <	70.41	OOR <	51.15	170.4	21.8	OOR <	49.62	85.16	68.55	36.53	2.41	479.95	52.16	512.25	823.18	16.71	OOR <	OOR <	25.61	OOR <	OOR <
C079	Subject_14	Cord	Imiquimod	Female	1	OOR <	92.47	22.31	2441.34	4.31	1434.18	103.14	13.66	37.74	27.76	146.37	380.03	18.92	15.78	0.86	6.48	OOR <	1635.38	OOR <	OOR >	45.15	OOR <	OOR <	66.51	OOR <	34.2	200.56	20.91	OOR <	227.17	70.46	136.39	73.54	2.63	513.44	48.41	407.33	745.65	19.24	OOR <	OOR <	27.12	OOR <	OOR <
C080	Subject_14	Cord	PolyIC	Female	1	OOR <	114.76	21.42	2833.66	4.16	1750.99	105.05	14.98	76.66	31.83	98.82	425.33	20.5	19.4	OOR <	6.71	OOR <	2013.46	OOR <	OOR >	58.05	18.81	OOR <	119.43	OOR <	110.19	247.99	20.61	OOR <	2007.36	67.5	289.28	101.97	3.46	815.07	92.95	504.18	951.87	20.76	OOR <	OOR <	28.12	OOR <	OOR <
C081	Subject_15	5yo	Unstimulated	Male	1	OOR <	OOR <	OOR <	174.07	OOR <	OOR <	OOR <	OOR <	OOR <	OOR <	1.99	320.95	OOR <	OOR <	OOR <	OOR <	OOR <	20.65	OOR <	1475.59	OOR <	OOR <	OOR <	OOR <	OOR <	OOR <	147.29	OOR <	OOR <	243.05	OOR <	27.85	OOR <	OOR <	742.6	33.57	14.66	92.76	OOR <	OOR <	OOR <	OOR <	OOR <	OOR <
C082	Subject_15	5yo	LPS	Male	1	OOR <	109.05	10.41	1257.79	9.03	1989.13	105.85	7.08	72.31	25.45	206.28	956.74	21.67	12.2	OOR <	3.64	OOR <	1617.46	OOR <	OOR >	31.26	OOR <	OOR <	42.97	OOR <	28.2	155.82	8.32	OOR <	178.96	34.44	105.6	35.08	2.82	659.62	61.59	669.7	1261.09	OOR <	OOR <	OOR <	15.64	OOR <	OOR <
C083	Subject_15	5yo	Imiquimod	Male	1	OOR <	66.7	7.3	1183.5	3.03	1068.73	95.35	14.24	73.96	16.9	68.86	477.5	OOR <	7.74	OOR <	6.59	OOR <	807	OOR <	7920.77	20.82	15.74	3.44	32.81	OOR <	OOR <	148.66	9.48	OOR <	6922.46	OOR <	1054.32	733.47	OOR <	755	232.25	184.7	685.22	OOR <	OOR <	OOR <	29.32	OOR <	OOR <
C084	Subject_15	5yo	PolyIC	Male	1	OOR <	99.71	8.58	1231.14	4.87	2216.16	63.69	7.08	74.52	22.59	47.05	795.05	14.98	12.72	OOR <	3.99	OOR <	1374.09	OOR <	OOR >	24.6	13.13	3.44	110.31	OOR <	79.07	167.73	6.85	OOR <	4836.78	OOR <	481.31	204.82	2.99	809.17	260.32	475.23	1136.95	OOR <	OOR <	OOR <	21.33	OOR <	OOR <
C085	Subject_15	Cord	Unstimulated	Male	1	OOR <	39.04	OOR <	721.65	1.14	309.38	OOR <	OOR <	27.85	18.32	14.37	413.98	OOR <	4.23	OOR <	1.69	OOR <	156.28	OOR <	11156	OOR <	OOR <	OOR <	OOR <	OOR <	OOR <	172.48	5.06	OOR <	OOR <	OOR <	45.05	OOR <	OOR <	720.7	OOR <	86.07	468.7	OOR <	OOR <	OOR <	6.4	OOR <	OOR <
C086	Subject_15	Cord	LPS	Male	1	OOR <	92.62	7.94	1118.36	3.08	822.55	84.83	OOR <	51.17	16.9	43.49	959.76	OOR <	7.48	OOR <	3.09	OOR <	912.01	OOR <	OOR >	OOR <	OOR <	OOR <	32.81	OOR <	OOR <	184.67	5.36	OOR <	OOR <	OOR <	78.58	OOR <	1.51	663.4	OOR <	424.96	937.38	OOR <	OOR <	OOR <	9.26	OOR <	OOR <
C087	Subject_15	Cord	Imiquimod	Male	1	OOR <	76.02	7.94	1118.36	2.46	1346.55	60.15	6.57	60.12	24.02	58.33	555.72	OOR <	7.48	OOR <	3.79	OOR <	1029.04	OOR <	OOR >	21.24	OOR <	OOR <	37.92	OOR <	OOR <	200.9	5.36	OOR <	2023.48	OOR <	502.48	161.83	OOR <	797.29	78.54	333.41	803.43	OOR <	OOR <	OOR <	14.27	OOR <	OOR <
C088	Subject_15	Cord	PolyIC	Male	1	OOR <	99.71	8.16	1071.06	4.68	1369.31	84.83	OOR <	75.07	19.74	44.97	1155.2	OOR <	9.07	OOR <	2.88	OOR <	1531.71	OOR <	OOR >	25.85	OOR <	OOR <	77.25	OOR <	58.47	392.38	6.55	OOR <	3433.06	OOR <	273.28	51.39	1.67	1340.41	195.93	562.9	1060.3	OOR <	OOR <	OOR <	10.38	OOR <	OOR <
C089	Subject_16	Cord	Unstimulated	Male	1	OOR <	OOR <	OOR <	OOR <	OOR <	OOR <	OOR <	OOR <	OOR <	OOR <	OOR <	OOR <	OOR <	OOR <	OOR <	OOR <	OOR <	OOR <	OOR <	376.63	OOR <	OOR <	OOR <	OOR <	OOR <	OOR <	75.91	OOR <	OOR <	OOR <	OOR <	16.85	OOR <	OOR <	328.01	OOR <	1.12	OOR <	OOR <	OOR <	OOR <	OOR <	OOR <	OOR <
C090	Subject_16	Cord	LPS	Male	1	OOR <	36.34	OOR <	546.24	OOR <	712.75	OOR <	OOR <	OOR <	OOR <	10.11	271.05	OOR <	OOR <	OOR <	1.44	OOR <	203.27	OOR <	11161.1	OOR <	OOR <	OOR <	OOR <	OOR <	OOR <	86.11	OOR <	OOR <	OOR <	OOR <	237.69	60	OOR <	325.08	OOR <	60.29	468.58	OOR <	OOR <	OOR <	5.3	OOR <	OOR <
C091	Subject_16	Cord	Imiquimod	Male	1	OOR <	12.16	OOR <	447.9	OOR <	2392.36	OOR <	OOR <	30.98	OOR <	7.83	156.86	OOR <	OOR <	OOR <	2.8	OOR <	200.46	OOR <	10488.6	OOR <	OOR <	OOR <	OOR <	OOR <	OOR <	60.17	OOR <	OOR <	149.66	OOR <	672.45	309.16	OOR <	263.93	OOR <	28.44	220.38	OOR <	OOR <	OOR <	11.18	OOR <	OOR <
C092	Subject_16	Cord	PolyIC	Male	1	OOR <	13.79	OOR <	389	OOR <	882.46	OOR <	OOR <	32.32	OOR <	2.44	316.64	OOR <	2.85	OOR <	OOR <	OOR <	190.69	OOR <	6689.98	OOR <	OOR <	OOR <	71.79	OOR <	43.33	67.72	OOR <	OOR <	1580.08	OOR <	234.01	82.59	OOR <	339.07	OOR <	28.55	281.81	OOR <	OOR <	OOR <	6.37	OOR <	OOR <
C093	Subject_17	Cord	Unstimulated	Female	1	OOR <	OOR <	OOR <	139.36	1.33	726.17	56.25	9.3	130.35	12.87	1.72	63.05	OOR <	4.36	OOR <	4	OOR <	15.01	OOR <	4280.74	55.85	OOR <	OOR <	OOR <	OOR <	OOR <	295.34	10.29	OOR <	68.3	OOR <	778.52	267.89	OOR <	1462.27	25.68	2.18	38.47	OOR <	OOR <	OOR <	6.52	OOR <	OOR <
C094	Subject_17	Cord	LPS	Female	1	OOR <	100.43	22.09	2271.74	4.4	2978.08	123.98	21.72	235.85	39.96	29.37	513.86	23.08	16.42	1.83	10.69	OOR <	1696.66	OOR <	OOR >	106.06	OOR <	3.86	85.81	OOR <	51.15	315.37	23.6	OOR <	102.5	67.5	1963.06	431.56	3.54	1483.44	78.2	202.59	885.59	27.78	OOR <	320.16	31.12	OOR <	357.14
C095	Subject_17	Cord	Imiquimod	Female	1	OOR <	44.39	23.61	1901.71	4.73	6504.37	142.71	26.14	446.63	38.6	23.2	180.09	22.32	20.25	1.69	28.48	40.91	2329.96	OOR <	OOR >	104.38	OOR <	4.14	89.61	OOR <	62.89	305.34	25.69	OOR <	1169.76	91	3432.1	2601.33	2.93	1153.4	122.24	100.59	388.06	19.24	OOR <	291.48	58.84	OOR <	395.14
C096	Subject_17	Cord	PolyIC	Female	1	OOR <	75.83	24.26	2753.6	6.25	2303.43	245.89	26.14	433.76	53.53	20.71	293.49	24.61	28.69	1.87	15.31	44.3	1393.47	OOR <	OOR >	114.43	32.04	8.65	368.66	OOR <	183.26	324.27	27.77	OOR <	21706.8	77.34	2313.43	1082.46	5.87	1713.58	1241.5	210.78	696.2	26.78	OOR <	259.1	56.65	OOR <	497.07
C097	Subject_18	5yo	Unstimulated	Female	1	OOR <	64.77	OOR <	892.89	2.14	2190.39	OOR <	OOR <	73.41	15.49	15.3	1306.85	OOR <	6.14	OOR <	2.78	OOR <	432.19	OOR <	OOR >	OOR <	OOR <	OOR <	37.92	OOR <	OOR <	129.45	5.66	OOR <	274.02	OOR <	140.81	73.42	2.49	778.71	OOR <	241.44	729.18	OOR <	OOR <	OOR <	9.26	OOR <	OOR <
C098	Subject_18	5yo	LPS	Female	1	OOR <	129.83	14.8	1334.68	18.33	7183.88	116.32	11.81	130.09	76.93	563.73	2217.48	33.99	17.84	OOR <	5.68	103.21	5485.38	OOR <	OOR >	47.71	17.46	OOR <	82.04	OOR <	42.75	148.66	13.51	OOR <	225.34	51.8	314.66	89.68	6.27	938.08	50.9	662.04	2998.21	8.77	OOR <	OOR <	19.45	OOR <	OOR <
C099	Subject_18	5yo	Imiquimod	Female	1	OOR <	100.73	11.01	1235.57	4.09	9612.31	70.76	7.57	89.97	38.37	307.49	1399.29	18.1	11.16	OOR <	4.66	52.65	3327.52	OOR <	OOR >	46.48	10.94	OOR <	52.93	OOR <	OOR <	135.65	10.35	OOR <	231.27	OOR <	500.1	233.98	2.49	1004.35	35.75	OOR >	1208.28	OOR <	OOR <	164.16	17.28	OOR <	OOR <
C100	Subject_18	5yo	PolyIC	Female	1	OOR <	103.57	10.61	1894.09	3.39	4530.83	56.6	11.58	226.76	19.74	22.13	1925.77	13.13	22.87	OOR <	11.36	OOR <	1056.23	OOR <	OOR >	38.28	13.57	OOR <	110.31	OOR <	95.32	132.21	7.73	OOR <	13554	43.69	1654.12	1741.72	4.14	792.28	157.28	546.52	1266.24	OOR <	OOR <	OOR <	93.87	OOR <	OOR <
C101	Subject_18	Cord	Unstimulated	Female	1	OOR <	OOR <	OOR <	60.54	OOR <	OOR <	OOR <	OOR <	OOR <	OOR <	OOR <	173.06	OOR <	OOR <	OOR <	OOR <	OOR <	2.9	OOR <	1542.28	OOR <	OOR <	OOR <	OOR <	OOR <	OOR <	68.04	OOR <	OOR <	OOR <	OOR <	4.95	OOR <	OOR <	404.1	OOR <	4.74	42.66	OOR <	OOR <	OOR <	OOR <	OOR <	OOR <
C102	Subject_18	Cord	LPS	Female	1	OOR <	112.3	8.99	1211.18	4.43	2426.34	42.33	OOR <	94.94	22.59	88.12	1754.91	13.93	7.48	OOR <	3.29	36.68	1715.42	OOR <	OOR >	OOR <	OOR <	OOR <	42.97	OOR <	OOR <	94.61	6.85	OOR <	OOR <	OOR <	81.25	37.46	5.12	360.82	OOR <	OOR >	1405.44	OOR <	OOR <	OOR <	11.5	OOR <	OOR <
C103	Subject_18	Cord	Imiquimod	Female	1	OOR <	78.65	8.58	1414.22	3.39	4672.48	102.35	6.82	67.88	16.9	44.39	562.54	OOR <	11.16	OOR <	6.94	OOR <	1204.81	OOR <	OOR >	34.15	OOR <	OOR <	32.81	OOR <	OOR <	81.09	10.64	OOR <	2103.56	OOR <	767.54	752.41	2	391.4	91.14	237.47	815.18	9.54	OOR <	OOR <	30.9	OOR <	OOR <
C104	Subject_18	Cord	PolyIC	Female	1	OOR <	110.07	8.16	1323.51	4.48	4273.86	OOR <	6.57	86.1	16.9	22.81	855.2	OOR <	14.78	OOR <	4.85	45.08	2140	OOR <	OOR >	OOR <	12.26	3.02	107.98	OOR <	86.35	101.66	7.14	OOR <	2774.65	OOR <	497.55	331.45	4.14	365.3	126.47	416.74	1237.32	OOR <	OOR <	OOR <	24.01	OOR <	OOR <
C105	Subject_19	Cord	Unstimulated	Female	0	OOR <	22.71	23.61	140.36	5.06	247.76	220.26	22.13	122.08	50.81	6.79	288.32	29.35	11.29	4.18	8.53	37.94	6.09	375.82	524.23	178.48	31.2	21.17	137.64	OOR <	69.11	1626.9	36.66	12.6	452.63	75.38	44.72	132.93	3.76	26351.8	226.79	1.54	59.23	29.53	789.56	853.37	19.03	OOR <	569.91
C106	Subject_19	Cord	LPS	Female	0	128.7	40.15	29	944.47	6.48	1886.08	260.51	38.88	339.08	134.29	38.42	524.53	39.65	17.27	4.61	12.84	70.45	549.46	310.69	OOR >	161.41	32.88	21.87	152.02	3.82	75.22	828.94	46.07	13.02	391.15	94.89	2065.68	509.36	5.27	7350.73	265.99	34.7	405.56	48.12	941.69	431.62	40.03	OOR <	586.85
C107	Subject_19	Cord	Imiquimod	Female	0	197.56	98.87	49.2	3272.43	13.76	9414.82	388.32	52.99	607.45	371.33	329.23	320.6	59.23	37.5	6.61	37.49	85.56	4107.63	449.77	OOR >	230.02	61.48	26.69	259.42	6.86	162.55	950.25	85.17	18.74	742.46	205.11	3860.37	2653.56	9.34	5302.4	329.76	308.18	638.86	80.7	1385.87	469.67	101.57	OOR <	831.91
C108	Subject_19	Cord	PolyIC	Female	0	OOR <	47.26	34.8	2105.37	7.9	2564.04	371.87	48.6	677.93	120.51	49.7	898.91	39.65	39.59	4.57	25.43	74.65	1407.04	199.71	OOR >	182.13	68.69	16.48	607.75	OOR <	268.09	1065.33	44.9	13.87	OOR >	135.27	OOR >	1946.89	8.43	11051.5	839.87	87.41	430.63	58.94	OOR <	415.68	94.41	OOR <	732.79
C109	Subject_19	5yo	Unstimulated	Female	0	OOR <	OOR <	OOR <	63.37	OOR <	143.05	OOR <	OOR <	OOR <	OOR <	2.88	192.02	OOR <	OOR <	OOR <	OOR <	OOR <	18.92	OOR <	764.4	47.84	OOR <	OOR <	OOR <	OOR <	OOR <	900.33	OOR <	OOR <	OOR <	OOR <	15.1	OOR <	OOR <	8559.59	OOR <	1.84	51.97	OOR <	OOR <	604.41	OOR <	OOR <	OOR <
C110	Subject_19	5yo	LPS	Female	0	OOR <	92.04	18.2	2422.13	4.07	2137.95	85.85	13.66	114.72	41.31	86.4	1463.31	23.6	14.08	OOR <	6.76	OOR <	1084.35	OOR <	OOR >	68.11	OOR <	OOR <	46.54	OOR <	OOR <	386.09	18.2	OOR <	130.27	60.58	571.54	130.64	2.86	1620.92	40.89	211.65	939.67	11.88	OOR <	360.1	25.11	OOR <	OOR <
C111	Subject_19	5yo	Imiquimod	Female	0	OOR <	42.47	17.73	1491.35	2.75	1790.75	85.85	17.98	286.22	20.99	54.3	534.56	15.42	12.58	OOR <	17.14	OOR <	1337.04	OOR <	18656.1	48.29	21.85	OOR <	50.6	OOR <	33.01	203.07	16.39	OOR <	4316.67	63.55	3149.89	1259.37	2.1	589.07	52.16	89.42	525.28	10.59	OOR <	177.32	34.84	OOR <	OOR <
C112	Subject_19	5yo	PolyIC	Female	0	OOR <	97.02	27.18	2681.31	6.34	2632.61	190.87	23.35	467.21	75.3	76.02	1446.16	27.12	34.57	1.14	16.32	OOR <	2141.7	OOR <	OOR >	131.04	27.83	29.87	183.86	OOR <	141.33	2038.28	24.79	OOR <	OOR >	81.25	3408.95	1549.53	5.72	26676.8	1679.17	325.68	1071.93	17.22	OOR <	585.05	68.27	OOR <	395.14
C113	Subject_20	5yo	Unstimulated	Male	0	OOR <	OOR <	OOR <	66.72	OOR <	OOR <	OOR <	OOR <	OOR <	OOR <	OOR <	120.59	OOR <	OOR <	OOR <	OOR <	OOR <	OOR <	OOR <	400.92	OOR <	OOR <	OOR <	OOR <	OOR <	OOR <	141.13	OOR <	OOR <	OOR <	OOR <	7.61	OOR <	OOR <	687.95	OOR <	4.97	43.14	OOR <	OOR <	OOR <	OOR <	OOR <	OOR <
C114	Subject_20	5yo	LPS	Male	0	OOR <	79.76	OOR <	933.19	1.7	1080.26	63.69	OOR <	OOR <	12.66	22.81	351.73	OOR <	5.87	OOR <	2.88	OOR <	193.31	OOR <	14190.3	OOR <	OOR <	OOR <	OOR <	OOR <	OOR <	155.82	5.06	OOR <	OOR <	OOR <	213.7	39.8	OOR <	835.05	OOR <	246.26	773.22	OOR <	OOR <	OOR <	6.4	OOR <	OOR <
C115	Subject_20	5yo	Imiquimod	Male	0	OOR <	53.72	OOR <	943	1.81	948.73	70.76	OOR <	58.45	11.25	21.98	447.43	OOR <	7.74	OOR <	5.77	OOR <	292.93	OOR <	8300.75	29.18	10.5	OOR <	27.64	OOR <	OOR <	170.44	6.55	OOR <	3526.93	OOR <	971.01	552.74	1.51	552.67	80.64	126.26	515.8	OOR <	OOR <	148.49	21.33	OOR <	OOR <
C116	Subject_20	5yo	PolyIC	Male	0	OOR <	130.64	8.99	1696.72	3.29	797.62	77.8	11.35	249.57	17.61	13.74	736.02	19.13	28.58	OOR <	5.59	OOR <	784.85	OOR <	5508.7	52.19	17.46	56.02	119.6	OOR <	104.16	213.73	7.14	OOR <	39407.4	OOR <	1148.51	517.76	2.82	1101.3	1006.97	488.81	1377.61	OOR <	OOR <	380.91	35.61	OOR <	OOR <
C117	Subject_20	Cord	Unstimulated	Male	0	OOR <	OOR <	OOR <	OOR <	OOR <	OOR <	OOR <	OOR <	OOR <	OOR <	OOR <	OOR <	OOR <	OOR <	OOR <	OOR <	OOR <	3.09	OOR <	141.44	OOR <	OOR <	OOR <	OOR <	OOR <	OOR <	96.03	OOR <	OOR <	OOR <	OOR <	OOR <	OOR <	OOR <	455.29	OOR <	2.97	34.34	OOR <	OOR <	OOR <	OOR <	OOR <	OOR <
C118	Subject_20	Cord	LPS	Male	0	OOR <	57.58	OOR <	758.41	1.37	291.75	OOR <	OOR <	OOR <	OOR <	9.16	150.43	OOR <	4.23	OOR <	2.14	OOR <	203	OOR <	4873.71	OOR <	OOR <	OOR <	OOR <	OOR <	OOR <	101.66	5.96	OOR <	OOR <	OOR <	112.86	OOR <	OOR <	292.93	OOR <	104.98	576.46	OOR <	OOR <	OOR <	5.24	OOR <	OOR <
C119	Subject_20	Cord	Imiquimod	Male	0	OOR <	42.11	OOR <	672	0.96	358.94	OOR <	OOR <	30.3	12.66	11.87	141.37	OOR <	4.23	OOR <	3.14	OOR <	288.04	OOR <	3710.86	OOR <	OOR <	OOR <	OOR <	OOR <	OOR <	88.94	OOR <	OOR <	3128.5	OOR <	689.27	298.4	OOR <	241.85	256.32	77.12	512.53	OOR <	OOR <	OOR <	14.55	OOR <	OOR <
C120	Subject_20	Cord	PolyIC	Male	0	OOR <	92.01	7.3	1211.18	2.35	613.31	42.33	6.57	80.03	8.44	12.49	315.45	OOR <	12.72	OOR <	4.28	OOR <	623.76	OOR <	7417.6	OOR <	13.13	16.46	110.31	OOR <	75.4	102.36	4.76	OOR <	7965.59	OOR <	842.06	308.96	2	324.48	743.22	280.98	961.67	OOR <	OOR <	OOR <	20.8	OOR <	OOR <
C121	Subject_21	Cord	Unstimulated	Female	0	OOR <	33.9	OOR <	1009.87	1.55	904.78	OOR <	8.58	129.43	14.23	15.43	1179.59	OOR <	4.36	OOR <	3.62	OOR <	281.79	OOR <	OOR >	35.14	OOR <	OOR <	OOR <	OOR <	OOR <	92.59	10.29	OOR <	OOR <	OOR <	714.45	148.01	1.8	348.75	OOR <	51.48	496.8	OOR <	OOR <	OOR <	11.29	OOR <	OOR <
C122	Subject_21	Cord	LPS	Female	0	OOR <	120.68	22.31	2857.15	5.52	1590.17	85.85	14.54	185.84	33.86	107.36	3335.12	26.12	14.72	0.93	6.37	OOR <	2243.88	OOR <	OOR >	72.01	OOR <	OOR <	70.41	OOR <	OOR <	112.02	22.4	OOR <	77.18	66.52	348.3	93.07	8.81	319.04	52.16	OOR >	1583.07	17.98	OOR <	195.73	23.6	OOR <	OOR <
C123	Subject_21	Cord	Imiquimod	Female	0	OOR <	132.28	27.39	2854.68	8.52	3629.41	146.44	19.24	239.68	46.74	215.12	2753.53	36.35	19.4	1.28	10.59	37.09	3482.15	OOR <	OOR >	98.48	18.81	3.29	100.91	OOR <	62.89	137.21	28.37	OOR <	3059.59	98.77	594.33	370.38	10.46	423.76	347.4	OOR >	1538.5	24.03	OOR <	324.28	39.04	OOR <	389.69
C124	Subject_21	Cord	PolyIC	Female	0	OOR <	121.98	22.31	2632.5	5.52	1773.32	170.57	20.08	251.2	46.74	48.72	2731.61	22.32	20.67	1.14	9.01	OOR <	1548.76	OOR <	OOR >	82.77	22.71	OOR <	211.67	OOR <	126.86	127.15	24.79	OOR <	4542.89	73.41	721.72	338.91	9.94	473.94	290.84	413.99	1319.12	22.27	OOR <	OOR <	31.12	OOR <	306.11
C125	Subject_21	5yo	Unstimulated	Female	0	OOR <	OOR <	OOR <	100.37	OOR <	172.4	OOR <	OOR <	OOR <	OOR <	0.66	250.6	OOR <	OOR <	OOR <	OOR <	OOR <	3.04	OOR <	1000.46	55.4	OOR <	OOR <	OOR <	OOR <	OOR <	156.18	OOR <	OOR <	OOR <	OOR <	16.02	OOR <	OOR <	702.07	OOR <	3.07	39.13	OOR <	OOR <	505.69	OOR <	OOR <	OOR <
C126	Subject_21	5yo	LPS	Female	0	OOR <	98.72	18.68	2610.59	5.06	2530.78	93.57	12.54	93.48	25.06	57.65	1572.61	23.34	13.44	0.86	6.31	OOR <	874.15	OOR <	OOR >	96.79	OOR <	OOR <	54.63	OOR <	34.2	185.47	21.2	OOR <	59.14	69.47	144.03	82.17	4.9	710.28	37.1	437.77	961.61	14.68	OOR <	921.69	23.09	OOR <	335.57
C127	Subject_21	5yo	Imiquimod	Female	0	OOR <	65.22	18.44	2305.02	4.12	4510.5	93.57	13.43	63.32	27.76	64.56	633.03	18.92	14.29	OOR <	7.49	OOR <	1040.36	OOR <	OOR >	131.45	OOR <	OOR <	58.62	OOR <	OOR <	160.92	21.8	OOR <	68.3	57.6	275.72	206.87	2.48	635.69	35.21	249.38	580.32	15.45	OOR <	923.81	25.86	OOR <	346.34
C128	Subject_21	5yo	PolyIC	Female	0	OOR <	75.83	19.14	2555.97	3.92	2130.99	97.41	12.76	65.25	26.41	20.81	520.98	18.39	15.57	OOR <	6.82	OOR <	847.72	OOR <	14102.7	117.76	14.85	OOR <	119.43	OOR <	89.13	184.35	18.8	OOR <	1195.41	51.61	298.96	162.05	3.01	903.88	44.65	306.44	679.73	17.73	OOR <	556.42	24.1	OOR <	303.44
C129	Subject_22	5yo	Unstimulated	Female	1	OOR <	OOR <	OOR <	OOR <	OOR <	252.15	OOR <	OOR <	OOR <	OOR <	OOR <	321.35	OOR <	OOR <	OOR <	OOR <	OOR <	6.57	OOR <	2276.75	OOR <	OOR <	OOR <	OOR <	OOR <	OOR <	58.45	OOR <	OOR <	OOR <	OOR <	52.54	38.98	OOR <	352.13	OOR <	1.63	OOR <	OOR <	OOR <	OOR <	OOR <	OOR <	OOR <
C130	Subject_22	5yo	LPS	Female	1	OOR <	158.47	17.63	1455.11	15.63	12473.1	57.2	9.7	104.44	46.48	412.52	1974.68	31.87	15.62	OOR <	6.35	91.37	7529.66	OOR <	OOR >	58.23	35.29	OOR <	63.98	OOR <	30.18	109.12	11.71	OOR <	114.67	43.79	887.21	201.51	2.91	365.29	OOR <	669.49	2789.12	9.86	OOR <	1148.06	19.76	OOR <	OOR <
C131	Subject_22	5yo	Imiquimod	Female	1	OOR <	137.86	17.19	1865.76	3.88	9655.77	99.76	15.1	212.48	26.61	100.94	1249.91	21.06	16.85	OOR <	23.03	66.03	3101.51	OOR <	OOR >	77.42	38.23	3.38	59.44	OOR <	40.72	341	11.14	OOR <	11439.5	48.36	4181.52	5716.61	2	1234.79	136.89	621.67	1251.69	14.87	OOR <	1041.29	83.72	OOR <	OOR <
C132	Subject_22	5yo	PolyIC	Female	1	OOR <	128.14	15.82	2644.43	3.55	7964.88	78.17	11.4	212.48	21.89	27.21	1585.41	15.26	25.61	OOR <	16.87	43.33	1991.96	OOR <	OOR >	67.87	16.23	11.99	141.66	OOR <	77.42	142.19	9.72	OOR <	9464.26	43.79	3596.04	3052.01	3.21	476.77	59.29	540.23	1315.08	8.81	OOR <	687.47	119.24	OOR <	OOR <
C133	Subject_22	Cord	Unstimulated	Female	1	OOR <	OOR <	OOR <	OOR <	OOR <	OOR <	OOR <	OOR <	OOR <	OOR <	0.65	203.71	OOR <	OOR <	OOR <	OOR <	OOR <	3.75	OOR <	1100.17	OOR <	OOR <	OOR <	OOR <	OOR <	OOR <	100.96	OOR <	OOR <	117.22	OOR <	5.32	OOR <	OOR <	509.01	OOR <	1.75	OOR <	OOR <	OOR <	OOR <	OOR <	OOR <	OOR <
C134	Subject_22	Cord	LPS	Female	1	OOR <	124.91	9.51	1054.65	2.26	4556.78	OOR <	OOR <	71.86	12.5	47.51	1172.93	14.75	9.18	OOR <	4.15	OOR <	1458.77	OOR <	OOR >	40.73	OOR <	OOR <	41.11	OOR <	OOR <	113.55	8.87	OOR <	54.47	OOR <	453.07	170.53	1.56	501.87	OOR <	287.86	1164.3	OOR <	OOR <	OOR <	11.55	OOR <	OOR <
C135	Subject_22	Cord	Imiquimod	Female	1	OOR <	47.04	7.91	946.57	1.97	6336.45	47	6.6	84.32	10.95	17.68	355.22	OOR <	6.16	OOR <	9.02	41.32	1377.75	OOR <	OOR >	27.54	OOR <	OOR <	OOR <	OOR <	OOR <	92.12	6.3	OOR <	2264.52	OOR <	2803.86	1456.25	OOR <	415.58	224.69	70.39	529.62	OOR <	OOR <	OOR <	28.91	OOR <	OOR <
C136	Subject_22	Cord	PolyIC	Female	1	OOR <	53.41	8.45	1429.04	2.11	4910.88	47	8.83	206.61	15.62	13.39	961.86	OOR <	15.62	OOR <	9.72	OOR <	1015.33	OOR <	OOR >	24.85	13.31	OOR <	146.03	OOR <	81.08	123.08	6.59	OOR <	12516.5	OOR <	4238.85	1566.14	3.37	476.77	193.13	62.92	611.57	OOR <	OOR <	OOR <	58.35	OOR <	OOR <
C137	Subject_23	Cord	Unstimulated	Male	0	OOR <	OOR <	OOR <	93.3	OOR <	440.23	OOR <	OOR <	OOR <	OOR <	0.76	272.41	OOR <	OOR <	OOR <	OOR <	OOR <	7.41	OOR <	3312.3	OOR <	OOR <	OOR <	OOR <	OOR <	OOR <	242.06	OOR <	OOR <	OOR <	OOR <	75.8	81.85	OOR <	1100.76	OOR <	4.97	83.07	OOR <	OOR <	OOR <	OOR <	OOR <	OOR <
C138	Subject_23	Cord	LPS	Male	0	OOR <	136.06	8.99	1472.76	3.29	5220.75	74.28	OOR <	126.71	19.74	26.11	1630.37	16.29	10.12	OOR <	5.73	47.6	1902.51	OOR <	OOR >	41.15	OOR <	OOR <	37.92	OOR <	OOR <	275.14	8.9	OOR <	OOR <	OOR <	870.24	334.64	2.99	1166.84	OOR <	667.92	1631.09	OOR <	OOR <	OOR <	21.07	OOR <	OOR <
C139	Subject_23	Cord	Imiquimod	Male	0	OOR <	107.73	13.69	2357.55	3.79	11269.8	112.83	14.88	218.24	25.45	50.51	810.69	18.1	19.86	OOR <	23.95	96.04	3641.83	OOR <	OOR >	37.45	19.18	3.23	57.86	OOR <	38.69	249.14	12.66	OOR <	4047.7	53.82	3210.29	OOR >	1.84	928.73	101.58	441.61	1154.42	13.16	OOR <	OOR <	89.4	OOR <	OOR <
C140	Subject_23	Cord	PolyIC	Male	0	OOR <	82.29	9.81	2077.83	3.49	8115.29	84.83	12.26	238.41	16.9	13.64	868.5	13.4	31.54	OOR <	12.77	52.65	1688.88	OOR <	OOR >	34.98	15.74	3.86	98.61	OOR <	109.41	244.76	8.02	OOR <	10857.9	35.48	1669.67	1979.48	3.97	1203.81	116.13	148.94	983.73	10.12	OOR <	OOR <	108.23	OOR <	OOR <
C141	Subject_24	Cord	Unstimulated	Male	1	OOR <	OOR <	OOR <	70.4	OOR <	OOR <	OOR <	OOR <	OOR <	OOR <	OOR <	76.52	OOR <	OOR <	OOR <	OOR <	OOR <	3.82	OOR <	673.65	OOR <	OOR <	OOR <	OOR <	OOR <	OOR <	139.76	OOR <	OOR <	OOR <	OOR <	15.01	OOR <	OOR <	503.76	OOR <	3.44	46.01	OOR <	OOR <	OOR <	OOR <	OOR <	OOR <
C142	Subject_24	Cord	LPS	Male	1	OOR <	114.34	8.16	1246.68	3.49	1622.31	63.69	OOR <	59	21.17	48.11	599.06	12.87	9.07	OOR <	3.99	OOR <	1178.6	OOR <	OOR >	22.5	OOR <	OOR <	32.81	OOR <	OOR <	145.92	6.25	OOR <	OOR <	OOR <	470.96	143.62	2.49	683.69	OOR <	384.12	1045.72	OOR <	OOR <	OOR <	12.06	OOR <	OOR <
C143	Subject_24	Cord	Imiquimod	Male	1	OOR <	67	OOR <	1004.18	1.81	1544.58	74.28	7.82	79.48	8.44	15.3	258.56	OOR <	7.48	OOR <	9.97	OOR <	511.72	OOR <	13446.8	OOR <	10.5	OOR <	32.81	OOR <	28.2	130.14	5.36	OOR <	5867.83	OOR <	1931.05	1780.69	OOR <	434.89	187.83	78.92	625.59	OOR <	OOR <	OOR <	49.57	OOR <	OOR <
C144	Subject_24	Cord	PolyIC	Male	1	OOR <	114.95	10.61	1789.86	3.59	2516.68	45.91	10.67	175.41	19.74	30.14	667.13	OOR <	25.61	OOR <	8.41	44.24	1705.92	OOR <	OOR >	OOR <	OOR <	OOR <	82.04	OOR <	82.72	162.97	7.14	OOR <	8262.57	OOR <	1624.26	1164.33	3.89	471.89	224.2	459.88	1148.18	9.15	OOR <	OOR <	73.15	OOR <	OOR <
C145	Subject_25	Cord	Unstimulated	Male	1	OOR <	OOR <	OOR <	OOR <	OOR <	OOR <	OOR <	OOR <	OOR <	OOR <	0.74	84.69	OOR <	OOR <	OOR <	OOR <	OOR <	9.19	OOR <	1008.73	OOR <	OOR <	OOR <	OOR <	OOR <	OOR <	161.34	OOR <	OOR <	OOR <	OOR <	OOR <	OOR <	OOR <	722.35	OOR <	1.23	37.86	OOR <	OOR <	OOR <	OOR <	OOR <	OOR <
C146	Subject_25	Cord	LPS	Male	1	OOR <	111.74	9.51	1055.86	2.16	4097.89	62.38	OOR <	43.12	23.46	49.01	752.89	OOR <	7.68	OOR <	3.81	OOR <	2175.64	OOR <	OOR >	40.29	OOR <	OOR <	27.11	OOR <	OOR <	253.24	6.01	OOR <	88.4	OOR <	307.28	132.39	1.56	896.74	OOR <	293.68	1099.91	OOR <	OOR <	OOR <	10.04	OOR <	OOR <
C147	Subject_25	Cord	Imiquimod	Male	1	OOR <	109.13	12.03	1268.72	2.55	8040.1	94.32	7.5	36.27	45.68	54.94	267.56	13.21	10.93	OOR <	5.7	64.4	2860.69	OOR <	OOR >	59.91	OOR <	OOR <	54.89	OOR <	32.33	411.45	10.01	OOR <	375.83	41.96	441.12	409.41	1.71	1893.51	35.94	276.46	801.84	10.49	OOR <	OOR <	19.51	OOR <	OOR <
C148	Subject_25	Cord	PolyIC	Male	1	OOR <	52.91	8.18	1399.3	2.21	3909.36	64.99	9.7	164.55	12.5	11.7	677.02	OOR <	16.11	OOR <	10.5	OOR <	1027.71	OOR <	OOR >	42.46	14.77	OOR <	143.84	OOR <	70	157.23	6.01	OOR <	7237.37	OOR <	3522.55	1584.14	3.52	674.62	101.62	72.34	596.52	OOR <	OOR <	OOR <	71.53	OOR <	OOR <
C149	Subject_25	5yo	Unstimulated	Male	1	OOR <	OOR <	OOR <	114.41	0.95	414.2	88.9	OOR <	60.11	OOR <	1.72	890.59	OOR <	4.12	OOR <	OOR <	OOR <	19.23	OOR <	2799.34	74.52	OOR <	OOR <	OOR <	OOR <	OOR <	442.4	OOR <	OOR <	1373.77	OOR <	31.11	62.12	OOR <	1985.99	103.41	5.33	89.01	OOR <	OOR <	1245.98	3.99	OOR <	OOR <
C150	Subject_25	5yo	LPS	Male	1	OOR <	178.94	21.13	1425.32	8.5	17616.3	138.72	13.06	185.12	90.88	510.68	3887.84	42.21	20.03	OOR <	8.72	140.87	10634.8	OOR <	OOR >	104.01	45.6	3.83	82	OOR <	43.78	459.26	15.68	OOR <	753.5	58.36	1500.03	442.09	6.92	1768.8	135.16	658.47	7345.6	14.87	OOR <	1958.46	26.19	OOR <	OOR <
C151	Subject_25	5yo	Imiquimod	Male	1	OOR <	155.59	24.07	2335.8	4.53	21045.7	116.29	17.49	266.41	47.28	276.52	1821.83	27.24	25.85	OOR <	32.63	141.29	8361.49	OOR <	OOR >	84.42	60.38	4.51	77.51	OOR <	48.81	381.82	15.96	OOR <	12685.8	67.4	3287.29	OOR >	3.21	1570.52	701.56	OOR >	1776.91	15.7	OOR <	1525.76	113.41	OOR <	OOR <
C152	Subject_25	5yo	PolyIC	Male	1	OOR <	108.01	19.4	3221.18	4.62	5087.57	105.24	17.88	318.48	21.89	13.07	3083.41	17.29	39.32	OOR <	28.54	53.44	492.67	OOR <	OOR >	67.87	20.62	12.9	156.92	OOR <	102.52	562.76	11.14	OOR <	OOR >	57.46	OOR >	OOR >	5.68	2194.81	592.54	139.01	1061.44	14.45	OOR <	1237.34	219.33	OOR <	OOR <
C153	Subject_26	Cord	Unstimulated	Male	0	OOR <	OOR <	OOR <	OOR <	OOR <	99.72	OOR <	OOR <	OOR <	OOR <	0.73	135.72	OOR <	OOR <	OOR <	OOR <	OOR <	7.43	OOR <	850.04	OOR <	OOR <	OOR <	OOR <	OOR <	OOR <	82.04	OOR <	OOR <	OOR <	OOR <	13.72	32.97	OOR <	347.22	OOR <	2.01	86.27	OOR <	OOR <	OOR <	OOR <	OOR <	OOR <
C154	Subject_26	Cord	LPS	Male	0	OOR <	135.32	6.98	1240.86	2.28	2574.78	OOR <	OOR <	70.78	17.71	35.54	920.17	12.84	7.99	OOR <	3.83	OOR <	1045.06	OOR <	OOR >	51.83	OOR <	OOR <	33.6	OOR <	31.18	123.9	7.18	OOR <	106.74	OOR <	380.89	151.84	OOR <	572.55	OOR <	259.93	1409.69	OOR <	OOR <	190.49	15.41	OOR <	OOR <
C155	Subject_26	Cord	Imiquimod	Male	0	OOR <	92.23	8.64	1641.85	1.99	6230.38	39.86	7.86	115.86	16.04	27.15	398.84	OOR <	11.26	OOR <	16.48	OOR <	1814.99	OOR <	OOR >	45.45	15.55	OOR <	38.59	OOR <	40.37	96.27	5.56	OOR <	6093.02	OOR <	3379.12	2240.07	1.49	351.68	247.6	169.92	979.35	9.93	OOR <	182.92	70.3	OOR <	OOR <
C156	Subject_26	Cord	PolyIC	Male	0	OOR <	74.82	8.41	2189.74	1.87	3869.66	39.86	7.86	196.8	16.04	5.55	479.92	OOR <	16.98	OOR <	11.88	OOR <	956.35	OOR <	OOR >	31.26	14.56	OOR <	137.7	OOR <	107.1	143.39	5.29	OOR <	10269.3	OOR <	4009.58	1529.17	2.63	166.88	123.97	79.6	917.03	9.35	OOR <	OOR <	105.07	OOR <	OOR <
C157	Subject_26	5yo	Unstimulated	Male	0	OOR <	OOR <	OOR <	OOR <	OOR <	88.58	OOR <	OOR <	OOR <	OOR <	OOR <	66.98	OOR <	OOR <	OOR <	OOR <	OOR <	OOR <	OOR <	657.53	OOR <	OOR <	OOR <	OOR <	OOR <	OOR <	83.74	OOR <	OOR <	870.97	OOR <	14.95	OOR <	OOR <	438.96	86.13	1.57	43.3	OOR <	OOR <	219.76	OOR <	OOR <	OOR <
C158	Subject_26	5yo	LPS	Male	0	OOR <	74.94	7.47	957.63	1.26	1706.15	OOR <	OOR <	32.99	10.96	12.94	431.1	OOR <	3.89	OOR <	2.92	OOR <	448.41	OOR <	13197	41.74	OOR <	OOR <	OOR <	OOR <	OOR <	85.43	4.47	OOR <	492.87	OOR <	211.72	87.9	OOR <	420.97	81.83	145.56	746.63	OOR <	OOR <	373.71	8.78	OOR <	OOR <
C159	Subject_26	5yo	Imiquimod	Male	0	OOR <	47.68	OOR <	1042.48	1.75	2572.61	OOR <	6.35	64.5	10.11	12.76	215.67	OOR <	8.49	OOR <	10.58	OOR <	497.69	OOR <	12084.2	55.43	OOR <	OOR <	OOR <	OOR <	27.98	94.24	5.56	OOR <	5947.43	OOR <	1137.64	1050.89	OOR <	470.75	210.52	85.16	488.73	OOR <	OOR <	370.63	39.58	OOR <	OOR <
C160	Subject_26	5yo	PolyIC	Male	0	OOR <	91.62	9.33	2217.92	2.46	1785.61	82.05	7.36	139.89	16.04	7.64	377.25	13.52	15	OOR <	10.91	OOR <	791.56	OOR <	11240.6	47.28	17.53	6.2	120.58	OOR <	113.04	137.68	6.91	OOR <	14411	OOR <	1572.91	1158.17	2.34	399.71	301.32	216.86	873.11	11.07	OOR <	435.73	75.64	OOR <	OOR <
C161	Subject_27	Cord	Unstimulated	Male	1	OOR <	OOR <	OOR <	OOR <	OOR <	205.95	OOR <	OOR <	OOR <	OOR <	0.53	116.89	OOR <	OOR <	OOR <	OOR <	OOR <	13.5	OOR <	2058.89	OOR <	OOR <	OOR <	OOR <	OOR <	OOR <	94.92	OOR <	OOR <	OOR <	OOR <	41.67	30.33	OOR <	462.74	OOR <	2.89	59.85	OOR <	OOR <	OOR <	OOR <	OOR <	OOR <
C162	Subject_27	Cord	LPS	Male	1	OOR <	88.7	OOR <	972.92	1.69	2769.08	OOR <	OOR <	51.84	11.81	14.46	527.79	OOR <	4.93	OOR <	2.92	OOR <	968.83	OOR <	OOR >	29.31	OOR <	OOR <	OOR <	OOR <	OOR <	107.75	5.56	OOR <	106.74	OOR <	387.77	147.96	OOR <	470.35	OOR <	130.36	914.42	OOR <	OOR <	OOR <	12.24	OOR <	OOR <
C163	Subject_27	Cord	Imiquimod	Male	1	OOR <	76.16	8.64	1536.58	2.11	7789.79	OOR <	6.35	70.78	9.25	31.34	229.64	OOR <	7.48	OOR <	9.73	49.38	2865	OOR <	OOR >	49.11	OOR <	OOR <	33.6	OOR <	OOR <	94.24	6.1	OOR <	1405.97	OOR <	1489.43	1018.91	OOR <	374.19	27.98	155.39	612.93	OOR <	OOR <	149.72	38.29	OOR <	OOR <
C164	Subject_27	Cord	PolyIC	Male	1	OOR <	61.07	7.47	1689.86	1.26	2882.27	OOR <	6.35	178.47	10.96	7.88	298.23	OOR <	14.5	OOR <	11.69	OOR <	878.1	OOR <	19242.5	35.13	OOR <	5.74	109.74	OOR <	96.21	125.92	OOR <	OOR <	20480	OOR <	3560	1558.36	2.27	307.22	119.83	66.55	726.2	9.35	OOR <	OOR <	96.46	OOR <	OOR <
C165	Subject_28	Cord	Unstimulated	Female	0	OOR <	OOR <	OOR <	67.09	OOR <	150.22	47	OOR <	OOR <	OOR <	2.22	90.7	OOR <	OOR <	OOR <	OOR <	OOR <	25.02	OOR <	2454.93	OOR <	OOR <	OOR <	OOR <	OOR <	OOR <	168.19	OOR <	OOR <	OOR <	OOR <	14.11	OOR <	OOR <	626.55	OOR <	3.71	53.87	OOR <	OOR <	OOR <	OOR <	OOR <	OOR <
C166	Subject_28	Cord	LPS	Female	0	OOR <	61.37	OOR <	674.92	1.26	2767.45	49.53	OOR <	OOR <	OOR <	21.59	270.54	OOR <	4.64	OOR <	2.73	OOR <	1134.53	OOR <	OOR >	25.75	OOR <	OOR <	OOR <	OOR <	OOR <	137.06	5.44	OOR <	OOR <	OOR <	276.25	135.47	OOR <	461.69	OOR <	132.75	663.24	OOR <	OOR <	OOR <	9.54	OOR <	OOR <
C167	Subject_28	Cord	Imiquimod	Female	0	OOR <	16.77	OOR <	510.8	OOR <	4466.61	OOR <	OOR <	OOR <	OOR <	7.94	136.08	OOR <	OOR <	OOR <	5.16	OOR <	846.46	OOR <	OOR >	26.65	OOR <	OOR <	OOR <	OOR <	OOR <	140.82	OOR <	OOR <	1517.87	OOR <	1026.67	812.16	OOR <	475.99	59.29	41.67	289.97	OOR <	OOR <	OOR <	14.04	OOR <	OOR <
C168	Subject_28	Cord	PolyIC	Female	0	OOR <	29.81	OOR <	960.93	1.67	3976.42	OOR <	OOR <	84.32	OOR <	10.23	384.51	OOR <	9.68	OOR <	5.49	OOR <	1080.6	OOR <	OOR >	22.13	OOR <	OOR <	117.53	OOR <	60.53	154.49	OOR <	OOR <	3278.08	OOR <	1286.15	758.04	1.86	521.8	77.99	79.4	410.86	OOR <	OOR <	OOR <	27.92	OOR <	OOR <
C169	Subject_28	5yo	Unstimulated	Female	0	OOR <	OOR <	OOR <	74.37	OOR <	108.91	OOR <	OOR <	OOR <	OOR <	1.23	243.28	OOR <	OOR <	OOR <	OOR <	OOR <	9.84	OOR <	1587.62	OOR <	OOR <	OOR <	OOR <	OOR <	OOR <	155.18	OOR <	OOR <	673.21	OOR <	7.6	OOR <	OOR <	525.82	110.55	5.34	55.21	OOR <	OOR <	OOR <	OOR <	OOR <	OOR <
C170	Subject_28	5yo	LPS	Female	0	OOR <	125.53	10.79	1095.73	3.32	4266.95	67.6	OOR <	48.57	21.89	156.03	780.51	15.77	7.17	OOR <	3.16	OOR <	2208.77	OOR <	OOR >	24.85	OOR <	OOR <	45.73	OOR <	OOR <	92.46	10.01	OOR <	326.8	OOR <	193.19	41.6	1.56	315.88	63.07	446.56	1268.95	OOR <	OOR <	OOR <	8.54	OOR <	OOR <
C171	Subject_28	5yo	Imiquimod	Female	0	OOR <	66.1	8.45	992.09	1.62	4448.02	41.98	8.61	73.41	10.95	50.13	583.17	OOR <	8.18	OOR <	8.32	OOR <	1543.49	OOR <	OOR >	OOR <	27.57	OOR <	29.47	OOR <	OOR <	93.14	5.44	OOR <	8311.84	OOR <	1915.43	1082.28	OOR <	284.69	162.71	155.43	640.6	OOR <	OOR <	OOR <	28.66	OOR <	OOR <
C172	Subject_28	5yo	PolyIC	Female	0	OOR <	66.34	8.18	1491.19	2.26	3286.58	57.2	6.6	102.3	OOR <	16.25	904.84	OOR <	13.65	OOR <	7.08	OOR <	1023.24	OOR <	OOR >	OOR <	10.4	4.73	132.91	OOR <	64.35	121.72	6.01	OOR <	10028.5	OOR <	1386.77	1078.75	2.46	357.8	218.09	147.43	700.44	OOR <	OOR <	OOR <	44.89	OOR <	OOR <
C173	Subject_29	Cord	Unstimulated	Male	0	OOR <	21.68	OOR <	514.67	1.37	672.24	OOR <	OOR <	OOR <	31.18	26.47	162.76	OOR <	OOR <	OOR <	1.81	OOR <	470.98	OOR <	10553.3	20.82	OOR <	OOR <	OOR <	OOR <	OOR <	111.1	OOR <	OOR <	OOR <	OOR <	285.9	54.8	OOR <	452.35	OOR <	58.75	331.99	OOR <	OOR <	OOR <	4.06	OOR <	OOR <
C174	Subject_29	Cord	LPS	Male	0	OOR <	95.76	8.78	1113.96	4.38	1803.21	74.28	OOR <	37.43	24.02	91.32	367.98	12.87	8.28	OOR <	3.49	OOR <	2279.42	OOR <	OOR >	22.5	10.5	OOR <	37.92	OOR <	OOR <	134.96	8.32	OOR <	145.49	OOR <	320.24	69.49	1.51	565.25	57.32	552.55	959.2	OOR <	OOR <	OOR <	12.06	OOR <	OOR <
C175	Subject_29	Cord	Imiquimod	Male	0	OOR <	57.98	OOR <	1038.13	2.67	1877.15	49.48	OOR <	43.22	16.19	48.91	162.76	OOR <	6.41	OOR <	4.42	OOR <	1301.69	OOR <	OOR >	33.33	OOR <	OOR <	OOR <	OOR <	OOR <	117.01	4.76	OOR <	1633.52	OOR <	728.02	303.01	OOR <	564.06	171.56	186.89	604.91	OOR <	OOR <	OOR <	17.01	OOR <	OOR <
C176	Subject_29	Cord	PolyIC	Male	0	OOR <	81.78	OOR <	1696.72	3.49	1680.99	56.6	7.08	104.36	18.32	48.75	219.26	OOR <	13.49	OOR <	4.66	OOR <	1720.82	OOR <	OOR >	OOR <	10.5	3.44	124.23	OOR <	64.19	141.13	6.85	OOR <	10743.5	OOR <	1305.42	474.98	2.16	489.42	827.09	308.38	912.04	OOR <	OOR <	OOR <	32.21	OOR <	OOR <
C177	Subject_30	Cord	Unstimulated	Female	0	OOR <	OOR <	OOR <	160.31	OOR <	374.3	OOR <	OOR <	42.2	OOR <	3.35	696.05	OOR <	OOR <	OOR <	OOR <	OOR <	29.48	OOR <	4175.1	OOR <	OOR <	OOR <	OOR <	OOR <	OOR <	44.22	OOR <	OOR <	OOR <	OOR <	25.81	OOR <	OOR <	365.15	OOR <	9.72	200.87	OOR <	OOR <	OOR <	OOR <	OOR <	OOR <
C178	Subject_30	Cord	LPS	Female	0	OOR <	148.13	11.07	1372.9	1.87	4138.23	53.18	OOR <	179.12	22.7	128.24	3487.14	14.85	8.49	OOR <	3.89	OOR <	2322.64	OOR <	OOR >	42.67	OOR <	OOR <	33.6	OOR <	OOR <	73.87	7.72	OOR <	89.78	OOR <	452.14	93.1	4.06	444.48	OOR <	468.46	1416.4	OOR <	OOR <	OOR <	10.38	OOR <	OOR <
C179	Subject_30	Cord	Imiquimod	Female	0	OOR <	128.68	12.74	1676.3	3.36	9300.54	66.15	10.7	211.34	26	125.6	1515.84	20.63	11.76	OOR <	13.68	95.17	5626.21	OOR <	OOR >	64.72	23.33	OOR <	48.34	OOR <	51.94	75.57	9.33	OOR <	3615.5	OOR <	3532.41	1388.11	2.49	428.77	266.9	363.84	992.23	12.76	OOR <	191.75	47.55	OOR <	OOR <
C180	Subject_30	Cord	PolyIC	Female	0	OOR <	118.01	11.07	1821.2	3.47	5361.29	78.89	11.62	349.02	17.71	23.4	2928.91	14.85	18.46	OOR <	11.65	55.96	2140.11	OOR <	OOR >	43.6	20.45	OOR <	137.7	OOR <	133.92	90.52	8.8	OOR <	5063.37	OOR <	OOR >	1252.97	6.3	448.43	90.4	197.75	1075.44	11.07	OOR <	OOR <	88.85	OOR <	OOR <
C181	Subject_30	5yo	Unstimulated	Female	0	OOR <	OOR <	OOR <	281.59	0.87	417.21	72.54	OOR <	60.71	OOR <	1.66	556.01	OOR <	3.89	OOR <	1.29	OOR <	15.27	OOR <	1438.35	61.64	10.5	OOR <	OOR <	OOR <	68.28	881.37	OOR <	OOR <	273.77	OOR <	21.66	25.73	OOR <	8013.25	46.55	17.38	143.54	10.5	OOR <	1242.44	6.91	OOR <	OOR <
C182	Subject_30	5yo	LPS	Female	0	OOR <	138.15	11.07	1333.16	4.44	3460.7	100.81	6.35	85.79	35.82	113.82	1302.49	23.4	10.51	OOR <	4.47	OOR <	1455.47	OOR <	OOR >	81.51	OOR <	OOR <	28.53	OOR <	60.23	478.56	8.26	OOR <	123.18	OOR <	189.04	72.93	4.06	4015.56	27.98	639.4	1246.75	OOR <	OOR <	895.73	12.5	3331.33	OOR <
C183	Subject_30	5yo	Imiquimod	Female	0	OOR <	118.62	12.12	1552.44	3.63	5470.49	110.1	8.59	79.54	68.04	147.05	594.96	21.25	13.51	OOR <	6.38	37.98	2219.22	OOR <	OOR >	75.54	24.28	2.9	28.53	OOR <	83.77	908.22	9.33	OOR <	2375.76	OOR <	713.52	468.84	1.63	24711	188.77	505.73	876.44	OOR <	OOR <	1165.83	23.78	5189.41	OOR <
C184	Subject_30	5yo	PolyIC	Female	0	OOR <	124.63	11.5	1475.74	3.63	3664.38	OOR <	9.78	104.56	27.65	39.56	1128.71	21.87	14.01	OOR <	6.32	OOR <	1910.05	OOR <	OOR >	60.76	12.54	21.28	107.55	OOR <	117.75	406.76	6.1	OOR <	4755.57	OOR <	802.87	432.72	3.7	2798.93	115.67	636.95	1205.96	11.35	OOR <	629.94	29.5	OOR <	OOR <
C185	Subject_31	Cord	Unstimulated	Female	0	OOR <	26.07	19.61	723.18	5.66	5049.15	142.71	25.15	479.23	35.89	17.14	885.27	17.32	14.72	2.58	14.43	48.95	399.91	119.66	OOR >	118.59	15.74	9.41	100.91	OOR <	64.98	191.89	37.25	OOR <	260.44	73.41	OOR >	973.17	4.07	1592.05	100.3	23.04	293.4	28.28	OOR <	286.31	31.61	OOR <	433.46
C186	Subject_31	Cord	LPS	Female	0	OOR <	160.63	36.66	2816.38	9.91	4487.69	231.25	34.98	457.43	80.08	103.23	3539.29	50.71	28.27	4.14	16.66	63.71	2879.05	158.7	OOR >	179.7	29.94	16.48	176.84	OOR <	108.31	233.92	46.07	9.28	339.7	118.05	2213.3	666.68	10.99	1770.19	158.53	630.37	1365.2	44.67	354.15	440.88	50.81	OOR <	698.15
C187	Subject_31	Cord	Imiquimod	Female	0	132.39	139.14	42.92	2868.29	10.08	10814.3	293.38	51.24	725.89	104.03	163.7	1958.48	51.16	35.41	3.91	37.41	97.29	6503.91	198.6	OOR >	167.11	47.32	17.67	194.34	OOR <	128.68	234.48	61.87	9.96	7407.54	193.87	OOR >	3595.1	7.68	1485.94	723.09	615.4	1139.23	52.07	503.33	595.63	85.57	OOR <	709.68
C188	Subject_31	Cord	PolyIC	Female	0	OOR <	79.76	30.39	1915.57	8.48	4369.72	371.87	36.47	599.25	78.03	29.23	1733.24	33.72	33.1	3.58	22.04	65.4	1158.78	OOR <	OOR >	131.04	53.01	12.63	765.48	OOR <	257.67	267.49	42.25	8.87	16093.9	112.28	2087.18	1546.86	14.45	2259.04	945.88	79.62	695.09	47.14	OOR <	308.54	70.68	OOR <	669.42
C189	Subject_31	5yo	Unstimulated	Female	0	OOR <	OOR <	OOR <	112.37	OOR <	OOR <	OOR <	OOR <	OOR <	OOR <	1.63	229.4	OOR <	OOR <	OOR <	OOR <	OOR <	5.44	OOR <	683.56	OOR <	OOR <	OOR <	OOR <	OOR <	OOR <	280.26	OOR <	OOR <	OOR <	OOR <	12.23	OOR <	OOR <	1337.78	OOR <	2.77	OOR <	OOR <	OOR <	OOR <	OOR <	OOR <	OOR <
C190	Subject_31	5yo	LPS	Female	0	OOR <	149.99	29	2841.08	7.46	3899.22	153.89	18.41	165.85	116.39	212.22	2006.04	35.64	20.67	1.21	9.96	OOR <	1786.16	137.11	OOR >	87.04	38.28	4.97	93.39	OOR <	68.08	1168.13	30.74	5.92	1213.99	91	400.54	149.38	4.67	8244.67	666.21	614.99	1425.87	29.78	661.54	382.75	31.12	OOR <	255.76
C191	Subject_31	5yo	Imiquimod	Female	0	OOR <	59.53	13.45	1661.4	2.44	2002.11	74.16	12.99	90.69	23.03	73.62	585.05	16.78	10.44	OOR <	8.36	OOR <	654.76	OOR <	15340	37.9	15.74	OOR <	42.45	OOR <	OOR <	467.77	16.39	OOR <	3394.96	41.56	683.07	426.8	1.8	2306.24	122.24	98.1	577.59	10.08	OOR <	OOR <	21.32	OOR <	OOR <
C192	Subject_31	5yo	PolyIC	Female	0	OOR <	106.43	20.52	2671.53	4.87	2327.13	138.98	17.98	251.2	35.89	45.31	760.64	22.57	21.94	OOR <	10.38	OOR <	1296.01	OOR <	OOR >	86.61	24.42	14.09	152.02	OOR <	132.32	551.18	15.18	OOR <	15123.9	63.55	1105.51	571.55	3.84	3175.25	598.78	266.9	981.66	15.95	OOR <	199.13	37.81	OOR <	384.25
C193	Subject_32	Cord	Unstimulated	Male	1	OOR <	143.45	14.34	1304.33	19.16	602.32	94.59	9.78	60.71	52.8	376.63	389.63	38.19	14.75	OOR <	5.25	58.77	3168.23	OOR <	15468.9	41.27	30.87	3.39	76.36	OOR <	46.24	164.2	10.4	OOR <	594.24	OOR <	130.36	51.32	2.34	797.22	101	OOR >	1513.75	9.93	OOR <	210.28	15.41	OOR <	OOR <
C194	Subject_32	Cord	LPS	Male	1	OOR <	246.69	25.02	2109.36	51.21	701.65	213.21	16.8	139.26	130.13	817.13	412.71	76.01	39.38	1.29	9.05	180.22	3161.04	OOR <	OOR >	127.55	90.89	11.18	179.48	7.23	165.07	210.6	23.13	6.22	2639.31	88.13	85.03	46.02	5.57	1377.64	605.47	365.19	1261.75	29.69	OOR <	483.83	34.94	7963.99	387.05
C195	Subject_32	Cord	Imiquimod	Male	1	OOR <	130.4	15.88	1318.74	18.08	598.36	56.44	10.24	70.78	76.03	641.07	328.6	39.3	14.5	OOR <	5.69	47.97	3148.04	OOR <	13392.3	36.08	29	7.58	94.34	OOR <	43.33	183.01	11.47	OOR <	3432.23	46.54	124.58	55	1.78	869.28	428.34	OOR >	1286.22	13.87	OOR <	188.39	16.98	OOR <	OOR <
C196	Subject_32	Cord	PolyIC	Male	1	OOR <	148.75	15.88	1434.51	23.82	758.6	85.19	9.78	72.03	70.44	588.76	409.34	43.44	17.47	OOR <	5.69	66.22	4383.57	OOR <	20433.3	53.63	57.07	8.03	158.75	OOR <	83.77	122.56	12	OOR <	8306.94	OOR <	166.74	49.08	3.2	810.83	826.32	628.38	1952.89	12.76	OOR <	137.23	18.03	OOR <	OOR <
C197	Subject_33	Cord	Unstimulated	Female	1	OOR <	OOR <	OOR <	105.15	OOR <	96.11	OOR <	OOR <	OOR <	OOR <	OOR <	176.06	OOR <	2.85	OOR <	OOR <	OOR <	5.74	OOR <	1166.56	OOR <	OOR <	OOR <	OOR <	OOR <	OOR <	71.82	OOR <	OOR <	59.92	OOR <	50.51	64.87	OOR <	540.42	OOR <	3.78	68.29	OOR <	OOR <	OOR <	3.67	OOR <	OOR <
C198	Subject_33	Cord	LPS	Female	1	OOR <	131.63	10.21	1372.9	2.63	2859.36	39.86	6.86	95.17	16.04	29.15	665.9	13.52	9	OOR <	6.01	OOR <	1678.76	OOR <	OOR >	44.52	OOR <	OOR <	OOR <	OOR <	40.37	110.44	7.99	OOR <	128.56	OOR <	1279.12	328.94	2.49	670.91	OOR <	456.82	1127.15	8.77	OOR <	139.65	19.87	OOR <	OOR <
C199	Subject_33	Cord	Imiquimod	Female	1	OOR <	92.96	9.77	1760.33	2.34	5591.66	66.15	7.86	143.08	24.35	29.01	273.73	OOR <	11.01	OOR <	15.22	46.55	1957.91	OOR <	OOR >	50.47	OOR <	OOR <	33.6	OOR <	40.37	79.66	5.83	OOR <	1309.01	OOR <	3576.95	1739.33	1.92	450.02	51.08	235.49	686.56	8.77	OOR <	152.54	51.65	OOR <	OOR <
C200	Subject_33	Cord	PolyIC	Female	1	OOR <	96.62	12.74	2280.9	2.91	4033.48	72.54	9.78	210.02	21.05	10.63	637.6	15.52	21.41	OOR <	12.7	45.6	2003.87	OOR <	OOR >	60.76	14.56	3.39	158.75	OOR <	124.74	125.25	8.26	OOR <	4424.64	OOR <	2986.2	1459.29	4.35	547.98	111.5	318.74	861.86	12.48	OOR <	OOR <	86.57	OOR <	OOR <
C201	Subject_34	5yo	Unstimulated	Male	0	OOR <	9.44	OOR <	203.84	OOR <	520.02	OOR <	OOR <	OOR <	OOR <	2.82	374.7	OOR <	OOR <	OOR <	1.31	OOR <	58.26	OOR <	4377.02	OOR <	OOR <	OOR <	OOR <	OOR <	OOR <	357.78	OOR <	OOR <	318.49	OOR <	70.44	69.91	OOR <	1415.01	OOR <	18.87	224.69	OOR <	OOR <	OOR <	4.5	OOR <	OOR <
C202	Subject_34	5yo	LPS	Male	0	OOR <	168.38	17.19	1086.05	12.96	7666.28	97.04	10.55	77.03	66.56	416.61	954.5	33.33	15.13	OOR <	7.5	99.58	6603.74	OOR <	OOR >	73.69	18.79	3.83	68.51	OOR <	44.8	342.43	11.14	OOR <	953.94	56.55	790.18	328.57	2.76	1253.99	103.41	669	2470.13	13.2	OOR <	OOR <	19.01	OOR <	OOR <
C203	Subject_34	5yo	Imiquimod	Male	0	OOR <	131.63	15.82	1902.82	3.22	5944.17	94.32	11.4	139.32	29.77	102.4	619.89	18.3	15.13	OOR <	18.84	67.66	2852.56	OOR <	OOR >	36.38	35.65	3.83	54.89	OOR <	40.72	595.37	10.29	OOR <	13181.9	49.27	3834.69	3660.34	OOR <	2225.97	186.42	466.65	1178.87	13.2	OOR <	OOR <	54.68	OOR <	OOR <
C204	Subject_34	5yo	PolyIC	Male	0	OOR <	143.34	16.74	2906.85	4.95	6270.05	88.9	14.69	230.24	39.3	62.16	878.04	19.31	30.68	OOR <	16.69	75	3114.92	OOR <	OOR >	51.03	17.69	OOR <	135.1	OOR <	90.12	435.82	10.01	OOR <	13440.8	36.44	3649.19	3070.17	3.98	3398.1	278.45	604.29	1543.98	11.32	OOR <	OOR <	117.78	OOR <	OOR <
C205	Subject_34	Cord	Unstimulated	Male	0	OOR <	OOR <	OOR <	73.33	OOR <	151.5	OOR <	OOR <	OOR <	OOR <	1.03	79.09	OOR <	OOR <	OOR <	OOR <	OOR <	11.3	OOR <	1040.77	19.85	OOR <	OOR <	OOR <	OOR <	OOR <	671.17	OOR <	OOR <	OOR <	OOR <	14.95	OOR <	OOR <	6237.93	OOR <	3.93	105.88	OOR <	OOR <	580.6	OOR <	OOR <	OOR <
C206	Subject_34	Cord	LPS	Male	0	OOR <	131.63	13.01	1192.91	5.36	3320.83	70.23	7.95	46.08	79.5	68.28	419.49	16.28	10.18	OOR <	5.49	OOR <	2575.2	OOR <	OOR >	67.04	OOR <	OOR <	50.32	OOR <	34.46	1021.16	8.87	OOR <	284.81	36.44	570.84	232.94	1.86	4405.81	43.86	652.3	1381.59	12.37	OOR <	1654.72	15.54	OOR <	OOR <
C207	Subject_34	Cord	Imiquimod	Male	0	OOR <	88.92	11.79	1244.21	3.5	4952.67	78.17	10.98	79.1	36.12	22.56	162.32	OOR <	12.66	OOR <	11.09	OOR <	1523.67	OOR <	OOR >	68.71	21.71	3.38	45.73	OOR <	34.46	684.02	11.14	OOR <	2581.61	34.6	2389.04	1719.13	1.71	2576.69	106.98	183.57	739.76	16.54	OOR <	1099.15	37.28	OOR <	OOR <
C208	Subject_34	Cord	PolyIC	Male	0	OOR <	119.69	12.52	1734.82	4.07	4314.55	57.2	8.83	109.81	12.5	18.97	362.43	OOR <	16.6	OOR <	8.42	42.93	2111	OOR <	OOR >	54.43	15.5	OOR <	213.05	OOR <	88.33	173	7.16	OOR <	5284.15	OOR <	2588.86	1028.98	4.29	642.12	223.05	404.94	1038.89	OOR <	OOR <	OOR <	44.64	OOR <	OOR <
C209	Subject_35	Cord	Unstimulated	Female	1	OOR <	OOR <	OOR <	105.15	OOR <	*38.98	OOR <	OOR <	OOR <	OOR <	0.63	115.31	OOR <	OOR <	OOR <	OOR <	OOR <	7.01	OOR <	923.97	OOR <	OOR <	OOR <	OOR <	OOR <	OOR <	106.06	OOR <	OOR <	OOR <	OOR <	4.84	OOR <	OOR <	311.94	OOR <	5.46	39.87	OOR <	OOR <	OOR <	OOR <	OOR <	OOR <
C210	Subject_35	Cord	LPS	Female	1	OOR <	79.57	7.94	1087.42	2.46	1270.46	OOR <	OOR <	61.35	16.04	39.13	889.61	OOR <	6.46	OOR <	2.92	OOR <	859.04	OOR <	OOR >	21.25	OOR <	OOR <	31.08	OOR <	OOR <	152.12	6.64	OOR <	66.09	OOR <	74.79	27.6	1.92	356.53	OOR <	247.59	668.05	OOR <	OOR <	OOR <	9.05	OOR <	OOR <
C211	Subject_35	Cord	Imiquimod	Female	1	OOR <	92.72	11.5	1393.41	4.01	3080.2	94.59	8.35	97.05	33.37	52.57	756.54	26.11	16.98	OOR <	7.16	70.39	1164.29	OOR <	OOR >	80.66	29	4.1	33.6	OOR <	105.9	271.51	10.4	OOR <	5314.41	OOR <	490.72	451.9	3.63	942.03	286.07	176.08	625.14	19.29	OOR <	187.76	29.5	5660.2	OOR <
C212	Subject_35	Cord	PolyIC	Female	1	OOR <	79.32	8.64	1299.53	2.22	1377.26	43.23	OOR <	83.92	12.66	23.83	1042.22	OOR <	8.49	OOR <	4.01	OOR <	1200.85	OOR <	OOR >	21.25	11.53	OOR <	120.58	OOR <	77.4	104.37	5.56	OOR <	5828.32	OOR <	393.58	185.72	4.21	272.43	128.11	362.03	711.51	OOR <	OOR <	OOR <	16.72	OOR <	OOR <
C213	Subject_36	Cord	Unstimulated	Male	0	OOR <	OOR <	OOR <	140.36	OOR <	324.94	OOR <	OOR <	OOR <	OOR <	2.11	379.71	OOR <	OOR <	OOR <	OOR <	OOR <	16.65	OOR <	2951.14	OOR <	OOR <	OOR <	OOR <	OOR <	OOR <	127.71	OOR <	OOR <	OOR <	OOR <	42.63	OOR <	OOR <	732.95	OOR <	3.22	113.96	OOR <	OOR <	OOR <	OOR <	OOR <	OOR <
C214	Subject_36	Cord	LPS	Male	0	OOR <	153.53	21.87	2776.96	3.92	5147.86	89.72	14.76	187.7	34.53	113.88	2648.9	23.6	15.15	OOR <	7.38	OOR <	2226.99	OOR <	OOR >	52.75	OOR <	OOR <	66.51	OOR <	OOR <	183.24	23.6	OOR <	126.4	77.34	511.32	121.36	6.18	806.37	39	353.47	1489.44	16.21	OOR <	OOR <	25.11	OOR <	OOR <
C215	Subject_36	Cord	Imiquimod	Male	0	OOR <	112.46	23.18	2661.77	4.59	10577.8	131.49	24.55	373.34	29.12	123.43	919.89	19.98	20.46	1.07	20.06	OOR <	3972.62	OOR <	OOR >	57.17	24.42	OOR <	93.39	OOR <	41.14	169.01	23	OOR <	5389.1	100.7	3404.11	1641.74	2.93	624.12	140.42	209.12	941.28	18.23	OOR <	OOR <	48.62	OOR <	OOR <
C216	Subject_36	Cord	PolyIC	Male	0	OOR <	121.4	21.87	2080.77	5.24	5872.78	155.75	28.49	556.48	44.02	34.27	1478.02	17.59	29.95	0.86	18.37	OOR <	2160.21	OOR <	OOR >	51.86	23.14	4.42	115.75	OOR <	150.24	189.1	20	OOR <	20134.8	73.41	2060.22	1536.57	6.18	610.99	248.2	97.86	1136.88	17.22	OOR <	OOR <	61.5	OOR <	OOR <
C217	Subject_36	5yo	Unstimulated	Male	0	OOR <	OOR <	OOR <	128.36	OOR <	OOR <	OOR <	OOR <	OOR <	OOR <	0.66	189.65	OOR <	OOR <	OOR <	OOR <	OOR <	6.09	OOR <	1217.7	OOR <	OOR <	OOR <	OOR <	OOR <	OOR <	134.13	OOR <	OOR <	94.25	OOR <	6.94	OOR <	OOR <	666.66	OOR <	3.53	41.18	OOR <	OOR <	OOR <	OOR <	OOR <	OOR <
C218	Subject_36	5yo	LPS	Male	0	OOR <	113.61	20.97	2539.02	5.24	3601.28	108.85	13.66	67.16	30.47	118.88	738.39	26.37	16	OOR <	6.93	OOR <	979.13	OOR <	OOR >	41.08	OOR <	OOR <	68.46	OOR <	OOR <	158.13	20	OOR <	220.38	73.41	150.56	49.43	3.61	593.92	74.5	310.31	907.37	18.23	OOR <	OOR <	24.1	OOR <	OOR <
C219	Subject_36	5yo	Imiquimod	Male	0	OOR <	99.86	23.18	2434.13	4.31	4749.11	116.43	15.41	112.42	29.12	141.46	347.72	23.08	18.12	1	10.17	OOR <	1672.67	OOR <	OOR >	49.18	26.98	4.7	78.15	OOR <	34.2	163.71	22.4	OOR <	3602.82	89.06	701.59	426.4	2.41	810.03	144.05	281.77	725.1	16.97	OOR <	OOR <	31.61	OOR <	OOR <
C220	Subject_36	5yo	PolyIC	Male	0	OOR <	121.11	21.87	2566.88	4.68	3991.67	138.98	19.24	198	32.5	40.26	864.22	26.12	22.78	0.86	9.96	OOR <	1409.64	OOR <	OOR >	58.93	26.98	9.16	130.39	OOR <	126.86	187.98	20	OOR <	6984.48	63.55	863.66	416.03	4.22	780.96	78.2	338.57	1052.13	20.25	OOR <	OOR <	32.61	OOR <	276.87
C221	Subject_37	Cord	Unstimulated	Female	1	OOR <	OOR <	OOR <	126.54	OOR <	88.58	OOR <	OOR <	OOR <	OOR <	0.73	89.85	OOR <	OOR <	OOR <	OOR <	OOR <	10.25	OOR <	1134.1	OOR <	OOR <	OOR <	OOR <	OOR <	OOR <	117.85	OOR <	OOR <	OOR <	OOR <	24.6	OOR <	OOR <	211.04	OOR <	6.67	53.3	OOR <	OOR <	OOR <	OOR <	OOR <	OOR <
C222	Subject_37	Cord	LPS	Female	1	OOR <	102.97	8.87	1270.77	2.34	1168.47	49.89	OOR <	88.29	14.36	24.49	1290.77	13.85	7.99	OOR <	3.29	OOR <	667.2	OOR <	OOR >	36.08	OOR <	OOR <	31.08	OOR <	OOR <	158.16	6.64	OOR <	106.74	OOR <	275.36	67.25	5.5	295.3	OOR <	435.31	954.01	10.5	OOR <	139.21	10.12	OOR <	OOR <
C223	Subject_37	Cord	Imiquimod	Female	1	OOR <	88.58	8.87	1335.57	2.34	4218.21	39.86	OOR <	82.04	10.96	24.54	662.3	OOR <	6.97	OOR <	4.81	OOR <	1215.87	OOR <	OOR >	42.67	OOR <	OOR <	28.53	OOR <	OOR <	135.33	7.72	OOR <	733.02	OOR <	872.08	289.88	3.2	267.47	37.38	350.76	810.23	OOR <	OOR <	163.98	14.35	OOR <	OOR <
C224	Subject_37	Cord	PolyIC	Female	1	OOR <	73.24	OOR <	1115.86	1	1796.24	OOR <	OOR <	53.11	OOR <	8.97	646.06	OOR <	7.48	OOR <	3.05	OOR <	806.82	OOR <	OOR >	29.31	OOR <	OOR <	124.89	OOR <	57.5	145.4	4.74	OOR <	3696.1	OOR <	454.83	113.02	3.06	303.24	48.82	173.34	733.56	OOR <	OOR <	OOR <	10.12	OOR <	OOR <
C225	Subject_37	5yo	Unstimulated	Female	1	OOR <	OOR <	OOR <	65.91	OOR <	103.24	OOR <	OOR <	OOR <	OOR <	OOR <	68.95	OOR <	OOR <	OOR <	OOR <	OOR <	3.11	OOR <	411.26	OOR <	OOR <	OOR <	OOR <	OOR <	OOR <	115.83	OOR <	OOR <	139.19	OOR <	8.21	OOR <	OOR <	116.68	OOR <	3.87	36.01	OOR <	OOR <	OOR <	OOR <	OOR <	OOR <
C226	Subject_37	5yo	LPS	Female	1	OOR <	81.76	8.87	1068.48	3.58	906.9	59.7	OOR <	29.62	10.96	47.93	293.39	OOR <	6.97	OOR <	3.17	OOR <	581.45	OOR <	7460.88	39.87	OOR <	OOR <	28.53	OOR <	OOR <	291.62	5.01	OOR <	83.99	OOR <	51.51	OOR <	OOR <	413.98	OOR <	258.76	768.38	9.35	OOR <	356.36	7.98	OOR <	OOR <
C227	Subject_37	5yo	Imiquimod	Female	1	OOR <	10.53	OOR <	433.8	1.13	741.09	OOR <	OOR <	OOR <	9.25	6.98	91.02	OOR <	3.89	OOR <	1.87	OOR <	108.76	OOR <	3352.37	36.08	15.55	OOR <	OOR <	OOR <	OOR <	122.56	OOR <	OOR <	180.26	OOR <	187.23	95.51	OOR <	193.27	OOR <	34.13	177.41	OOR <	OOR <	OOR <	8.52	OOR <	OOR <
C228	Subject_37	5yo	PolyIC	Female	1	OOR <	85.9	9.33	1169.31	5.07	1268.59	53.18	OOR <	30.98	21.05	37.74	154.98	12.84	7.99	OOR <	3.17	OOR <	957.3	OOR <	6492.01	37.98	13.56	OOR <	107.55	OOR <	82.51	158.16	6.37	OOR <	1179.11	OOR <	132.1	60.35	1.99	279.9	103.11	234.25	768.78	10.5	OOR <	OOR <	11.18	OOR <	OOR <
C229	Subject_38	Cord	Unstimulated	Female	1	OOR <	34.36	OOR <	453.74	OOR <	1826.26	OOR <	OOR <	OOR <	10.18	37.04	164.95	OOR <	3.09	OOR <	1.58	OOR <	648.16	OOR <	OOR >	21.22	OOR <	OOR <	OOR <	OOR <	OOR <	81.58	OOR <	OOR <	OOR <	OOR <	298.81	131.06	OOR <	458.24	OOR <	49.27	440.39	OOR <	OOR <	OOR <	5.52	OOR <	OOR <
C230	Subject_38	Cord	LPS	Female	1	OOR <	124.16	11.29	1235.65	2.16	2967.98	OOR <	6.6	46.58	17.97	133.77	764.54	OOR <	8.68	OOR <	4.49	42.53	2594.59	OOR <	OOR >	34.62	OOR <	OOR <	41.11	OOR <	OOR <	96.54	7.73	OOR <	OOR <	OOR <	463.93	145.02	1.56	499.1	OOR <	460.03	1109.6	OOR <	OOR <	OOR <	12.54	OOR <	OOR <
C231	Subject_38	Cord	Imiquimod	Female	1	OOR <	79.5	8.98	1251.56	1.77	3044.13	47	7.05	80.15	14.06	69.3	371.99	OOR <	9.18	OOR <	11.47	37.7	1515.13	OOR <	OOR >	45.47	OOR <	OOR <	31.81	OOR <	OOR <	77.5	7.16	OOR <	3052.13	35.52	2498.75	1750.64	OOR <	408.54	115.86	138.77	715.99	OOR <	OOR <	OOR <	35.8	OOR <	OOR <
C232	Subject_38	Cord	PolyIC	Female	1	OOR <	109.75	13.01	1969.49	2.94	3214.17	52.08	10.55	173.08	15.62	58.26	770.64	OOR <	21.97	OOR <	12.33	53.44	2354.9	OOR <	OOR >	34.62	12.59	OOR <	152.56	OOR <	88.33	113.55	8.3	OOR <	10559.9	OOR <	4009.43	1849.29	3.52	487.7	88.98	242.52	1013.49	9.02	OOR <	OOR <	82.5	OOR <	OOR <
C233	Subject_38	5yo	Unstimulated	Female	1	OOR <	OOR <	OOR <	76.46	OOR <	124.23	41.98	OOR <	OOR <	OOR <	1.72	232.42	OOR <	OOR <	OOR <	OOR <	OOR <	14.06	OOR <	1584.06	OOR <	OOR <	OOR <	OOR <	OOR <	OOR <	62.53	OOR <	OOR <	1881.5	OOR <	9.41	OOR <	OOR <	363.5	246.02	4.93	70.17	OOR <	OOR <	OOR <	OOR <	OOR <	OOR <
C234	Subject_38	5yo	LPS	Female	1	OOR <	157.22	15.82	1152.73	6.49	4571.99	99.76	8.83	66.73	81.12	402.73	1035.72	25.77	13.16	OOR <	5.49	53.84	2907.23	OOR <	OOR >	69.54	21.35	OOR <	54.89	OOR <	44.8	376.43	14.55	OOR <	559.54	49.27	204.34	64.94	3.37	1597.53	99.82	667.94	1601.67	12.16	OOR <	OOR <	15.54	OOR <	OOR <
C235	Subject_38	5yo	Imiquimod	Female	1	OOR <	95.36	9.51	1090.89	1.57	1351.38	57.2	16.7	90.62	14.06	73.47	774.42	13.98	8.68	OOR <	10.99	OOR <	950.41	OOR <	9809.46	25.3	10.77	OOR <	36.48	OOR <	OOR <	88.38	7.73	OOR <	17643.2	35.52	2115.44	1393.84	OOR <	391.65	307.3	146.97	836.59	OOR <	OOR <	OOR <	36.05	OOR <	OOR <
C236	Subject_38	5yo	PolyIC	Female	1	OOR <	149.59	15.36	2020.97	4.25	2815.63	75.52	14.29	196.11	25.04	123.96	1253.53	21.81	24.89	OOR <	12.14	53.03	2419.83	OOR <	OOR >	52.73	27.94	12.45	156.92	OOR <	97.24	114.91	10.58	OOR <	20741.8	47.45	2748.46	1678.21	3.52	388.73	541.75	553.64	1523.12	9.02	OOR <	OOR <	72.75	OOR <	OOR <
C237	Subject_39	Cord	Unstimulated	Female	0	OOR <	OOR <	OOR <	105.15	OOR <	88.58	OOR <	OOR <	OOR <	OOR <	1.18	552.89	OOR <	OOR <	OOR <	OOR <	OOR <	20.26	OOR <	2749.31	OOR <	OOR <	OOR <	OOR <	OOR <	OOR <	139.36	OOR <	OOR <	40.51	OOR <	6.81	OOR <	OOR <	587.12	OOR <	4.91	105.02	OOR <	OOR <	OOR <	OOR <	OOR <	OOR <
C238	Subject_39	Cord	LPS	Female	0	OOR <	123.04	10.65	1359.64	2.22	2419.15	OOR <	6.35	164.23	21.05	70.31	3448.45	23.09	10.26	OOR <	4.12	OOR <	1393.53	OOR <	OOR >	50.02	OOR <	OOR <	OOR <	OOR <	OOR <	183.01	8.26	OOR <	112.27	OOR <	98.02	49.83	6.87	696.85	OOR <	505.43	1225.54	8.77	OOR <	OOR <	12.77	OOR <	OOR <
C239	Subject_39	Cord	Imiquimod	Female	0	OOR <	91.75	10.21	1357.23	1.87	6587.73	85.19	OOR <	92.05	22.7	68.29	1221.55	12.84	9.25	OOR <	6.22	OOR <	2024.95	OOR <	OOR >	45.91	OOR <	OOR <	28.53	OOR <	OOR <	147.42	6.64	OOR <	3648.06	OOR <	620.1	350.41	2.06	589.7	220.33	285.44	881.87	10.5	OOR <	OOR <	20.65	OOR <	OOR <
C240	Subject_39	Cord	PolyIC	Female	0	OOR <	45.74	OOR <	882.5	OOR <	2406.73	OOR <	OOR <	141.17	OOR <	7.64	2539.81	OOR <	7.48	OOR <	3.77	OOR <	559.55	OOR <	OOR >	25.83	11.53	OOR <	98.77	OOR <	60.23	151.11	4.47	OOR <	9010.87	OOR <	636.24	328.94	3.27	717.6	68.82	65.14	616.58	OOR <	OOR <	OOR <	20.13	OOR <	OOR <
C241	Subject_39	5yo	Unstimulated	Female	0	OOR <	OOR <	OOR <	153.89	OOR <	257.21	59.7	OOR <	55.02	OOR <	1.81	686.23	OOR <	OOR <	OOR <	OOR <	OOR <	8.43	OOR <	1690.77	30.29	OOR <	OOR <	OOR <	OOR <	31.18	661.15	OOR <	OOR <	229.16	OOR <	10.91	OOR <	OOR <	4864.23	41.99	6.98	92.04	9.06	OOR <	300.94	5.03	OOR <	OOR <
C242	Subject_39	5yo	LPS	Female	0	OOR <	137.16	13.54	1410.32	5.28	2163.57	82.05	9.78	125.32	42.31	253.77	2106.07	37.63	13.01	OOR <	5.03	47.49	1758.31	OOR <	OOR >	62.53	11.53	2.9	38.59	OOR <	51.94	422.91	12.54	OOR <	144.44	OOR <	58.47	28.52	4.64	2629.44	32.71	630.67	1362.31	14.42	OOR <	342.02	14.62	3293.17	OOR <
C243	Subject_39	5yo	Imiquimod	Female	0	OOR <	100.77	9.77	1275.56	2.8	2525.57	39.86	8.35	106.44	28.47	141.11	1564.59	16.17	12.51	OOR <	4.92	OOR <	867.45	OOR <	OOR >	43.6	24.28	OOR <	28.53	OOR <	40.37	118.52	8.8	OOR <	1620.63	OOR <	316.24	167.05	2.49	503.17	73.18	280.97	746.36	12.48	OOR <	OOR <	16.2	OOR <	OOR <
C244	Subject_39	5yo	PolyIC	Female	0	OOR <	91.99	9.77	1306.73	2.22	2426.69	43.23	6.86	99.55	22.7	63.34	1540.76	15.52	12.76	OOR <	4.47	OOR <	1302.03	OOR <	OOR >	39.87	15.55	7.12	124.89	OOR <	83.77	117.18	7.18	OOR <	4560.12	OOR <	423.82	215.44	3.56	441.33	94.66	357.34	932.02	8.48	OOR <	143.82	19.61	OOR <	OOR <
C245	Subject_40	Cord	Unstimulated	Male	0	OOR <	OOR <	OOR <	OOR <	OOR <	OOR <	OOR <	OOR <	OOR <	OOR <	OOR <	69.92	OOR <	OOR <	OOR <	OOR <	OOR <	OOR <	OOR <	460.28	OOR <	OOR <	OOR <	OOR <	OOR <	OOR <	115.97	OOR <	OOR <	OOR <	OOR <	24.87	OOR <	OOR <	509.83	OOR <	OOR <	OOR <	OOR <	OOR <	OOR <	OOR <	OOR <	OOR <
C246	Subject_40	Cord	LPS	Male	0	OOR <	31.13	OOR <	559.91	OOR <	524.25	OOR <	OOR <	31.51	OOR <	4.05	704.84	OOR <	OOR <	OOR <	1.69	OOR <	209.51	OOR <	14826.2	OOR <	OOR <	OOR <	OOR <	OOR <	OOR <	112.49	OOR <	OOR <	OOR <	OOR <	243.26	75.74	OOR <	416.91	OOR <	64.68	491.41	OOR <	OOR <	OOR <	OOR <	OOR <	OOR <
C247	Subject_40	Cord	Imiquimod	Male	0	OOR <	17.69	OOR <	529.75	0.9	2181.5	63.69	OOR <	71.2	OOR <	5.72	188.91	OOR <	5.32	OOR <	6.27	OOR <	410	OOR <	OOR >	OOR <	OOR <	OOR <	OOR <	OOR <	OOR <	101.66	OOR <	OOR <	620.89	OOR <	1733.75	912.69	OOR <	441.05	OOR <	32.03	347.82	OOR <	OOR <	OOR <	25.61	OOR <	OOR <
C248	Subject_40	Cord	PolyIC	Male	0	OOR <	18.95	OOR <	596.54	1.14	1353.9	OOR <	OOR <	73.41	OOR <	3.31	199.08	OOR <	10.12	OOR <	3.19	OOR <	460.39	OOR <	13905.1	OOR <	OOR <	OOR <	79.65	OOR <	70.76	99.55	OOR <	OOR <	5892.69	OOR <	977.43	474.48	1.67	406.94	20.31	33.34	419.52	OOR <	OOR <	OOR <	24.81	OOR <	OOR <
C249	Subject_40	5yo	Unstimulated	Male	0	OOR <	OOR <	OOR <	OOR <	OOR <	OOR <	OOR <	OOR <	OOR <	OOR <	OOR <	87.39	OOR <	OOR <	OOR <	OOR <	OOR <	3.27	OOR <	182.78	OOR <	OOR <	OOR <	OOR <	OOR <	OOR <	95.32	OOR <	OOR <	OOR <	OOR <	8.25	OOR <	OOR <	383	OOR <	1.22	OOR <	OOR <	OOR <	OOR <	OOR <	OOR <	OOR <
C250	Subject_40	5yo	LPS	Male	0	OOR <	93.63	7.3	1100.75	1.65	1570.42	56.6	7.08	56.77	19.74	102.78	698.01	15.51	7.48	OOR <	3.19	OOR <	841.89	OOR <	15535.5	19.13	OOR <	OOR <	42.97	OOR <	OOR <	111.45	11.51	OOR <	OOR <	OOR <	104.55	33.15	2.25	408.36	OOR <	348.88	935.93	OOR <	OOR <	129.61	8.12	OOR <	OOR <
C251	Subject_40	5yo	Imiquimod	Male	0	OOR <	23.35	OOR <	517.9	OOR <	515.72	OOR <	OOR <	31.51	OOR <	19.26	334.59	OOR <	OOR <	OOR <	3.39	OOR <	316.12	OOR <	3816.71	OOR <	12.26	OOR <	OOR <	OOR <	OOR <	103.06	4.76	OOR <	2134.07	OOR <	580.04	339.93	OOR <	263.96	OOR <	54.47	378.4	OOR <	OOR <	OOR <	11.78	OOR <	OOR <
C252	Subject_40	5yo	PolyIC	Male	0	OOR <	76.42	OOR <	1140.41	1.81	1516.57	42.33	6.57	75.62	15.49	29.72	532.44	OOR <	12.72	OOR <	3.99	OOR <	1056.73	OOR <	11489.6	19.98	10.5	3.02	72.45	OOR <	64.19	81.44	5.36	OOR <	2700.25	OOR <	531.82	284.74	OOR <	340.33	OOR <	244.37	843.65	OOR <	OOR <	OOR <	19.72	OOR <	OOR <
C253	Subject_41	Cord	Unstimulated	Male	0	OOR <	OOR <	OOR <	77.43	OOR <	OOR <	OOR <	OOR <	OOR <	OOR <	OOR <	95.62	OOR <	OOR <	OOR <	OOR <	OOR <	9.59	OOR <	806.72	OOR <	OOR <	OOR <	OOR <	OOR <	OOR <	71.14	OOR <	OOR <	OOR <	OOR <	7.58	OOR <	OOR <	290.63	OOR <	3.11	44.01	OOR <	OOR <	OOR <	OOR <	OOR <	OOR <
C254	Subject_41	Cord	LPS	Male	0	OOR <	119.85	9.33	1380.13	2.57	2099.64	59.7	OOR <	72.03	21.05	48.9	857.49	14.19	7.99	OOR <	4.35	OOR <	1840.45	OOR <	OOR >	48.2	OOR <	OOR <	OOR <	OOR <	27.98	140.7	7.18	OOR <	165.1	OOR <	407.41	130.2	2.27	412.82	32.71	491.27	1212.35	10.21	OOR <	OOR <	11.18	OOR <	OOR <
C255	Subject_41	Cord	Imiquimod	Male	0	OOR <	83.46	9.55	1788.86	2.22	4661.2	69.35	8.35	145.63	14.36	45.42	407.99	OOR <	10.51	OOR <	15.7	40.85	2649.18	OOR <	OOR >	48.65	17.53	OOR <	43.5	OOR <	34.31	74.21	7.45	OOR <	10182.4	OOR <	3356.9	1940.76	1.49	192.59	632.11	217.19	867.58	9.64	OOR <	OOR <	57.8	OOR <	OOR <
C256	Subject_41	Cord	PolyIC	Male	0	OOR <	107.49	9.1	1473.31	3.58	***	OOR <	***	139.89	53.6	***	***	OOR <	12.51	OOR <	6.01	OOR <	2555.02	OOR <	OOR >	65.16	OOR <	6.2	62.54	OOR <	OOR <	77.96	OOR <	OOR <	OOR <	OOR <	440.41	94.31	4.85	483.24	OOR <	489.26	642.47	***	OOR <	OOR <	11.44	***	OOR <
C257	Subject_42	5yo	Unstimulated	Female	0	OOR <	OOR <	OOR <	363.99	OOR <	643.58	OOR <	OOR <	54.06	OOR <	2.97	1064.62	OOR <	OOR <	OOR <	1.45	OOR <	19.39	OOR <	5568.69	24.4	OOR <	OOR <	OOR <	OOR <	OOR <	123.23	OOR <	OOR <	OOR <	OOR <	54.37	59.66	OOR <	550.81	OOR <	14.47	123.71	OOR <	OOR <	OOR <	OOR <	OOR <	OOR <
C258	Subject_42	5yo	LPS	Female	0	OOR <	128.64	29.4	2632.5	13.59	5382.57	123.98	16.71	181.18	50.81	258.43	3065.01	44.77	21.52	1	9.01	OOR <	4075.64	OOR <	OOR >	93.41	OOR <	OOR <	85.81	OOR <	38.86	182.12	28.37	OOR <	94.25	91	174.41	85.86	11.14	652.36	55.91	666.75	1921.12	20.76	OOR <	453.47	31.61	OOR <	340.95
C259	Subject_42	5yo	Imiquimod	Female	0	OOR <	111.31	24.04	2704.55	5.52	8326.53	112.65	16.49	152.45	34.53	133.6	1544.66	27.12	18.12	0.86	12.13	OOR <	2806.76	OOR <	OOR >	96.79	13.51	3.29	74.3	OOR <	52.24	240.67	20.91	OOR <	1671.35	67.5	848.49	584.43	3.92	854.97	81.9	568.01	1077.72	17.47	OOR <	459.9	34.59	OOR <	300.78
C260	Subject_42	5yo	PolyIC	Female	0	OOR <	68.28	17.73	2027.03	2.9	3413.41	123.98	17.14	287.2	25.06	8.88	2027.48	16.24	19.4	OOR <	12.23	OOR <	374.25	OOR <	OOR >	73.74	19.25	OOR <	112.06	OOR <	128.68	182.96	15.78	OOR <	6886.44	61.57	1077.12	848.88	5.42	612.63	74.5	146.64	816.11	16.46	OOR <	282.17	41.02	OOR <	266.3
C261	Subject_42	Cord	Unstimulated	Female	0	OOR <	OOR <	OOR <	527.72	OOR <	541.03	OOR <	OOR <	OOR <	OOR <	3.36	133.62	OOR <	OOR <	OOR <	1.45	OOR <	153.74	OOR <	6694	36.06	OOR <	OOR <	OOR <	OOR <	OOR <	263.25	OOR <	OOR <	90.05	OOR <	72.92	38.34	OOR <	1597.27	OOR <	24.5	118.62	OOR <	OOR <	177.85	OOR <	OOR <	OOR <
C262	Subject_42	Cord	LPS	Female	0	OOR <	114.47	21.87	2917.9	7.51	2810.66	97.41	14.76	65.25	49.45	83.47	718.85	28.36	15.78	0.86	6.71	OOR <	3819.72	OOR <	OOR >	78.91	OOR <	OOR <	66.51	OOR <	30.62	302.77	20	OOR <	295.93	66.52	230.69	66	4.37	1944.27	48.41	OOR >	1272.56	16.21	OOR <	380.44	23.6	OOR <	255.76
C263	Subject_42	Cord	Imiquimod	Female	0	OOR <	37.57	14.76	1695.46	3.44	3966.69	89.72	12.31	58.47	29.12	15.72	205.63	16.78	12.15	OOR <	8.69	OOR <	853.19	OOR <	OOR >	101.85	12.16	OOR <	50.6	OOR <	40	431.85	16.99	OOR <	455.51	55.6	427.88	315.9	2.71	2048.43	59.64	113.56	350.39	22.27	284.15	509.81	23.6	OOR <	279.52
C264	Subject_42	Cord	PolyIC	Female	0	OOR <	119.52	25.1	3386.07	7.06	3382.19	146.44	23.14	284.26	44.02	52.29	784.46	29.35	24.9	1	11.11	46.84	2821.21	OOR <	OOR >	83.19	22.71	OOR <	141.25	OOR <	137.74	237.29	22.1	OOR <	8691.15	87.11	1226.31	467.12	6.18	1166.47	151.29	637.4	1114.36	22.77	OOR <	170.46	39.04	OOR <	324.83
C265	Subject_43	Cord	Unstimulated	Male	0	OOR <	OOR <	OOR <	107.86	OOR <	144.36	OOR <	OOR <	OOR <	OOR <	0.78	82.12	OOR <	OOR <	OOR <	OOR <	OOR <	18.13	OOR <	970.25	OOR <	OOR <	OOR <	OOR <	OOR <	OOR <	91.53	OOR <	OOR <	47.16	OOR <	19.6	OOR <	OOR <	527.5	OOR <	5.31	77.42	OOR <	OOR <	OOR <	OOR <	OOR <	OOR <
C266	Subject_43	Cord	LPS	Male	0	OOR <	109.08	8.87	1056.66	1.93	1878.88	56.44	OOR <	80.17	16.04	43.64	985.76	14.52	6.97	OOR <	3.53	OOR <	901.64	OOR <	OOR >	35.6	OOR <	OOR <	28.53	OOR <	OOR <	139.36	5.56	OOR <	123.18	OOR <	236.18	67.59	2.2	670.91	OOR <	188.88	1090.14	OOR <	OOR <	OOR <	10.65	OOR <	OOR <
C267	Subject_43	Cord	Imiquimod	Male	0	OOR <	48.42	7.47	840.34	1	3551.11	56.44	OOR <	79.54	9.25	20.51	305.64	OOR <	5.44	OOR <	7.16	OOR <	872.54	OOR <	20170.8	32.24	OOR <	OOR <	OOR <	OOR <	OOR <	101	OOR <	OOR <	3717.79	OOR <	1654.08	797.97	OOR <	472.76	107.31	68	612.76	OOR <	OOR <	OOR <	29.5	OOR <	OOR <
C268	Subject_43	Cord	PolyIC	Male	0	OOR <	88.94	12.74	1358.43	2.85	2320.68	39.86	7.36	132.28	21.05	12.09	870.99	OOR <	16.49	OOR <	6.85	OOR <	1062.36	OOR <	OOR >	42.21	17.53	8.48	167.07	OOR <	136.19	107.07	12	OOR <	11599.8	OOR <	1574.6	572.19	5.07	546.3	239.84	148.77	960.06	8.77	OOR <	OOR <	39.32	OOR <	OOR <
C269	Subject_44	Cord	Unstimulated	Male	1	OOR <	14.16	8.41	396.09	2.22	3227.32	110.1	9.78	131.01	19.38	9.54	414.39	OOR <	5.95	OOR <	5.14	OOR <	234.4	OOR <	19469.2	65.16	11.53	5.27	55.49	OOR <	OOR <	206.22	9.87	OOR <	170.18	OOR <	2005.77	384.17	1.56	976.77	62.22	13.7	286.36	15.51	OOR <	281.54	18.3	OOR <	OOR <
C270	Subject_44	Cord	LPS	Male	1	OOR <	140.73	14.73	1541.46	4.76	5527.08	134.65	13.83	224.69	69.64	96.4	1959.2	24.31	15	OOR <	9.44	77.78	3641.88	OOR <	OOR >	96.6	17.53	6.66	67.18	OOR <	62.94	530.32	15.2	OOR <	831.7	37.08	3389.94	632.08	3.2	2584.93	308.92	434.46	1684.81	20.88	OOR <	1020.79	32.61	OOR <	OOR <
C271	Subject_44	Cord	Imiquimod	Male	1	OOR <	79.93	15.11	1997.9	4.44	10392.4	113.19	15.33	286.28	32.56	72.67	837.62	19.38	19.45	OOR <	27.48	105.62	4129.13	OOR <	OOR >	96.18	27.12	5.27	76.36	OOR <	56.12	235.57	13.6	OOR <	4042.4	53.1	OOR >	4083.52	2.34	954.6	512.2	121.1	764.61	19.82	OOR <	667.98	93.42	OOR <	OOR <
C272	Subject_44	Cord	PolyIC	Male	1	OOR <	78.59	15.11	2742.14	4.49	3093.09	158.98	18.85	317.33	30.92	28.63	1332.06	15.84	24.84	1.02	17.83	63.43	1481.42	OOR <	OOR >	92.02	36.41	5.27	476.58	OOR <	180.17	320.73	13.6	OOR <	16211.5	37.08	OOR >	2024.35	5.43	1574.18	669.24	123.41	920.87	25.06	OOR <	529.5	124.78	OOR <	OOR <
C273	Subject_45	5yo	Unstimulated	Male	0	OOR <	OOR <	OOR <	OOR <	OOR <	OOR <	OOR <	OOR <	OOR <	OOR <	OOR <	61.76	OOR <	OOR <	OOR <	OOR <	OOR <	OOR <	OOR <	270.46	OOR <	OOR <	OOR <	OOR <	OOR <	OOR <	121.17	OOR <	OOR <	OOR <	OOR <	6.16	OOR <	OOR <	466.7	OOR <	2.61	OOR <	OOR <	OOR <	OOR <	OOR <	OOR <	OOR <
C274	Subject_45	5yo	LPS	Male	0	OOR <	26.89	OOR <	590.08	1.2	640.77	OOR <	OOR <	OOR <	9.14	8.02	164.06	OOR <	3.67	OOR <	1.81	OOR <	132.59	OOR <	3606.49	30.84	OOR <	OOR <	OOR <	OOR <	OOR <	113.54	OOR <	OOR <	OOR <	OOR <	37.91	OOR <	OOR <	465.59	OOR <	74.9	373.56	OOR <	OOR <	256.53	4.65	OOR <	OOR <
C275	Subject_45	5yo	Imiquimod	Male	0	OOR <	OOR <	OOR <	372.12	OOR <	1293.52	OOR <	OOR <	OOR <	OOR <	6.66	68.08	OOR <	OOR <	OOR <	1.46	OOR <	131.73	OOR <	4428.72	OOR <	OOR <	OOR <	OOR <	OOR <	OOR <	107.61	OOR <	OOR <	78.54	OOR <	112.46	98.05	OOR <	453.82	OOR <	33.34	145.49	OOR <	OOR <	280.91	4.65	OOR <	OOR <
C276	Subject_45	5yo	PolyIC	Male	0	OOR <	20.01	OOR <	736.78	1.14	1117.65	OOR <	OOR <	OOR <	OOR <	3.52	106.59	OOR <	5.87	OOR <	1.92	OOR <	217.26	OOR <	3689.79	27.1	OOR <	OOR <	86.8	OOR <	49.72	110.75	OOR <	OOR <	1111.82	OOR <	178.93	104.46	OOR <	436.7	42.27	77.42	344.28	OOR <	OOR <	156.36	8.12	OOR <	OOR <
C277	Subject_45	Cord	Unstimulated	Male	0	OOR <	OOR <	OOR <	96.86	OOR <	250.67	OOR <	OOR <	OOR <	OOR <	1.62	267.33	OOR <	OOR <	OOR <	OOR <	OOR <	10.19	OOR <	2661.04	OOR <	OOR <	OOR <	OOR <	OOR <	OOR <	163.99	OOR <	OOR <	OOR <	OOR <	39.32	49.66	OOR <	1053.53	OOR <	6.91	136.39	OOR <	OOR <	OOR <	OOR <	OOR <	OOR <
C278	Subject_45	Cord	LPS	Male	0	OOR <	113.83	8.99	1351.45	3.69	3594.08	84.83	6.57	99.93	26.88	51.1	1370.54	OOR <	9.6	OOR <	4.37	41.72	1859.2	OOR <	OOR >	54.63	OOR <	OOR <	37.92	OOR <	OOR <	361.47	7.73	OOR <	141.21	OOR <	662.65	199.46	4.96	2853.22	20.31	655.68	1500.41	OOR <	OOR <	OOR <	15.09	OOR <	OOR <
C279	Subject_45	Cord	Imiquimod	Male	0	OOR <	104.18	11.59	1587.13	3.69	8335.31	105.85	10.44	125.58	41.98	66.47	564.02	16.29	12.2	OOR <	12.49	70.33	3586.63	OOR <	OOR >	48.52	20.88	3.02	42.97	OOR <	OOR <	239.36	8.32	OOR <	5216.96	35.48	2949.6	2159.32	2.49	1148.05	484.95	544.6	1141.97	8.96	OOR <	OOR <	54.17	OOR <	OOR <
C280	Subject_45	Cord	PolyIC	Male	0	OOR <	86.64	9.4	1926.68	3.59	4150.24	67.23	11.35	204.39	18.32	16.35	780.49	OOR <	21.37	OOR <	8.5	36.68	1486.74	OOR <	OOR >	32.09	14	OOR <	98.61	OOR <	100.64	470.27	7.73	OOR <	13957.9	OOR <	1810.8	1472.74	3.64	1986.45	689.63	230.88	1015.29	10.31	OOR <	OOR <	73.4	OOR <	OOR <
C281	Subject_46	Cord	Unstimulated	Female	0	OOR <	105.58	18.91	2475.03	2.95	2578.08	89.72	10.47	157.07	22.35	109.32	2843.79	15.96	12.58	OOR <	6.14	OOR <	930.45	OOR <	OOR >	45.6	OOR <	OOR <	54.63	OOR <	OOR <	133.3	16.39	OOR <	OOR <	55.6	145.15	63.42	6.33	530.85	25.68	341.49	1039.51	15.7	OOR <	OOR <	23.85	OOR <	OOR <
C282	Subject_46	Cord	LPS	Female	0	OOR <	120.24	29	2867.05	5.43	2581.07	131.49	17.98	170.95	49.45	344.89	3213.97	30.08	20.67	1.28	8.26	OOR <	3829.63	OOR <	OOR >	73.74	OOR <	3.29	97.16	OOR <	47.86	214.27	28.37	OOR <	110.6	94.89	90.3	51.05	10.09	895.24	59.64	631.26	1966.05	19.75	OOR <	146.61	31.61	OOR <	OOR <
C283	Subject_46	Cord	Imiquimod	Female	0	OOR <	123.57	32.14	2975.16	6.79	5508.18	153.89	18.83	151.99	59.64	344.77	2461.1	32.52	26.16	1.28	9.01	43.45	4404.47	OOR <	OOR >	67.68	16.62	3.29	97.16	OOR <	62.89	179.61	28.37	OOR <	501.02	116.13	98.78	86.86	7.08	722.89	103.96	OOR >	1559.04	25.28	OOR <	167.82	38.55	OOR <	300.78
C284	Subject_46	Cord	PolyIC	Female	0	OOR <	142.36	29	2831.19	5.61	5955.54	179.81	23.35	347.7	54.88	185.62	3200.93	29.84	29.11	1.28	11.47	47.68	4322.85	OOR <	OOR >	81.48	32.04	4.42	155.59	OOR <	162.55	192.45	28.96	OOR <	5953.31	102.64	847.7	370.17	11.59	841.42	169.36	644.02	1867.88	25.78	OOR <	OOR <	42.49	OOR <	258.39
C285	Subject_47	Cord	Unstimulated	Male	1	OOR <	49.91	OOR <	626.08	1.01	849.83	62.38	OOR <	78.07	10.95	7.01	1414.61	OOR <	5.15	OOR <	2.49	OOR <	83.02	OOR <	OOR >	25.75	OOR <	OOR <	27.11	OOR <	OOR <	156.2	6.01	OOR <	42.23	OOR <	112.18	78.46	2	467.47	OOR <	85.45	439.99	OOR <	OOR <	OOR <	9.04	OOR <	OOR <
C286	Subject_47	Cord	LPS	Male	1	OOR <	166.62	15.36	1362.22	5.72	2706.64	94.32	9.26	128.84	26.61	126.95	3080.82	23.79	13.16	OOR <	5.43	55.87	2579.79	OOR <	OOR >	56.12	10.4	OOR <	50.32	OOR <	52.77	144.92	13.41	OOR <	82.96	47.45	255.02	96.68	13.09	450.59	27.82	OOR >	2082.81	9.86	OOR <	OOR <	14.54	OOR <	OOR <
C287	Subject_47	Cord	Imiquimod	Male	1	OOR <	139.6	14.9	1298.17	3.88	7010.89	57.2	9.7	110.35	31.36	155.3	1400.95	19.81	12.91	OOR <	8.37	68.88	3550.56	OOR <	OOR >	56.96	16.96	OOR <	50.32	OOR <	36.57	119	11.43	OOR <	1881.5	47.45	1104.26	648.89	3.98	374.25	275.23	654.86	1289.9	OOR <	OOR <	OOR <	28.17	OOR <	OOR <
C288	Subject_47	Cord	PolyIC	Male	1	OOR <	145.09	12.52	1308.01	2.74	4648.39	83.52	8.83	122.82	12.5	31.35	2525.68	13.72	13.65	OOR <	5.6	46.97	2172.6	OOR <	OOR >	55.27	11.13	OOR <	148.21	OOR <	71.87	122.06	11.71	OOR <	1532	OOR <	756.51	337.94	8.33	323.81	63.07	633.92	1578.72	OOR <	OOR <	OOR <	21.99	OOR <	OOR <
C289	Subject_48	5yo	Unstimulated	Female	0	OOR <	OOR <	OOR <	327.47	OOR <	317.44	OOR <	OOR <	OOR <	OOR <	0.95	619.31	OOR <	OOR <	OOR <	OOR <	OOR <	13.2	OOR <	5961.83	31.45	OOR <	OOR <	OOR <	OOR <	OOR <	79.81	OOR <	OOR <	OOR <	OOR <	17.29	OOR <	OOR <	512.68	OOR <	11.1	144.3	OOR <	OOR <	135.94	OOR <	OOR <	OOR <
C290	Subject_48	5yo	LPS	Female	0	OOR <	149.99	32.14	2816.38	13.34	4995.88	153.89	18.2	150.61	61.68	466.83	2418.09	57	24.47	1.14	9.12	OOR <	2804.58	OOR <	OOR >	121.92	17.94	OOR <	108.36	OOR <	54.4	142.51	30.74	OOR <	178.5	98.77	124.9	36.53	6.78	558.71	74.5	667.4	2322.28	19.5	OOR <	569.06	33.11	OOR <	300.78
C291	Subject_48	5yo	Imiquimod	Female	0	OOR <	124.87	24.47	2547.49	4.92	4727.08	116.43	20.49	198	38.6	164.19	1412.18	32.03	19.19	1.07	13.14	OOR <	1857.04	OOR <	OOR >	90.01	27.83	OOR <	81.99	OOR <	44.53	123.23	23.6	OOR <	7566.56	75.38	1223.57	674.35	3.01	370.65	111.28	506.53	1304.24	17.22	OOR <	440.36	38.55	OOR <	303.44
C292	Subject_48	5yo	PolyIC	Female	0	OOR <	137.82	23.18	2816.38	5.89	4419.2	129.62	16.92	245.43	33.18	32.92	1551.51	23.6	24.05	OOR <	9.01	OOR <	1129.11	OOR <	OOR >	104.38	26.13	8.14	148.44	OOR <	132.32	136.65	20.61	OOR <	14595.8	68.49	873.46	407.21	5.27	598.78	118.59	490.1	1445.61	19.75	OOR <	403.33	32.36	OOR <	367.96
C293	Subject_48	Cord	Unstimulated	Female	0	OOR <	13.52	8.58	847.59	1.82	790.45	58.26	8.09	42.97	16.93	20.57	240.81	OOR <	6.98	OOR <	3.81	OOR <	146.77	OOR <	9047.27	47.39	11.26	OOR <	29.85	OOR <	OOR <	405.79	9.68	OOR <	149.25	37.5	232.72	68.91	1.57	2366.86	33.31	38.48	206.57	12.64	OOR <	140.75	14.41	OOR <	OOR <
C294	Subject_48	Cord	LPS	Female	0	OOR <	99.15	19.14	2625.2	5.01	896.1	89.72	14.54	63.32	27.76	44.87	645.56	16.78	13.86	OOR <	6.59	OOR <	725.16	OOR <	OOR >	59.81	OOR <	OOR <	54.63	OOR <	37.7	322.54	20	OOR <	292.74	63.55	150.47	51.86	3.16	1610.38	78.2	391.86	785.09	19.24	OOR <	OOR <	24.1	OOR <	OOR <
C295	Subject_48	Cord	Imiquimod	Female	0	OOR <	58.01	15.27	2333.6	3.54	2278.71	68.24	11.4	50.58	19.64	26.11	253.48	OOR <	11.29	OOR <	6.48	OOR <	736.09	OOR <	OOR >	53.63	OOR <	OOR <	50.6	OOR <	OOR <	149.49	16.39	OOR <	1831.11	56.6	369.52	155.89	1.95	586.25	85.59	167.22	463.3	14.17	OOR <	OOR <	21.07	OOR <	OOR <
C296	Subject_48	Cord	PolyIC	Female	0	OOR <	80.04	17.73	2485.88	4.26	1495.39	97.41	13.88	97.19	19.64	25.73	304.42	14.03	14.51	OOR <	6.71	OOR <	903.26	OOR <	OOR >	48.29	13.96	OOR <	130.39	OOR <	85.2	157.57	17.6	OOR <	7063.7	59.58	593.64	171.01	2.86	712.88	169.36	229.81	713.39	17.98	OOR <	OOR <	24.61	OOR <	OOR <
C297	Subject_49	Cord	Unstimulated	Male	1	OOR <	OOR <	OOR <	67.09	OOR <	OOR <	OOR <	OOR <	OOR <	OOR <	0.55	245.97	OOR <	OOR <	OOR <	OOR <	OOR <	12.28	OOR <	740.49	OOR <	OOR <	OOR <	OOR <	OOR <	OOR <	80.9	OOR <	OOR <	OOR <	OOR <	OOR <	OOR <	OOR <	398.96	OOR <	4.68	73.74	OOR <	OOR <	OOR <	OOR <	OOR <	OOR <
C298	Subject_49	Cord	LPS	Male	1	OOR <	117.45	7.36	952.55	1.57	1290.3	62.38	OOR <	51.56	14.06	54.16	1056.23	15.77	7.17	OOR <	2.67	OOR <	1203.26	OOR <	OOR >	23.95	OOR <	OOR <	36.48	OOR <	OOR <	92.46	5.15	OOR <	173.4	OOR <	191.62	45.44	OOR <	446.02	OOR <	181.52	1107.24	OOR <	OOR <	OOR <	8.54	OOR <	OOR <
C299	Subject_49	Cord	Imiquimod	Male	1	OOR <	46.91	OOR <	795.74	OOR <	2567.45	OOR <	OOR <	65.71	OOR <	38.75	454.71	OOR <	4.89	OOR <	7.7	OOR <	1095.44	OOR <	OOR >	22.59	OOR <	OOR <	36.48	OOR <	OOR <	63.89	OOR <	OOR <	5289.9	OOR <	2168.36	1163.72	OOR <	308.35	159.3	58.35	578.18	OOR <	OOR <	OOR <	24.96	OOR <	OOR <
C300	Subject_49	Cord	PolyIC	Male	1	OOR <	40.65	OOR <	1239.32	1.67	1273.59	52.08	7.05	141.54	OOR <	8.67	915.64	OOR <	13.16	OOR <	8.32	OOR <	753.52	OOR <	10071.7	OOR <	11.13	3.83	148.21	OOR <	73.72	110.83	OOR <	OOR <	16654	OOR <	3157.62	1428.85	2.76	398.96	209.81	56.14	532.57	OOR <	OOR <	OOR <	52.97	OOR <	OOR <
C301	Subject_50	Cord	Unstimulated	Male	0	OOR <	OOR <	OOR <	73.15	OOR <	113.31	OOR <	OOR <	OOR <	OOR <	OOR <	137.69	OOR <	OOR <	OOR <	OOR <	OOR <	4.35	OOR <	892.45	OOR <	OOR <	OOR <	OOR <	OOR <	OOR <	131.97	OOR <	OOR <	OOR <	OOR <	10.36	OOR <	OOR <	776.03	OOR <	3.49	58.25	OOR <	OOR <	OOR <	OOR <	OOR <	OOR <
C302	Subject_50	Cord	LPS	Male	0	OOR <	99.31	6.98	1046.03	1.26	1547.99	OOR <	OOR <	69.52	12.66	23.07	865.53	OOR <	6.97	OOR <	3.17	OOR <	497.88	OOR <	OOR >	28.32	OOR <	OOR <	33.6	OOR <	27.98	144.73	5.56	OOR <	95.5	OOR <	230.45	96.11	1.92	765.05	OOR <	173.38	925.2	OOR <	OOR <	OOR <	13.3	OOR <	OOR <
C303	Subject_50	Cord	Imiquimod	Male	0	OOR <	53.29	7.47	1093.34	1.38	4661.74	46.57	OOR <	45.43	12.66	26.06	250.44	OOR <	7.48	OOR <	5.25	OOR <	863.18	OOR <	OOR >	42.21	OOR <	OOR <	OOR <	OOR <	OOR <	189.06	5.01	OOR <	262.18	OOR <	629.64	513.58	OOR <	865.26	23.17	112.74	533.59	8.77	OOR <	189.65	20.65	2792.45	OOR <
C304	Subject_50	Cord	PolyIC	Male	0	OOR <	54.75	7.47	1251.62	0.87	3089.51	46.57	OOR <	118.38	10.96	6.88	810.15	OOR <	10.51	OOR <	6.11	OOR <	680.56	OOR <	OOR >	30.78	10.5	4.34	98.77	OOR <	101.08	158.83	4.47	OOR <	1426.62	OOR <	1118.45	524.41	1.92	819.63	23.17	95	631.21	OOR <	OOR <	OOR <	32.09	OOR <	OOR <
C305	Subject_50	5yo	Unstimulated	Male	0	OOR <	OOR <	OOR <	155.18	OOR <	136.02	OOR <	OOR <	OOR <	OOR <	1.42	350.01	OOR <	OOR <	OOR <	OOR <	OOR <	17.02	OOR <	1323.25	OOR <	OOR <	OOR <	OOR <	OOR <	OOR <	90.18	OOR <	OOR <	117.75	OOR <	42.26	OOR <	OOR <	390.14	OOR <	10.07	102.73	OOR <	OOR <	OOR <	3.67	OOR <	OOR <
C306	Subject_50	5yo	LPS	Male	0	OOR <	102.6	10.21	1134.84	2.34	1089.29	OOR <	OOR <	70.15	21.87	120.75	1118.62	18.11	7.99	OOR <	3.53	OOR <	719.19	OOR <	11180.9	37.03	OOR <	OOR <	OOR <	OOR <	OOR <	100.32	8.26	OOR <	98.33	OOR <	170.61	38.05	2.63	446.06	41.99	344.44	1050.11	9.35	OOR <	233.47	10.38	OOR <	OOR <
C307	Subject_50	5yo	Imiquimod	Male	0	OOR <	69.59	10.21	1362.05	3.02	1907	OOR <	8.83	85.79	26	130.99	627.3	18.43	8.49	OOR <	7.05	OOR <	1012.29	OOR <	8911.75	57.21	29.94	OOR <	38.59	OOR <	54.73	426.08	7.99	OOR <	3928.14	OOR <	1009.14	649.43	OOR <	1822.11	194.72	193.53	701.18	13.87	OOR <	380.63	27.43	3445.5	OOR <
C308	Subject_50	5yo	PolyIC	Male	0	OOR <	102.72	9.77	1644.31	2.63	2412.34	39.86	6.86	127.21	19.38	33.34	1157.27	16.17	12.51	OOR <	5.69	OOR <	1534.13	OOR <	16182.2	50.93	13.56	15.61	124.89	OOR <	86.29	118.19	7.18	OOR <	6245.03	OOR <	1127.63	426.8	3.2	434.25	208.55	466.78	1096.93	8.77	OOR <	270.38	29.5	OOR <	OOR <
[truncated: 4 more columns]

## Sheet: Corrected values
		Age	Stimuli	Sex	sLRIy1	Eotaxin	FGF.basc	G.CSF	GM.CSF	GRO.a	HGF	IFN.a2	IFN.g	IL.1a	IL.1b	IL.1ra	IL.2	IL.2Ra	IL.4	IL.5	IL.6	IL.9	IL.10	IL.12.p70	IL.12.p40	IL.15	IL.16	IL.17	IP.10	LIF	MCP.1	MCP.3	M.CSF	MIF	MIG	MIP.1a	MIP.1b	b.NGF	RANTES	SCF	TNF.a	TNF.b	TRAIL	VEGF
C001	Subject_1	Cord	Unstimulated	Female	0	3.64012	3.12465	7.07063	1.34226	7.22094	4.98234	3.02775	4.92168	3.28691	1.6618	7.62176	3.81381	2.42283	1.69829	5.07459	5.4692	4.52204	3.74468	2.2913	4.44696	4.72939	6.90663	2.40896	3.71661	4.46959	4.9364	5.70136	1.82164	8.9716	4.79667	3.34922	7.00406	3.26844	7.34184	2.7208	2.78142	4.53083	5.61812	6.84948
C002	Subject_1	Cord	LPS	Female	0	5.39179	3.09103	7.84068	1.78482	8.02002	4.74008	2.57701	4.64762	3.65841	4.35847	7.06071	3.09322	2.94153	2.21525	4.15897	7.68501	4.72101	2.68744	1.16823	4.33382	3.82532	5.46251	2.79599	5.12585	4.2548	6.12062	5.20207	1.36137	6.94146	4.51069	6.3362	7.47113	2.88148	6.27265	3.70053	7.48336	3.7565	5.39046	5.81587
C003	Subject_1	Cord	Imiquimod	Female	0	4.81739	2.81385	7.47295	1.71438	8.74209	4.63775	2.67707	4.86327	3.33876	4.32284	6.39984	2.94887	2.93542	2.69904	4.1137	7.76445	4.82502	2.72905	1.22769	4.42141	3.79952	5.40829	2.79492	7.9595	4.17433	7.63061	7.15999	1.20532	6.8648	4.90746	5.69684	7.02328	2.8797	6.33658	3.82851	6.6447	3.79482	6.02608	5.58553
C004	Subject_1	Cord	PolyIC	Female	0	5.08157	2.99234	7.66995	1.70128	8.13365	4.73888	2.73219	5.25752	3.49945	3.39817	7.18548	2.84858	3.04362	2.2826	3.79385	7.81283	4.61482	3.21327	0.949105	4.83253	4.79178	5.1612	2.78245	8.74826	3.90589	7.27304	6.25508	1.46557	6.48758	4.9332	6.07826	7.36129	2.80363	5.19667	3.67591	6.71637	3.46846	5.55742	4.78663
C005	Subject_2	Cord	Unstimulated	Male	1	3.6798	3.23477	6.94085	1.25077	7.83384	4.68355	3.1272	4.4905	2.80793	1.42072	8.10589	4.02436	2.51653	1.80202	4.73853	3.17816	4.42914	3.92553	2.67652	4.34142	4.69992	6.62212	2.48196	6.77405	4.5642	6.24544	7.12322	1.93538	9.27876	3.97448	2.82049	5.72511	3.37147	6.73363	2.18991	6.08971	4.64591	5.72925	6.37916
C006	Subject_2	Cord	LPS	Male	1	5.03995	2.93306	7.2559	2.74408	7.78732	4.7598	2.62191	4.64656	4.14025	5.43523	7.30755	3.69572	2.83861	1.89619	4.27286	7.845	4.46377	3.00477	0.86792	4.03473	4.20179	5.61384	2.79117	5.76508	4.14245	5.35082	4.74418	1.87892	7.4542	4.66544	6.69311	7.15884	2.4994	6.08424	2.73989	8.35151	3.40688	5.70265	5.75151
C007	Subject_2	Cord	Imiquimod	Male	1	4.67737	3.03684	7.36745	1.3164	8.65494	4.65937	2.83299	5.0345	3.76276	4.81583	6.50679	3.47374	2.79697	2.53045	4.38341	7.64031	4.18067	2.87885	1.37834	4.46072	3.98069	4.92338	2.5311	8.37431	4.40582	7.55198	7.04914	1.49327	6.64971	5.73284	5.96776	6.80865	2.64584	4.60496	3.66341	7.3023	3.35367	6.33593	5.85313
C008	Subject_2	Cord	PolyIC	Male	1	4.38921	3.05782	7.56145	1.32306	8.73996	4.57859	2.63931	5.2729	3.14308	3.12157	6.76308	3.81651	2.99083	1.82639	4.40705	7.34085	4.10527	3.04272	2.4128	4.49977	4.96518	5.94803	2.51448	8.24745	4.40053	7.03653	6.43397	1.39178	7.71703	4.82048	4.96896	6.77345	2.84595	2.60564	3.27393	7.29463	3.89607	5.787	5.29796
C009	Subject_3	Cord	Unstimulated	Female	1	2.8872	2.93519	8.21732	1.35727	7.81571	4.40675	2.69557	4.99263	3.11286	3.11146	6.4255	3.67267	1.96716	2.10949	4.87604	6.46809	4.28296	3.81047	2.45502	4.59897	4.66653	6.48364	2.6922	4.82508	4.26808	5.38894	4.66057	1.48278	8.14073	4.35193	5.84893	7.33858	2.84327	6.80728	3.32812	7.36883	4.59912	5.63692	6.50924
C010	Subject_3	Cord	LPS	Female	1	4.74497	2.86424	8.47788	1.78155	7.69535	4.92555	2.77425	4.31065	3.39594	4.04253	6.36436	3.16424	2.85416	2.18559	4.79495	6.97625	3.52269	3.03889	1.35466	4.68603	4.32181	6.18702	3.08411	4.14153	4.57544	5.14784	4.74794	1.186	7.32687	1.71854	6.2517	7.38494	2.79239	6.54923	3.59889	7.75286	4.33946	5.69163	5.80311
C011	Subject_3	Cord	Imiquimod	Female	1	4.86721	3.03645	8.3626	1.75039	7.84578	4.824	2.59052	3.25221	3.67256	4.73707	5.74126	3.24872	2.99932	2.20718	4.49253	7.85223	3.1531	2.98326	1.19017	4.66698	4.13843	5.68561	2.93754	7.94337	4.32701	5.90939	2.20518	1.25563	6.46197	5.52001	6.4108	7.1902	3.01723	4.17103	3.7038	7.57662	4.09424	5.76739	6.30298
C012	Subject_3	Cord	PolyIC	Female	1	5.17046	3.05431	8.14252	1.76769	7.43133	4.82195	2.65157	3.60862	3.58526	4.24781	6.41335	3.16736	3.09976	2.081	4.01238	7.84694	4.07477	2.58592	1.36697	5.0389	4.61311	5.63944	2.89274	8.20982	4.08212	5.57754	4.22377	1.20117	6.44445	5.33347	6.87679	7.43103	2.8212	5.54661	3.65751	7.73488	3.86927	5.72582	5.41464
C013	Subject_4	5yo	Unstimulated	Male	0	3.25369	3.64617	6.89755	1.27446	7.92036	5.47079	3.58979	3.04314	3.66584	1.50715	8.39603	4.14774	2.51005	1.2585	5.00158	3.89677	4.8544	3.92098	2.18818	3.05223	5.23966	6.53994	2.88637	7.74808	4.50359	5.94353	5.64508	1.91255	8.6313	3.0836	3.1166	6.52262	4.00975	5.62336	3.05741	6.13965	4.50404	5.13934	6.99723
C014	Subject_4	5yo	LPS	Male	0	5.44893	3.00442	7.00477	1.72137	8.27617	4.67736	2.62795	5.28143	3.64752	4.82737	7.49222	3.69877	2.76193	2.13688	3.68982	7.38291	4.67172	0.962241	1.2495	4.18247	4.23579	6.22736	2.94771	4.41305	4.10819	6.04269	5.31685	1.60826	7.2889	3.70336	6.64672	7.23752	3.23005	5.23244	3.09465	8.14619	3.836	5.46847	5.48253
C015	Subject_4	5yo	Imiquimod	Male	0	5.43249	2.95312	7.43293	1.7115	8.7096	4.34783	2.54672	5.10868	3.68194	5.28324	7.07857	3.23335	2.94988	2.79498	3.97374	7.35291	4.31459	3.27179	1.13713	4.24567	2.97771	4.9699	2.73935	7.20849	4.13599	7.34776	6.86852	1.30774	5.79444	4.51644	6.36834	6.93885	2.54015	5.6017	3.82874	7.58298	4.10481	5.94164	5.08258
C016	Subject_4	5yo	PolyIC	Male	0	5.05223	2.9985	7.62349	1.17538	8.18202	4.15642	2.8072	5.49444	3.19094	2.25301	7.13984	2.47749	3.52213	3.03541	3.71857	6.85243	3.99594	3.25053	1.48769	5.1113	4.76237	4.85027	2.58622	8.81016	3.83264	7.98381	7.35228	1.51682	5.73988	5.24637	5.84832	6.71863	2.96282	4.9672	4.71285	6.55111	3.40003	6.85084	4.88882
C017	Subject_4	Cord	Unstimulated	Male	0	5.13196	3.14656	7.16962	3.78463	6.58965	4.68208	2.58711	3.72201	5.2163	6.63615	6.01225	3.6868	3.13519	2.35447	4.27463	8.11468	4.44355	2.90703	1.38621	4.30978	4.21292	6.78101	3.09298	4.2145	4.29957	5.08855	4.72411	1.3496	8.19137	1.68104	6.61391	6.94352	2.12138	5.28418	2.8518	8.03736	3.64012	6.11064	6.10209
C018	Subject_4	Cord	LPS	Male	0	5.0289	3.04426	7.21734	3.77378	6.26731	4.92704	2.64051	4.04763	5.34144	6.95967	5.61623	3.55091	2.91133	2.24917	4.31972	8.11462	4.45211	2.6995	1.08403	4.52651	4.55549	6.45265	2.81168	4.52685	4.58022	3.86407	3.95787	1.4554	7.89429	3.66008	6.49361	6.88419	2.83924	5.49386	2.93454	7.95605	3.5925	6.35427	5.83093
C019	Subject_4	Cord	Imiquimod	Male	0	4.94226	2.98221	7.1694	3.62689	6.82912	4.89435	2.59649	3.80334	5.38221	6.89004	5.86431	3.56766	2.87615	2.37342	4.23874	8.22254	4.13199	2.66577	0.813989	4.47992	4.21089	6.85126	2.97058	5.90901	4.25233	4.95248	4.88017	1.65098	8.50534	5.03877	6.5949	6.79342	2.672	5.11217	2.93259	8.04646	3.3276	6.47493	5.99197
C020	Subject_4	Cord	PolyIC	Male	0	5.21995	3.02638	7.16732	3.98458	6.87644	4.88469	2.60599	3.78836	4.94934	7.01833	5.77189	3.56226	3.06614	2.20329	4.57157	8.21087	4.03833	2.99462	1.10284	4.94979	4.39376	6.45784	2.89219	5.19712	4.21727	5.3819	4.6137	1.58939	7.79276	4.01678	6.73664	7.21715	2.52686	4.98342	2.95611	8.19093	3.03298	6.52674	5.5243
C021	Subject_5	5yo	Unstimulated	Female	0	2.34688	3.29676	6.87903	1.51645	7.38333	5.19814	3.73085	6.12099	2.91114	2.84112	8.97787	4.07113	2.61491	1.98271	4.7304	4.73643	3.75007	3.98076	2.61415	2.75395	4.96264	6.75921	1.70477	7.78238	4.91339	4.5669	4.80803	1.9347	8.37519	5.05802	4.00572	6.88573	4.23225	6.15657	2.06108	6.83084	4.42972	5.08381	6.7922
C022	Subject_5	5yo	LPS	Female	0	5.05018	2.87149	6.49716	1.96725	7.9705	4.84606	2.5438	5.62415	4.37726	6.65721	7.53399	3.96608	2.79343	2.05069	4.29652	7.805	4.15008	2.76594	0.763184	4.36521	3.96209	5.58736	2.99067	4.93043	4.1828	5.28564	4.14491	2.68773	6.27403	3.88345	6.3774	7.54528	2.62713	5.49316	2.78152	8.23999	3.5504	6.07157	5.97117
C023	Subject_5	5yo	Imiquimod	Female	0	4.88332	2.90935	6.74192	1.56136	8.58473	4.60214	2.54324	5.28463	4.33588	6.52628	7.62047	3.42558	2.85921	2.28588	4.22894	7.79362	4.08815	3.68311	0.882123	4.18238	3.59496	4.98703	2.88713	6.40759	4.06587	6.58008	5.87745	1.90918	6.47534	4.64556	6.35995	6.96854	2.552	5.13716	3.42421	7.94215	3.66692	6.28387	5.82289
C024	Subject_5	5yo	PolyIC	Female	0	4.82231	2.72657	7.49818	1.08371	7.68372	4.50539	2.80505	5.67029	3.05634	3.62864	7.50294	2.89401	3.34573	2.95506	3.89512	6.4183	4.18055	2.94187	2.85717	4.91092	4.86952	4.72237	2.45044	9.30219	4.00663	7.87882	7.56697	1.22869	6.06053	5.65082	5.31733	6.59112	2.62091	4.98835	5.18833	6.77269	3.38397	6.99184	3.22126
C025	Subject_5	Cord	Unstimulated	Female	0	3.23562	3.29578	6.97863	1.37733	7.3866	4.4002	3.95166	5.63799	2.74148	1.34385	6.8302	3.86625	2.78389	1.91941	5.53371	1.69845	3.27568	3.81644	2.14784	5.27695	5.14448	7.0862	3.57261	4.93898	5.12864	4.88193	5.7583	1.46437	8.94895	4.63239	2.59408	3.06474	3.91244	6.25115	2.62355	2.674	4.92399	5.30518	7.46781
C026	Subject_5	Cord	LPS	Female	0	5.53852	3.18151	7.74327	1.51725	8.31239	4.96748	2.53711	4.92826	3.45655	3.86813	7.09885	3.64408	2.96581	2.06369	4.25439	7.16844	4.59038	2.97348	1.13256	4.15327	2.57662	5.62631	2.98945	4.36068	4.34848	6.07132	5.06526	1.52971	7.08238	3.18033	6.52941	7.42408	3.35687	5.75899	3.10344	7.66596	3.92943	5.06783	5.61227
C027	Subject_5	Cord	Imiquimod	Female	0	5.31784	2.97024	7.56226	1.4893	8.81439	4.50946	2.51032	4.62274	3.36624	4.61933	6.10097	3.22677	2.899	2.51021	4.16328	7.70606	4.51867	2.93288	1.43702	4.15492	4.04986	5.07753	2.62688	7.47235	4.27235	7.34534	6.67992	1.26791	6.4498	4.83628	6.53168	7.03067	2.94854	5.52259	3.6842	7.25264	3.95782	6.02552	5.74393
C028	Subject_5	Cord	PolyIC	Female	0	4.83131	2.97635	7.74737	1.22993	8.64179	4.54566	2.61462	5.20682	3.42484	3.40153	6.21295	2.79249	3.24845	2.5459	3.66336	7.41577	4.08446	3.22319	1.30554	5.3783	4.84102	4.86727	2.53279	8.29851	3.79722	8.19102	6.88542	1.58565	6.54168	4.85985	6.10284	6.86647	2.88359	5.22726	4.30059	6.50334	3.63932	6.43371	5.35823
C029	Subject_6	5yo	Unstimulated	Female	1	3.50937	3.93913	7.01402	1.63596	7.15833	5.45678	3.64171	5.2086	3.51007	1.54549	7.91768	3.72874	2.06666	1.61364	4.74362	3.94309	4.59712	2.33789	2.61226	4.204	5.16002	6.59188	2.83298	8.43653	4.95892	5.03538	3.50865	2.24343	8.67465	5.34377	3.03619	6.44149	3.2925	6.81769	2.09815	6.1306	4.54343	4.79768	7.14794
C030	Subject_6	5yo	LPS	Female	1	5.62412	3.14691	7.44275	2.02367	8.21197	4.95955	2.25537	5.13488	3.71452	5.37133	7.0385	3.54789	2.9102	1.96786	3.6709	7.58166	4.54632	3.07287	0.907154	4.32266	4.2202	5.18304	2.92231	5.04369	4.28154	5.85614	4.24806	1.74117	6.03744	4.28977	7.02304	7.35818	2.82337	5.28152	3.04976	7.83974	3.84694	5.68842	6.11416
C031	Subject_6	5yo	Imiquimod	Female	1	5.20014	2.89256	7.71431	1.66998	8.35548	4.58849	2.84642	5.14817	3.33859	4.70085	6.78808	2.61228	3.00026	2.92694	3.99032	7.2688	4.11154	3.8493	1.72233	4.28121	2.57858	5.10183	2.82443	8.68307	4.04701	7.90145	7.10314	1.27926	6.12106	4.97541	5.91395	7.0679	1.12468	5.70057	3.77337	7.10276	3.7732	5.97489	5.25706
C032	Subject_6	5yo	PolyIC	Female	1	4.89746	2.89586	7.89624	0.960195	8.30886	4.66696	2.45893	4.76277	3.03554	2.66659	7.11641	3.14556	3.25271	2.24176	3.99036	7.00651	4.15518	3.45231	1.64842	5.324	4.77898	4.99438	2.57205	9.01247	4.05931	7.32096	6.29539	1.75269	6.28464	5.80393	5.74518	7.20029	3.03401	5.48351	3.78486	7.00197	3.67819	5.77667	4.32949
C033	Subject_6	Cord	Unstimulated	Female	1	1.39941	3.25998	6.79748	1.04482	6.78718	6.32538	3.50239	2.77547	3.73491	1.65794	7.46239	4.02282	2.59063	1.90679	5.12784	4.4551	4.66696	4.05117	2.30877	5.08975	3.93237	8.41737	2.74329	6.32048	5.46051	3.79104	4.29919	2.03788	9.08492	4.90647	3.25982	6.72995	3.69937	7.55774	2.73407	5.79012	4.54652	5.31683	6.84589
C034	Subject_6	Cord	LPS	Female	1	5.52873	3.12909	7.46251	1.19715	8.47941	4.82821	2.60906	5.09241	3.36856	4.16976	7.28147	3.36362	2.98921	2.02086	4.26452	7.62609	4.2727	2.88516	1.44514	4.4296	4.14943	5.89208	2.84815	4.77344	4.37896	6.2618	5.09033	1.6549	7.21647	3.57626	6.31508	7.41866	2.93169	5.6138	3.16726	7.18828	4.0958	5.12084	5.50949
C035	Subject_6	Cord	Imiquimod	Female	1	5.12509	2.79231	7.60068	1.72396	8.417	4.71408	2.76476	5.03015	3.07881	4.10183	6.27647	2.68717	2.94574	3.23521	3.86698	7.38544	4.42065	3.25924	1.21656	4.20752	3.71357	5.35357	2.76769	8.98673	3.96655	8.02081	7.52416	1.07627	6.79495	6.37115	5.81189	6.83683	2.84894	5.18543	4.12716	6.69872	3.84752	6.29461	5.32978
C036	Subject_6	Cord	PolyIC	Female	1	4.74064	2.79461	7.59575	1.15246	7.8953	4.51714	2.69217	5.27221	3.05491	2.18382	6.62292	2.88661	3.42351	2.80949	3.79488	6.41827	4.35919	3.27973	2.18816	4.95935	4.79662	6.14875	2.54352	9.36771	3.56686	7.97974	7.17277	1.17996	7.68149	6.17592	5.10477	6.56312	2.90914	4.14125	4.73611	5.75925	3.84444	6.6258	4.44987
C037	Subject_7	Cord	Unstimulated	Male	0	3.37238	3.61135	4.32203	1.24878	7.69407	4.79057	2.93144	4.56052	2.48486	1.33364	5.94808	3.98319	2.67653	1.65484	4.96437	3.98602	4.30948	3.52716	2.0688	5.28102	4.71556	7.07834	2.98808	6.38336	5.24738	7.54743	6.66283	2.31966	8.73842	3.58911	1.54885	5.12442	3.7896	6.51205	2.70588	4.48529	4.26162	6.12024	7.44571
C038	Subject_7	Cord	LPS	Male	0	4.67624	2.99734	7.85985	1.67384	8.50167	4.46691	1.65841	4.7752	3.17585	4.19526	5.97765	3.13572	2.63528	2.48898	4.35068	7.45927	4.75245	3.31337	1.42874	4.45831	4.19513	5.57466	3.00368	3.62412	4.30377	7.41013	6.38519	1.42513	6.96934	2.36364	5.79525	7.14883	3.26968	6.23764	3.51947	7.25686	4.01431	5.77478	6.0318
C039	Subject_7	Cord	Imiquimod	Male	0	4.48029	2.3312	7.64209	1.54113	8.54503	4.85473	2.90001	5.14361	3.60718	4.03513	5.11957	2.92013	3.22167	3.15993	4.11077	7.62249	4.48549	2.59375	1.91977	4.04943	3.0951	4.8968	2.86657	7.51586	4.05716	7.76862	7.54053	1.22923	6.36613	5.3031	5.62612	6.56304	2.10127	6.09573	4.35461	6.57119	4.18845	6.57496	6.0025
C040	Subject_7	Cord	PolyIC	Male	0	4.32099	2.65838	7.88638	1.29499	8.37663	4.69465	2.55262	5.6738	3.38092	3.52418	5.58164	3.21548	3.65012	2.38	3.84107	7.52377	4.01123	3.22788	1.778	5.1978	5.21553	5.09273	2.35359	8.52286	3.89656	7.61914	7.00117	1.3345	6.33044	5.52234	5.63324	6.59545	2.89425	4.86179	4.40038	6.46841	3.68616	6.68137	3.75058
C041	Subject_7	5yo	Unstimulated	Male	0	3.70609	3.47445	2.5711	1.51506	3.24859	5.60785	3.6197	2.12603	2.93424	1.04654	7.06221	3.55514	2.70016	2.17938	5.15415	3.64305	4.36654	3.76862	1.62508	5.00519	4.13357	7.28059	3.1292	8.37187	5.02264	5.0684	5.28566	1.69019	8.1475	6.7219	1.78785	5.13968	3.92041	6.88191	2.97331	5.55161	4.32169	5.43411	6.59228
C042	Subject_7	5yo	LPS	Male	0	4.86609	2.93555	7.02076	2.29498	8.58642	4.7634	2.68477	4.85166	4.39231	6.33089	6.99299	3.59964	2.94422	2.11564	4.00649	8.02021	4.38059	3.37749	0.820956	4.1762	3.59623	5.27907	2.6218	6.38791	3.97296	6.51928	5.12542	1.60624	7.23235	4.98293	6.39828	6.99968	2.45197	5.90857	3.21867	7.89955	3.73077	5.8556	5.54982
C043	Subject_7	5yo	Imiquimod	Male	0	4.5205	2.71021	7.4092	1.64694	8.85346	4.3979	2.6874	5.1568	3.98343	4.98229	6.13319	2.97798	2.86617	2.92298	3.83155	7.51433	4.33787	2.95896	1.46325	4.23169	3.79993	5.5162	2.73538	7.985	3.96603	7.8147	7.21673	1.06729	7.51622	5.2551	5.80124	6.53736	2.68019	6.0299	4.08298	6.51494	3.92877	6.48657	5.46847
C044	Subject_7	5yo	PolyIC	Male	0	4.58253	2.68874	7.75317	1.3411	8.11708	4.17728	2.85202	5.30974	3.55918	4.21215	6.78599	2.89923	3.72291	2.72731	3.38023	6.8837	4.3907	3.02658	2.71921	4.83928	4.75018	5.02389	2.29049	10.0171	3.76136	6.94906	7.16328	1.35794	7.17147	5.86437	5.21806	6.84472	2.07829	5.11905	4.97158	6.7776	3.39376	6.87294	4.34223
C045	Subject_8	5yo	Unstimulated	Male	1	3.42706	3.86358	6.97199	0.946637	7.25803	4.83261	3.4668	4.14054	2.25279	2.32176	7.31521	4.67541	2.41694	2.30276	5.69386	3.26702	4.26128	4.76103	2.63412	4.83313	5.10231	7.50984	2.11187	8.06155	4.87656	4.65611	2.66595	1.87164	9.24145	2.35755	3.19238	5.76759	3.59131	6.43221	3.42904	6.44515	5.32609	5.51131	6.58531
C046	Subject_8	5yo	LPS	Male	1	5.02793	2.87466	7.82698	1.81025	7.80761	5.12301	2.58266	4.88856	3.52105	3.64204	7.40927	3.48303	2.72348	2.22015	4.50353	6.14676	3.8483	2.7401	0.864734	4.65545	4.10681	6.14839	2.72109	5.26272	4.35935	5.56055	4.23485	1.74256	7.50719	4.57178	5.442	7.19989	2.78984	5.74548	3.64188	7.83089	4.04683	5.56082	6.71949
C047	Subject_8	5yo	Imiquimod	Male	1	4.50757	2.75111	7.66731	1.63079	8.75595	4.76444	2.65169	4.70962	3.31795	4.37887	6.18653	3.0731	2.88578	2.34816	4.00971	7.21573	4.27888	3.22042	1.39555	4.59223	3.97467	5.6741	2.86246	8.4721	4.39153	7.19944	6.89036	1.17961	7.18736	5.37105	5.25196	6.65429	2.7607	5.07567	3.75726	7.37741	4.04587	6.13926	6.33654
C048	Subject_8	5yo	PolyIC	Male	1	5.04591	2.92014	7.48536	1.63632	8.22908	4.83501	2.47295	5.38214	3.5724	3.58049	6.77315	3.51499	3.00618	1.85473	4.07733	7.48583	4.31551	3.03069	2.6104	4.96184	4.78934	5.35572	2.67389	8.6169	3.94253	6.56712	5.65527	1.21685	6.89644	4.92391	6.34498	7.20977	2.6679	3.94087	3.685	8.13561	3.46123	5.54455	4.73047
C049	Subject_8	Cord	Unstimulated	Male	1	3.20426	3.52465	7.30774	1.85285	6.23796	4.67642	3.32953	4.82842	1.70974	1.9509	7.51568	4.22985	2.49279	2.18642	5.45131	4.60929	4.23921	4.36972	3.37535	3.94664	4.73849	7.80408	1.88888	7.63042	4.55295	6.26376	3.61526	2.14565	9.4189	4.4287	2.6401	6.91073	3.43932	6.64037	1.78071	6.20806	5.04278	5.57917	6.64536
C050	Subject_8	Cord	LPS	Male	1	5.15407	3.02523	7.98836	1.95714	7.63279	4.69035	2.71427	5.00926	3.75099	4.19937	7.41571	3.26987	2.93855	2.00211	4.05785	7.34758	4.25828	2.26079	1.18391	4.43484	3.86479	5.69991	2.80564	7.32111	4.23706	6.79609	4.9413	1.47377	7.21155	4.98606	5.88147	7.51591	2.76543	5.31654	3.6732	7.74374	3.80793	5.42177	6.0562
C051	Subject_8	Cord	Imiquimod	Male	1	4.62585	2.67804	7.29793	1.83984	8.14993	4.58729	2.96961	5.67551	3.3222	4.16182	6.26176	2.91645	2.73418	2.8179	4.11932	7.63135	4.07615	3.44804	0.986325	4.37473	3.80744	5.52022	2.89817	9.56458	4.27046	8.55402	7.72963	1.21148	6.74688	6.19724	5.2644	6.83053	2.49519	5.32795	3.90213	6.67061	3.7138	6.34446	5.851
C052	Subject_8	Cord	PolyIC	Male	1	4.99796	3.01532	7.30391	2.1118	7.48614	4.78029	2.7334	5.45238	3.95683	4.52205	6.87768	3.25692	3.02036	1.86294	2.43738	7.9169	4.15696	3.13476	1.3943	4.78126	4.53435	5.1617	2.73885	9.56814	4.05817	7.24667	5.65374	1.22292	6.89898	6.70891	6.18698	7.24488	2.6175	4.53972	3.6722	7.59272	3.47268	5.53586	4.29759
C053	Subject_9	Cord	Unstimulated	Male	1	3.61327	2.98254	7.63775	1.47942	5.41812	4.91549	3.18041	4.27429	3.54325	1.54826	7.03403	3.92793	2.4552	1.61624	5.12881	6.55042	4.80421	3.44815	2.42638	4.84523	5.10378	7.5492	2.84421	6.78776	5.13114	5.45334	4.38425	1.62238	9.3279	4.78904	2.81159	7.19755	3.56386	6.77881	2.40466	6.08962	4.40617	3.68469	7.63124
C054	Subject_9	Cord	LPS	Male	1	5.2514	3.09997	7.1201	1.76643	8.27811	4.57382	2.55929	4.8295	3.48991	4.91637	6.73433	3.50498	2.94228	2.00685	4.56853	8.46282	4.45798	3.00188	1.29806	4.82611	3.80844	4.76164	2.70564	6.88617	3.93576	6.69872	5.10737	1.50461	6.11954	6.45606	6.61832	7.49212	2.75019	5.29595	3.17987	7.5433	3.86275	5.35071	5.942
C055	Subject_9	Cord	Imiquimod	Male	1	5.15223	2.72301	7.28772	1.21596	8.49093	4.86273	2.83811	5.12154	2.96334	3.55476	5.58836	3.11978	2.92557	2.79586	4.11604	7.96354	4.51815	3.02765	1.59904	4.23931	3.40425	5.0867	2.84706	8.15114	4.11102	8.23545	7.2927	1.21125	6.34921	6.67974	6.00779	6.88742	2.82791	5.57984	3.9738	6.20173	4.00607	6.33453	5.38363
C056	Subject_9	Cord	PolyIC	Male	1	4.90666	2.90318	7.48494	1.27436	8.02407	4.39766	2.90548	5.66216	3.08006	2.79324	6.12268	2.88778	3.39864	2.89712	4.11723	7.66913	4.22354	3.05166	1.52317	5.05353	4.63865	5.01183	2.50153	8.93891	3.88337	8.14922	7.33507	1.31381	6.1053	6.623	5.85975	6.76772	2.81122	4.20412	4.86148	5.7069	3.51767	6.81161	5.08955
C057	Subject_10	Cord	Unstimulated	Female	0	2.95272	3.51795	4.26809	1.39206	6.88102	5.97656	2.9908	5.44127	3.43204	1.49747	7.4597	4.02562	2.7162	1.72472	5.2365	2.51742	4.64294	3.53419	2.50715	5.21724	5.08848	7.76346	3.34274	6.48772	5.41758	5.98588	4.77288	1.21626	9.03717	3.32846	1.90158	2.631	3.72296	6.13927	3.01055	4.66397	4.47932	4.97814	7.07514
C058	Subject_10	Cord	LPS	Female	0	4.89567	2.90111	7.98836	1.72069	8.07039	5.26473	2.6966	4.95978	3.34659	4.29089	7.37644	3.50488	2.62333	2.28323	4.39316	7.03067	4.40413	0.901094	1.34541	4.36417	3.8298	5.83751	3.16235	4.6789	4.03905	6.76656	5.56988	1.4594	7.23289	2.44301	5.83343	7.25228	3.357	4.78052	3.17092	7.59073	3.98084	5.48285	6.19548
C059	Subject_10	Cord	Imiquimod	Female	0	4.29947	2.84823	7.96206	1.49054	8.39792	3.43583	2.79473	5.41806	3.5979	3.9017	6.6196	3.28869	2.64365	3.06018	4.43351	6.96418	4.31379	3.04745	0.763103	2.82471	4.46436	5.69885	2.80392	7.41638	4.43821	8.27799	7.98133	1.64797	6.88731	2.8244	5.21517	6.4835	2.89718	5.30138	4.70414	6.61046	4.1763	6.69504	5.65706
C060	Subject_10	Cord	PolyIC	Female	0	4.50347	2.76649	8.02132	1.33212	8.1448	4.42073	2.75078	5.46074	3.29156	2.9078	7.46703	3.23377	3.086	2.32764	4.03215	7.14321	3.81359	3.06598	1.11304	5.25076	5.19307	5.49194	2.87658	8.4849	4.28661	7.64713	6.78464	1.57905	6.83589	5.10958	5.50209	6.74925	2.98314	4.58813	4.13842	6.18228	3.7536	6.25382	4.51048
C061	Subject_10	5yo	Unstimulated	Female	0	3.22049	3.60322	6.99552	1.30414	8.22393	5.34009	3.65418	5.14204	2.83302	2.69008	8.42928	3.79265	2.1906	1.96493	4.55973	5.40643	4.33763	3.77675	1.78095	4.05874	4.33112	6.67642	1.49357	5.58607	4.35671	6.32568	5.63655	2.3364	8.40803	4.44722	3.34356	6.36946	3.22345	7.61485	2.93399	6.75659	4.26217	5.8404	6.2654
C062	Subject_10	5yo	LPS	Female	0	4.58226	2.81306	6.70057	2.51854	8.29744	4.77961	2.55735	5.38751	4.21128	6.6176	7.18862	3.59435	2.7478	1.92962	4.40824	8.09301	4.56951	3.81301	1.3191	4.32639	3.63443	5.06721	3.04061	5.77359	4.08213	5.87535	4.56194	1.32497	6.41801	3.92042	6.11942	7.10634	2.32288	6.93309	3.00106	7.95128	3.79688	6.33931	5.84096
C063	Subject_10	5yo	Imiquimod	Female	0	4.55639	2.89548	7.20908	1.60734	8.98471	4.53749	2.76041	4.98696	3.39528	5.33977	6.81109	2.92833	2.7591	2.74904	4.02144	7.64773	4.72495	3.40227	1.17763	4.43513	3.77706	4.74033	3.10575	6.43045	4.04021	7.793	6.97698	1.21492	6.81873	3.97296	6.07955	6.522	2.54107	6.55253	3.92622	6.98763	4.16229	6.31686	5.81226
C064	Subject_10	5yo	PolyIC	Female	0	4.52114	2.67856	7.43872	1.25045	8.31102	4.39166	2.81304	5.45744	3.37337	3.76991	7.45459	2.73846	3.42448	2.58195	3.86352	6.86882	4.61713	3.111	1.52139	4.8796	4.72707	4.89007	2.83776	9.28559	3.83397	7.50622	7.20733	1.38743	6.36458	4.79304	5.8263	6.67878	2.60783	5.90513	4.64461	6.42349	3.54473	6.73833	3.86703
C065	Subject_11	Cord	Unstimulated	Female	0	4.57964	2.81149	7.13403	4.04326	7.59033	4.5018	2.6318	4.59034	5.54278	5.69226	6.69328	3.42438	2.90628	2.27661	4.70842	8.32975	4.26843	3.36501	1.39901	3.88252	4.01691	6.49799	2.79274	4.71598	3.78389	6.10072	5.24383	1.27857	8.95001	4.83236	6.02368	6.96384	2.52171	6.43901	3.15645	7.85192	3.88435	6.16401	5.36558
C066	Subject_11	Cord	LPS	Female	0	4.56005	2.68563	7.03779	4.07172	7.22994	4.66193	2.48754	4.41927	5.61895	5.97686	6.44146	3.47312	2.94655	2.27903	4.73016	8.32535	4.17202	3.46731	1.66988	4.12772	4.06459	6.40926	2.81661	4.8772	3.81817	5.03505	4.44032	1.062	8.73059	5.22612	5.96563	6.97173	2.64909	6.39959	3.03056	7.88134	3.73735	6.33562	5.76848
C067	Subject_11	Cord	Imiquimod	Female	0	4.51911	2.75338	7.50371	3.9514	8.04303	4.58808	2.76122	4.2626	4.75293	6.07585	6.49564	3.34201	2.78019	2.25213	4.74567	8.63954	4.12964	3.45424	1.52756	4.08169	3.90424	5.57977	2.73877	7.42986	3.82331	6.06171	5.13318	1.05289	8.05567	6.37818	6.00345	6.67519	2.76845	5.61302	3.03017	7.68784	3.77971	6.20552	5.38725
C068	Subject_11	Cord	PolyIC	Female	0	4.57115	2.86126	7.13078	4.22192	7.91067	3.93935	2.55939	4.34681	4.43993	5.77575	6.56008	3.58139	2.91891	2.29543	4.93836	8.49964	4.06636	3.80592	1.36519	4.4958	4.22975	5.77299	2.66773	5.73171	2.6886	6.44171	4.9378	1.32556	7.9243	5.58301	6.12827	7.11337	2.72304	5.54994	3.14807	7.89856	3.43855	6.27992	4.37522
C069	Subject_12	Cord	Unstimulated	Female	0	3.43413	3.58164	7.64977	1.79375	7.97528	5.14596	3.38391	5.27354	2.91529	1.63702	7.05981	3.77489	2.53224	1.86963	5.0365	4.93995	4.17535	3.85345	1.59876	3.29484	4.80652	7.21942	3.17449	6.17724	4.80793	5.28093	4.84292	1.28001	9.15457	3.99362	2.93963	7.31467	3.78096	6.63285	2.64383	6.4934	4.44452	2.12692	6.10229
C070	Subject_12	Cord	LPS	Female	0	5.33644	3.06452	7.48203	1.51268	7.40055	4.95161	2.48138	5.37867	4.0564	4.99242	7.41612	3.54134	2.90626	1.80348	4.29906	7.9181	4.01013	2.90275	1.46758	4.41404	4.15178	5.54494	2.94011	5.29	4.2216	5.73011	3.40126	1.58016	6.44042	4.00338	6.6541	7.53026	3.20489	2.94681	3.09195	8.01783	3.82621	5.72787	5.64496
C071	Subject_12	Cord	Imiquimod	Female	0	4.91667	3.12124	7.63187	1.25763	7.76833	4.68859	2.02035	5.19111	3.30894	4.39592	5.91258	3.40584	2.50748	2.67457	3.9811	7.65763	4.11975	2.69345	2.03102	3.41549	4.28157	5.54275	2.81498	9.11517	3.67893	8.31355	7.4466	1.33171	6.56572	6.08479	5.31544	7.1822	3.38281	5.42176	4.14459	6.7682	4.03457	6.43716	5.50721
C072	Subject_12	Cord	PolyIC	Female	0	5.09266	2.90505	7.49904	1.49887	7.87969	4.21547	2.77772	5.26471	3.55895	4.17596	6.93763	3.09057	3.28058	2.01853	4.14774	8.09809	3.91909	2.86085	1.51219	4.98682	4.91095	5.12407	2.5817	8.84207	4.17152	7.26272	6.01815	1.42508	6.18391	5.90822	6.3194	7.3477	2.76323	4.73583	3.79099	7.14872	3.7617	5.74252	4.46461
C073	Subject_13	Cord	Unstimulated	Male	1	4.81368	2.78422	7.77117	2.36886	7.72691	5.16528	2.49946	4.43061	3.68663	5.87203	6.16964	3.2212	3.10897	1.79538	4.54352	8.07453	4.37322	3.2315	1.26504	4.56418	4.6575	5.74581	2.86259	5.64676	4.35138	4.64932	3.9835	1.34231	7.69619	4.65391	6.1077	7.02294	2.83549	4.63402	3.08405	7.46263	3.54945	6.11677	6.78616
C074	Subject_13	Cord	LPS	Male	1	5.00062	3.08976	7.98544	2.40627	7.94448	4.8901	1.98833	2.55291	3.89012	6.11599	6.38966	3.62668	2.78121	1.98063	3.60047	8.12895	4.29565	3.1152	1.36359	4.53914	3.63754	5.42498	3.52421	5.80917	4.55222	4.88202	3.80271	1.26394	7.21547	4.80816	6.33509	7.15094	2.69541	5.03013	3.47792	7.31015	3.95005	6.22882	6.15304
C075	Subject_13	Cord	Imiquimod	Male	1	4.97534	3.10605	7.81408	2.66141	8.19754	5.22845	2.79604	3.56488	4.10667	6.5333	5.81385	3.32311	3.01285	1.96796	4.22876	8.36474	4.07967	2.66451	1.13753	4.49698	4.17473	5.40494	3.17576	7.33344	4.15132	4.81938	2.72191	1.19338	7.02777	5.45444	6.49732	7.01116	2.57467	5.07073	3.10268	7.17359	3.79057	6.37809	5.65726
C076	Subject_13	Cord	PolyIC	Male	1	5.04502	3.0003	7.54016	2.90322	8.08382	4.79625	2.78574	2.2475	3.9096	6.1378	5.70555	3.41501	3.01642	2.05214	4.02298	8.32675	3.84372	3.05778	1.31132	4.93465	4.72163	5.62589	2.92779	7.51346	4.16883	5.00331	3.85981	1.01151	7.51457	5.88272	6.46387	7.09421	2.57029	5.19396	3.06524	7.48218	3.64463	5.96178	4.82431
C077	Subject_14	Cord	Unstimulated	Female	1	4.95931	2.91317	8.31101	1.79132	8.20831	4.59348	2.73983	2.48829	3.33758	4.12516	6.97554	3.06567	2.9374	2.17398	4.59133	7.35916	4.13343	2.15199	1.78793	4.49503	3.9967	6.08896	2.97635	4.38644	4.40452	6.37506	5.72337	1.04266	7.59424	4.59695	5.60967	7.26719	2.98817	5.1252	3.8591	6.53992	4.06353	5.9393	6.35403
C078	Subject_14	Cord	LPS	Female	1	5.17371	3.01587	8.07369	2.03253	7.70622	4.99367	2.67298	4.03734	3.60514	4.9241	6.63506	3.1019	2.9193	2.20835	4.01211	7.96366	4.2365	2.68758	1.17752	4.62131	4.4206	5.71658	2.90266	4.62202	4.62851	5.25396	4.82569	1.27187	7.01428	4.63013	6.47343	7.33952	2.70258	5.01558	3.63338	7.15252	3.71748	5.92394	6.71954
C079	Subject_14	Cord	Imiquimod	Female	1	4.98877	3.0754	8.06602	1.83471	8.21004	4.83823	2.66845	4.0854	3.68506	4.94089	6.44521	3.16183	2.92471	2.15159	4.20826	7.93358	3.96252	2.62412	1.3276	4.53117	4.01055	5.921	2.92986	6.19272	4.36281	5.9143	5.53063	1.15973	7.25715	4.57733	6.20978	7.2301	2.90799	5.03816	3.84458	6.97607	3.70545	5.92999	6.42669
C080	Subject_14	Cord	PolyIC	Female	1	5.09377	2.88844	7.93569	1.80098	8.11383	4.75732	2.64339	4.69273	3.62662	4.38729	6.22639	3.04886	2.99973	2.14834	3.72792	7.97636	4.04121	3.20762	1.05403	4.99404	5.05069	5.83092	2.80143	8.42991	4.17954	6.55658	5.69814	1.40375	7.29696	5.10646	6.29218	7.22964	2.8427	4.54677	3.70439	6.92168	3.63082	5.84214	4.24885
C081	Subject_15	5yo	Unstimulated	Male	1	3.51041	3.6194	7.48415	1.68743	4.16734	4.49516	3.49498	5.23076	2.34444	2.76903	8.16087	3.93309	1.94342	1.78222	4.97419	5.40938	4.41425	3.79547	2.5831	3.35739	4.78984	6.85714	3.23878	7.64921	4.55415	5.34611	5.02087	1.68273	8.25712	5.29031	4.74441	6.70332	2.75885	6.65493	1.9117	7.04085	4.25609	5.47508	6.84098
C082	Subject_15	5yo	LPS	Male	1	5.41875	2.85085	7.37431	2.79677	7.74707	5.40885	2.41161	5.18904	3.87959	6.43357	7.18982	3.78293	2.96192	2.07833	4.18324	7.77798	4.26493	2.65867	0.558623	4.59633	4.12439	5.22588	2.64894	5.34031	4.23317	4.91267	4.15775	2.06619	5.94044	4.57389	6.87154	7.28835	2.58324	4.51775	3.23365	8.16004	3.55938	5.83898	6.24545
C083	Subject_15	5yo	Imiquimod	Male	1	4.97976	2.59255	7.85425	1.62796	7.79368	5.04333	3.21362	5.00844	3.49573	5.45613	6.85455	3.05393	2.6456	2.57093	3.55346	7.46328	3.8633	3.25835	1.78952	4.29106	4.04192	4.89957	2.8996	9.23901	3.99778	7.1652	6.77899	0.684179	6.43726	5.61976	5.71591	7.05189	2.81612	4.90065	4.01044	7.72928	3.76512	5.98522	5.67723
C084	Subject_15	5yo	PolyIC	Male	1	5.25353	2.91516	7.48507	1.7709	8.05637	4.62047	2.55623	5.00098	3.7982	4.93588	7.00348	3.47705	3.30681	1.87936	3.81854	7.74165	3.90361	3.2226	1.41703	5.2984	4.94397	4.94644	2.63081	8.4882	3.99114	6.17635	5.51552	1.44236	6.03597	5.69482	6.54948	7.25221	2.56996	3.73946	3.70882	7.7485	3.64438	5.49424	3.72304
C085	Subject_15	Cord	Unstimulated	Male	1	5.23582	3.11749	8.23201	1.48117	7.38601	4.54844	2.74838	4.96506	4.10435	4.44564	7.68072	3.72483	2.65359	1.87688	4.88875	6.77464	3.77945	3.07357	1.41062	4.13748	4.02621	6.11741	2.92011	4.42594	4.88389	5.06733	3.00156	1.52318	7.43937	3.57599	5.88826	7.62205	3.28555	5.95125	2.8817	7.16448	3.88746	5.34408	6.12691
C086	Subject_15	Cord	LPS	Male	1	5.627	3.43033	7.80817	1.65762	7.50874	5.36692	2.83498	5.06412	4.02461	5.36028	7.59505	3.5316	3.17741	2.00351	4.0976	7.76522	3.97135	3.05157	1.57085	4.627	3.27557	5.42599	2.88874	2.41741	4.51593	4.94444	2.33244	1.10483	6.26473	2.49158	6.80764	7.47578	2.73554	4.34406	3.24926	7.29889	4.09303	5.26277	5.65608
C087	Subject_15	Cord	Imiquimod	Male	1	5.16954	3.02929	7.92187	1.87118	8.12876	4.77464	2.80827	4.96352	4.01989	5.37937	7.20051	2.78166	2.96019	2.43343	4.1734	7.83812	3.93951	2.71976	0.963735	4.44662	4.09664	5.50926	2.71721	8.2767	4.05571	6.66941	5.61383	1.46492	6.6557	4.84294	6.44385	7.36577	2.85551	5.01301	3.45529	6.834	3.78092	5.52391	5.65378
C088	Subject_15	Cord	PolyIC	Male	1	5.20373	3.07309	7.59334	2.34375	7.83942	4.97773	2.15176	4.99809	3.73772	4.9279	7.63226	3.4133	3.10869	2.02569	4.01789	7.96687	3.95019	2.67898	1.09214	4.967	4.64948	5.838	2.88878	8.5883	3.86496	5.7969	4.35233	1.532	6.86971	5.45728	6.66963	7.36809	2.9588	4.97993	3.06325	6.85656	3.59035	5.22671	5.11321
C089	Subject_16	Cord	Unstimulated	Male	1	3.72289	3.25534	6.77328	1.5618	7.49933	6.27789	3.29556	5.85706	3.58131	1.56979	7.61597	3.44465	3.00219	2.07405	4.83003	4.49757	4.33684	2.95678	1.54309	4.48941	4.54923	7.71204	2.87805	5.28506	5.11778	5.89658	4.72971	1.922	9.28391	4.78016	2.56624	6.06587	3.30978	7.63117	1.4527	5.82649	3.79064	5.0286	7.6333
C090	Subject_16	Cord	LPS	Male	1	5.25944	3.0697	7.91569	1.02374	7.69566	4.57722	2.96814	3.97588	3.70198	4.77157	7.20109	3.63909	2.65964	2.02193	4.4841	7.26162	3.89527	3.01834	1.34956	3.76615	4.26615	5.81272	2.7602	5.19826	4.5759	6.50446	5.38181	1.96118	7.09189	5.23644	6.3477	7.57882	2.99506	5.2231	2.99249	8.4216	3.82164	5.66877	5.83745
C091	Subject_16	Cord	Imiquimod	Male	1	4.11527	3.06262	7.68868	1.54879	8.81011	4.95159	3.0487	4.89079	3.06547	4.5869	6.66492	3.75606	1.96558	2.42587	4.43762	7.21538	4.03536	3.8517	1.85678	4.11038	3.8032	5.33246	2.48831	6.89363	4.16616	7.42766	6.84697	1.43133	6.97956	5.34718	5.69028	6.83402	2.28374	5.17107	3.79887	7.54254	3.78762	6.18063	5.59678
C092	Subject_16	Cord	PolyIC	Male	1	4.23188	3.37293	7.72818	1.31875	8.06466	4.83343	2.48672	4.95574	3.05717	3.44387	7.44622	3.69354	2.97184	1.51921	4.46662	7.3553	3.44071	2.45725	1.53818	5.54133	4.84285	5.46853	3.10902	9.21957	4.28601	6.42482	5.56942	2.01954	7.23244	4.36119	5.67134	7.21612	3.08606	4.97781	3.38406	7.33498	3.83644	5.64494	5.81496
C093	Subject_17	Cord	Unstimulated	Female	1	3.21597	2.94381	6.62531	1.41641	8.45731	4.81832	3.156	5.7839	3.33079	1.8665	5.98043	3.85692	2.66815	2.33361	4.81322	4.78553	4.54731	3.58202	1.51673	4.1481	3.90316	7.16478	2.98145	6.46758	4.3309	8.03756	7.05025	1.30578	8.46207	4.18733	2.38749	5.92731	2.95611	5.63236	2.94893	4.06771	4.66254	6.13258	5.9987
C094	Subject_17	Cord	LPS	Female	1	5.23921	3.07756	7.76279	1.54026	8.27476	4.74173	2.88071	5.15621	3.4069	3.68604	6.35655	3.37149	2.91728	2.29684	4.08209	7.89828	4.40088	2.37751	1.24279	4.46288	4.19323	5.58713	2.74277	5.20405	4.25508	7.2864	5.8604	1.31498	6.80632	4.2689	6.17307	7.36638	3.1199	5.32936	3.426	7.29986	3.6728	5.47454	6.33205
C095	Subject_17	Cord	Imiquimod	Female	1	4.37018	3.02147	7.34885	1.64105	8.55685	4.79386	2.95793	5.75325	3.2193	3.37596	5.39917	3.16906	3.00849	3.20278	4.21135	7.95201	4.28024	1.87022	1.35422	4.41303	4.27692	5.57708	2.72746	7.5136	4.42279	7.73543	7.606	1.22138	6.44582	4.68495	5.73394	6.48735	2.65038	5.2094	3.9446	6.43185	3.40176	6.94575	6.13906
C096	Subject_17	Cord	PolyIC	Female	1	4.52175	2.92814	7.89969	1.35057	8.06365	4.81593	2.78502	5.13865	3.47184	3.07763	5.48066	3.19377	3.22363	2.28555	3.98456	7.68498	4.07536	3.35566	1.48208	5.27872	4.87236	5.04292	2.60431	10.2011	3.96844	7.31412	6.42928	1.23624	6.72177	6.39549	5.87823	7.03093	2.81498	4.53901	3.78737	6.55789	3.50863	6.19132	5.7066
C097	Subject_18	5yo	Unstimulated	Female	1	5.11397	2.89236	7.52902	1.31911	8.58697	4.54112	2.97563	5.50362	3.74417	3.79095	7.82632	3.45388	2.71102	1.92509	3.48308	7.12406	4.22035	3.18446	1.23975	4.76677	4.18164	5.76278	3.01519	6.54961	4.53613	6.12007	5.51647	1.62374	7.52427	3.02166	6.11858	7.17665	3.06748	4.80046	3.26682	7.30058	3.86727	5.45585	5.75226
C098	Subject_18	5yo	LPS	Female	1	4.7678	2.85389	6.75689	2.74721	8.17702	4.94204	2.63886	5.26811	4.3864	6.58303	7.22286	3.59111	2.85669	1.84133	4.74796	8.11917	4.28645	2.89691	1.00152	4.56747	3.92919	5.25194	2.92257	5.39394	4.09773	6.04164	4.95158	1.77424	6.57204	4.29149	6.20039	7.33703	2.4044	4.04269	3.10056	8.0208	3.45115	6.45784	5.95962
C099	Subject_18	5yo	Imiquimod	Female	1	4.76246	3.04019	6.99556	1.76199	8.81798	4.61927	2.69422	4.97595	4.09618	6.11924	7.19354	3.37576	2.86811	2.16816	4.35395	8.01791	4.57351	2.89231	1.08294	4.42822	3.49076	5.16673	3.15025	5.58416	3.97456	6.50499	5.84	1.43352	7.07042	4.22648	6.34624	6.89912	2.68023	5.23772	3.4071	7.56075	3.72496	6.19969	5.85934
C100	Subject_18	5yo	PolyIC	Female	1	4.76453	2.87737	7.21687	1.43696	8.37326	4.39073	2.98376	5.48215	3.32013	3.60141	7.13967	2.92911	3.4675	2.96856	3.40093	7.01125	4.4019	2.97993	0.984414	4.99607	4.92063	4.63876	2.73669	9.22488	4.22821	7.51214	7.46101	1.7763	6.34493	5.3142	5.98875	6.70014	2.10984	4.5792	5.00454	6.49277	3.40049	6.91486	3.73705
C101	Subject_18	Cord	Unstimulated	Female	1	3.28413	3.64051	6.96192	1.29258	7.127	5.84264	2.36656	4.2602	3.5405	0.980417	7.95885	3.84254	2.66106	2.12094	5.17665	3.71199	4.61776	3.76984	2.70641	5.19574	4.50989	7.12364	3.02735	5.38294	5.42194	4.433	6.00212	2.09061	8.93416	4.92471	2.71284	6.3473	3.91275	5.00363	1.8149	1.95899	4.26316	1.27057	7.16388
C102	Subject_18	Cord	LPS	Female	1	5.3745	3.18986	7.27509	1.72529	8.06879	4.62146	2.73359	5.59945	3.96697	5.36715	7.50049	3.55873	2.67764	1.80125	4.44292	7.95493	3.32114	3.08975	0.938805	4.62598	3.83798	5.28113	2.99168	4.51688	4.14897	5.38172	4.67881	2.12024	6.05962	1.6955	6.69018	7.28804	2.82717	5.43887	3.28651	7.69723	3.7479	5.86947	5.79138
C103	Subject_18	Cord	Imiquimod	Female	1	4.88969	2.80025	7.49597	1.82643	8.86777	5.09477	2.63458	4.96519	3.34874	4.55281	6.54182	2.72145	2.91497	2.70899	4.2149	7.59414	4.56361	2.76808	0.704388	4.25812	3.80937	4.76961	3.18698	8.24168	3.56086	7.35475	7.25006	1.49516	6.30869	5.26382	5.70469	6.80882	3.00185	5.02396	4.10466	6.9188	3.56307	6.38661	6.15784
C104	Subject_18	Cord	PolyIC	Female	1	5.07284	2.86822	7.3442	1.45846	8.64702	3.70088	2.58025	5.11973	3.46404	3.83935	6.84065	3.18748	3.29705	2.02605	4.39912	8.07699	3.38485	3.16999	1.22415	5.21886	5.05503	4.8934	2.84684	8.37297	4.11858	6.86368	6.37543	1.51855	6.08352	5.52892	6.15344	7.11553	2.94042	4.81854	3.91958	7.04532	3.72756	6.05711	4.40747
C105	Subject_19	Cord	Unstimulated	Female	0	3.55996	3.06638	6.59031	1.46125	7.42172	5.3912	2.80535	4.53021	3.59868	2.05393	7.24017	3.57973	2.39537	1.90879	4.1171	2.51799	4.74843	3.53177	2.79754	4.89254	4.35795	8.17179	3.05775	8.62127	4.20362	4.24423	5.56817	1.16276	10.2762	5.67811	1.17505	6.10543	3.10319	7.12979	2.81596	6.70908	4.0385	5.55979	6.52251
C106	Subject_19	Cord	LPS	Female	0	3.7905	2.79721	7.34003	1.38334	8.61751	4.97961	2.92103	5.06784	4.17913	3.36911	6.6121	3.41408	2.40042	1.9442	4.46156	7.32594	4.39252	3.1119	2.45822	4.61504	4.18363	6.35823	2.8291	6.75589	4.17852	7.73735	5.92666	1.16909	8.9934	5.1211	3.91901	6.94783	3.13957	5.19716	3.17318	7.20012	3.62831	5.44122	6.1982
C107	Subject_19	Cord	Imiquimod	Female	0	4.14494	2.7154	7.38268	1.51175	8.67767	4.83122	2.60472	5.03915	4.6775	5.15541	5.16508	3.16234	2.59107	2.41825	4.03143	7.91412	4.11586	3.09983	1.97202	4.52595	4.30226	5.87294	2.86134	6.37526	4.30684	7.19552	6.87912	1.0738	7.59869	4.73602	5.78911	6.31285	3.0256	4.7515	3.54433	6.64556	3.41342	6.72773	6.12225
C108	Subject_19	Cord	PolyIC	Female	0	3.53806	2.72913	7.38582	1.18658	7.94845	4.73956	2.87174	5.15637	3.74264	3.34365	6.42723	3.13413	2.97882	2.29778	4.08566	7.45091	4.08614	3.59987	1.71283	5.29199	4.83112	5.9123	2.54476	10.432	4.08852	7.67213	6.7597	1.19285	8.58959	5.62922	4.40221	6.1528	3.0815	4.55675	3.7492	5.84475	3.46268	6.64422	5.89086
C109	Subject_19	5yo	Unstimulated	Female	0	4.35303	3.52044	6.25213	1.48473	6.75123	5.24064	3.14086	3.6745	3.05685	3.07701	7.36168	4.05599	2.61	1.53095	5.85949	5.70371	5.27034	3.94301	1.78999	3.65635	5.12064	8.37825	2.17373	2.81697	5.1176	4.55482	4.62449	1.65204	9.0636	4.0786	3.27033	6.71236	3.44484	7.94003	2.90868	6.82051	5.1972	5.76022	6.70346
C110	Subject_19	5yo	LPS	Female	0	5.3907	3.16212	7.79483	1.83595	7.89577	4.64392	2.70339	4.70911	3.74562	5.03472	7.40316	3.70717	3.03878	2.17997	4.33284	7.48553	4.19569	2.65834	1.02206	4.06516	3.52529	5.89402	2.76916	5.56548	4.37458	6.18976	4.96882	1.50215	6.84985	3.83827	6.31306	7.42888	2.55442	5.60827	3.47645	8.04185	3.96876	5.51292	5.66875
C111	Subject_19	5yo	Imiquimod	Female	0	4.8181	3.04139	7.42154	1.51013	7.81191	4.71281	2.89727	5.66494	2.96317	4.73442	6.50435	3.12079	2.8576	3.01859	4.06655	7.92656	3.92684	3.38119	1.31348	4.2776	4.05822	5.31463	2.6063	9.01527	4.5295	7.98546	7.14876	1.27942	5.83047	4.17474	5.90725	7.00866	2.38259	4.98989	3.73498	7.21584	4.02054	6.45579	5.80609
C112	Subject_19	5yo	PolyIC	Female	0	4.58968	2.95283	7.1927	1.4011	7.49054	4.40712	2.57738	4.89202	3.80309	4.20782	6.60741	3.25791	3.3095	2.2832	3.64319	7.56378	4.30112	3.14981	2.88809	4.62237	4.65212	6.30819	2.38623	10.0819	4.11737	7.07596	6.22299	1.25519	9.07127	6.17775	5.92916	6.88167	2.26509	4.76913	3.94506	7.45483	3.54293	6.09078	3.18864
C113	Subject_20	5yo	Unstimulated	Male	0	3.3693	3.37253	7.25604	1.15326	7.24029	5.21745	3.36548	4.72584	3.26261	1.08013	7.70874	3.87644	2.52434	1.92465	5.21997	1.86878	4.65584	3.04938	2.22663	4.3183	5.07546	7.67756	2.92653	6.46644	4.83406	4.67053	5.5801	1.94588	9.50967	4.20047	2.74429	6.48308	3.59239	5.98709	2.22087	6.53556	4.40691	4.22518	7.11514
C114	Subject_20	5yo	LPS	Male	0	5.29634	3.13423	7.79184	1.42066	8.24503	5.22291	3.01955	3.7401	3.62637	4.22089	6.68565	3.27771	2.82825	2.20853	4.47775	6.50284	4.38557	3.47966	1.5354	4.07524	3.30698	6.05223	3.05715	3.91409	4.649	6.70109	5.0754	1.32984	7.77384	4.37098	6.12635	7.38419	2.24469	5.24024	2.998	7.73775	4.21036	5.59409	5.83203
C115	Subject_20	5yo	Imiquimod	Male	0	4.61359	2.88511	7.69517	1.55213	8.06864	4.91334	2.1857	4.94983	3.24972	4.00934	6.76327	3.24694	2.93251	2.85157	3.95342	6.68337	4.46001	3.25884	1.12409	4.15641	2.94318	5.74295	3.12338	9.21896	4.08157	7.94054	7.17963	1.51845	7.22755	5.26077	5.22553	6.79092	2.48941	5.46321	3.93715	7.45821	4.08585	6.10344	5.52453
C116	Subject_20	5yo	PolyIC	Male	0	4.72349	2.68442	7.71629	1.35131	7.2643	4.3637	2.94097	5.42782	3.1112	2.89848	6.61219	3.29879	3.61262	2.16406	3.64876	7.04506	4.43945	3.22144	4.53297	4.81775	4.73904	5.09002	2.59506	10.6395	3.74618	7.35281	6.27994	1.3701	7.39446	6.7903	5.64515	7.26588	2.70423	5.5379	3.87204	7.83281	3.77422	5.67433	4.22182
C117	Subject_20	Cord	Unstimulated	Male	0	3.01007	3.80488	7.19446	1.80948	6.14292	5.44811	3.79112	4.79006	3.10827	1.17241	5.88911	3.95434	2.80624	2.27409	4.99024	4.11392	4.51646	3.87445	2.82246	4.65655	4.80192	8.009	1.16967	5.85105	5.15504	1.40116	6.31146	2.24924	9.35939	3.84937	1.9682	7.07493	2.5131	7.57929	2.39758	5.52861	4.20937	5.21059	7.24753
C118	Subject_20	Cord	LPS	Male	0	5.32975	2.64543	8.28062	1.6895	7.6302	4.43988	3.02786	4.41413	1.86894	3.42378	6.45006	3.70776	2.52961	2.17552	4.72479	7.16548	4.36863	3.48184	0.959855	4.34917	3.82931	6.19038	3.1928	3.49292	4.83913	6.61118	4.98412	1.88043	7.42127	4.131	5.74333	7.77004	3.46473	5.97131	2.7814	7.6779	4.14473	5.37337	6.12848
C119	Subject_20	Cord	Imiquimod	Male	0	4.84525	2.78496	7.78549	1.64405	7.42164	4.51832	3.07678	4.81656	3.48781	3.66958	6.11456	3.52324	2.58388	2.59245	3.77459	7.20288	4.35778	3.2374	1.07821	4.37371	4.13069	5.71256	2.282	9.34078	4.63133	8.02784	7.07945	1.51728	6.84291	6.86615	5.31298	7.34857	2.56179	5.71174	3.71607	7.28782	4.03099	6.07598	5.08769
C120	Subject_20	Cord	PolyIC	Male	0	5.08554	2.89289	7.79834	1.30359	7.4155	4.42269	2.80089	5.16417	2.80308	3.29416	6.26346	3.14692	3.21226	2.24426	4.04891	7.42272	4.02178	3.36591	3.68717	5.32641	5.00608	5.11321	2.58671	9.58045	4.21826	7.66906	6.49026	1.31645	6.41653	7.24308	5.98377	7.39085	2.76599	4.6722	3.78977	7.30615	3.52033	5.94369	4.39439
C121	Subject_21	Cord	Unstimulated	Female	0	5.24728	2.85799	7.771	1.5836	7.86925	4.37936	2.9237	5.68263	3.34247	3.97572	7.9041	3.67742	2.53475	2.1639	4.43289	7.24817	4.16894	3.35835	0.9837	3.37979	4.41315	5.2993	2.87209	3.24506	4.37452	7.37443	5.97431	1.65833	6.01185	3.28143	6.05699	7.67696	2.81871	5.11128	3.3004	7.17168	4.66165	5.74502	5.42152
C122	Subject_21	Cord	LPS	Female	0	5.95433	3.21702	7.41338	1.93869	6.99073	4.78347	2.58141	5.56266	3.4164	5.33453	7.67157	3.7212	2.86621	1.95113	3.96477	7.77765	4.18016	2.37649	0.735073	4.55214	3.70957	5.09816	2.75934	5.15412	4.45542	5.82911	4.96314	2.40456	5.25053	4.21038	7.5262	7.5288	2.78049	5.35253	3.2989	7.7664	3.92624	5.85774	6.03404
C123	Subject_21	Cord	Imiquimod	Female	0	5.44241	3.10577	7.29749	1.86189	7.65288	4.75965	2.51858	5.18406	3.43581	5.61632	7.31542	3.69543	2.86365	2.02026	3.99118	8.06098	4.06678	2.86028	0.785094	4.41815	4.15037	4.56043	2.68059	7.94603	4.37565	5.81814	5.54778	2.0698	4.966	5.64848	7.06334	7.30019	2.74916	5.1364	3.53659	7.90407	3.58744	5.66714	5.66143
C124	Subject_21	Cord	PolyIC	Female	0	5.42131	2.99748	7.57428	1.60187	7.37208	4.86504	2.68014	5.19423	3.50688	4.1263	7.61855	3.28265	3.03139	1.99552	3.92658	7.66984	3.97537	3.18503	0.719456	5.24994	4.90196	4.37337	2.65341	8.62579	4.11727	6.10311	5.52585	2.19172	5.15889	5.50055	6.81552	7.49255	2.78714	1.99074	3.36178	7.28118	3.57221	5.49211	5.13849
C125	Subject_21	5yo	Unstimulated	Female	0	4.20964	3.35431	6.75417	1.52343	7.51997	5.02524	3.17997	4.76522	3.31724	1.84573	7.85351	3.7035	2.68145	1.79388	5.97668	3.7426	5.38197	3.87199	1.82955	4.05929	4.55949	7.02876	2.21796	2.35315	4.91374	4.58569	3.73949	1.66902	8.3394	4.65867	3.65496	6.3605	3.22369	7.84922	2.8566	5.40401	5.1723	5.64723	6.60915
C126	Subject_21	5yo	LPS	Female	0	5.73361	3.1612	7.64299	1.82936	7.76559	4.9859	2.56079	4.71561	3.18021	4.70428	7.2831	3.65406	2.93169	1.95803	4.32922	7.34352	4.60241	2.62548	1.0712	4.30142	4.03226	5.43488	2.85264	4.94898	4.62068	5.14657	4.71261	1.78435	5.85184	3.7718	7.21595	7.36021	2.71197	6.49902	3.34798	7.88349	4.01012	5.50763	5.86402
C127	Subject_21	5yo	Imiquimod	Female	0	5.16259	3.16053	7.71315	1.76421	8.36412	4.77889	2.66684	4.14034	3.30444	4.81875	6.75777	3.43731	3.03846	2.22131	4.36655	7.56477	4.8781	2.52468	1.21992	4.33699	3.61846	5.31428	2.9274	5.12212	4.34369	5.76381	5.59	1.29854	6.08901	3.71874	6.80055	7.10749	2.79671	6.70114	3.49327	7.77055	4.04234	5.71887	5.94313
C128	Subject_21	5yo	PolyIC	Female	0	5.27975	3.12385	8.06588	1.74882	8.128	4.80824	2.57686	4.16866	3.16236	3.53053	6.55568	3.33269	3.04518	2.13569	4.04764	7.58457	4.76463	3.02317	0.918432	5.08585	5.02166	5.2865	2.72607	7.97533	4.21692	5.79312	5.27819	1.51814	6.32555	3.93927	6.93056	7.34714	2.87536	6.0672	3.34888	7.52552	3.97861	5.57616	4.68474
C129	Subject_22	5yo	Unstimulated	Female	1	3.62023	3.27539	6.52194	1.27319	7.85018	5.27641	3.43611	5.58242	3.2233	1.39902	8.4534	3.73805	2.28978	1.89506	4.63164	4.1745	4.02623	3.62621	2.34201	3.73506	4.97942	6.33631	3.22358	4.24191	5.15746	6.15973	5.26528	2.09569	8.38877	3.84168	2.09973	5.92096	3.56326	6.80651	1.41556	6.62797	4.21504	5.54263	7.53445
C130	Subject_22	5yo	LPS	Female	1	5.45789	2.92977	6.86493	3.10938	7.90401	4.37724	2.54809	5.16264	4.13517	6.49762	6.92755	3.64969	2.844	1.94185	4.58911	8.05249	4.40264	3.63953	1.12157	4.45912	3.62937	4.57236	2.77388	4.44776	4.06857	6.28943	4.91372	1.53558	5.36018	1.75521	6.8404	7.26494	2.59417	6.72008	2.97469	8.16724	3.93023	5.87308	5.75972
C131	Subject_22	5yo	Imiquimod	Female	1	4.95494	2.74734	7.37546	1.68037	8.5457	4.55234	2.79015	5.2028	3.33738	4.74962	6.59425	3.00215	2.7665	2.95464	3.99127	7.51725	4.489	3.50105	1.38093	4.11314	3.75724	4.97495	2.58219	8.71382	3.95722	7.52447	7.41398	1.04203	6.36326	4.8389	6.47919	6.63684	2.81	6.19447	4.32859	7.25835	3.8032	6.22665	5.18799
C132	Subject_22	5yo	PolyIC	Female	1	4.96711	2.83222	7.75158	1.34138	8.35638	4.46319	2.64051	5.23051	3.40904	3.61298	6.80519	2.94482	3.32317	2.68075	3.83148	7.16984	4.54915	2.84926	2.52097	4.98756	4.58748	4.26602	2.53102	8.50321	4.1029	7.46162	6.85186	1.12235	5.27525	4.23855	6.35221	6.70795	2.43856	5.76472	4.99814	6.77164	3.71165	6.5513	4.5578
C133	Subject_22	Cord	Unstimulated	Female	1	3.74063	3.81266	6.77389	1.2641	3.35779	5.88425	2.95423	5.95215	2.71896	2.07124	7.83933	4.35484	2.90218	1.66826	5.52692	3.8938	4.76423	3.96476	1.89612	4.5433	4.78404	7.12729	3.02983	6.91613	5.59685	3.99623	3.69765	2.38528	8.56974	2.95447	2.88212	5.52148	4.31097	7.0955	1.83675	5.89247	4.67427	5.61853	7.17979
C134	Subject_22	Cord	LPS	Female	1	5.98503	3.1195	7.43972	1.66146	8.10416	4.28292	2.32274	5.42691	3.50801	4.90968	7.24849	3.67233	3.0584	1.98218	3.9403	7.61108	4.78005	2.71015	1.71361	4.74384	4.23925	5.09126	3.23706	4.34788	4.3726	6.29146	5.27443	1.22865	6.09318	1.9468	6.80133	7.3682	3.1762	2.36387	3.18408	7.71043	3.94422	5.4821	3.84996
C135	Subject_22	Cord	Imiquimod	Female	1	4.92842	2.76959	7.54431	1.55745	8.56485	4.73884	2.7349	5.4496	3.30555	3.89154	6.48361	3.34346	2.52138	2.72547	4.38354	7.60173	4.30882	2.68473	1.64478	3.8819	3.92104	4.95937	2.75545	7.92379	4.36405	8.0851	7.27517	1.07902	6.38544	6.28841	5.65744	6.85496	2.88925	4.6625	4.07116	6.40734	4.03199	6.60075	5.568
C136	Subject_22	Cord	PolyIC	Female	1	4.70237	2.66545	7.66492	1.3636	8.24647	4.49731	2.85777	5.77022	3.58981	3.43863	7.0066	3.11305	3.34138	2.64848	3.70207	7.08186	4.06909	3.1539	0.818997	5.42854	5.03304	4.68617	2.62369	9.03821	3.84505	8.14112	6.81499	1.7101	6.01291	5.70608	4.99062	6.63377	2.79815	3.50742	4.74982	6.18345	3.47464	6.68085	5.27571
C137	Subject_23	Cord	Unstimulated	Male	0	3.41961	3.81285	6.71975	1.53344	8.10014	5.13092	3.3442	4.16914	2.91325	1.92995	7.9165	3.77744	2.79625	1.51397	5.09711	4.60901	3.61426	2.84419	1.78555	5.50589	4.40886	7.62958	3.15414	5.43302	4.92487	6.21159	6.22102	1.97079	8.89532	4.70481	3.53593	6.75703	3.79576	4.57271	1.97179	6.33816	4.412	5.80937	6.70123
C138	Subject_23	Cord	LPS	Male	0	5.35831	3.00921	7.11736	2.005	8.30513	4.72788	2.084	5.26973	3.97705	4.23785	7.40556	3.55295	2.94608	2.38794	4.35399	7.60696	4.64054	2.44264	0.672615	4.60656	3.8705	5.61693	2.95455	3.56458	3.99059	6.28121	5.56065	1.95397	6.89609	2.81139	6.92552	7.33964	2.78651	4.8852	3.57882	7.83891	3.44603	5.29467	5.60091
C139	Subject_23	Cord	Imiquimod	Male	0	4.7923	2.76297	7.2271	1.73654	8.62652	4.714	2.71267	5.2875	3.53504	4.50926	6.47486	2.83271	3.02238	3.2773	4.5916	7.84375	4.11542	2.93098	1.43034	4.59494	3.63141	5.12471	2.73133	8.20053	4.00047	7.25632	7.81871	1.08651	6.38402	5.16026	6.43674	6.725	2.61945	4.59307	4.43832	6.75025	3.36243	6.98816	5.30698
C140	Subject_23	Cord	PolyIC	Male	0	4.56818	2.72947	7.34749	1.3967	8.65814	4.49877	2.76955	5.3125	3.49763	3.40241	6.72514	2.92826	3.83956	2.84495	4.2002	7.46869	4.24746	3.10877	1.31595	5.08585	4.82246	5.08689	2.48166	9.1564	3.82954	6.86593	6.99528	1.51398	6.79699	5.29656	5.4121	6.82334	2.60464	4.49573	4.92271	6.27493	3.09639	6.99972	3.37014
C141	Subject_24	Cord	Unstimulated	Male	1	3.47965	3.3656	7.15503	1.55653	7.46841	5.54279	3.33719	5.01524	3.23187	0.997522	7.39092	3.83845	1.71858	1.58935	3.53029	3.9805	4.99629	3.49541	2.4696	5.72274	4.93797	7.54697	3.04574	6.68424	5.30473	4.72766	4.79182	2.26714	9.14591	4.7402	3.354	6.77304	3.11471	7.11071	2.51283	5.41553	4.26944	4.89833	7.08519
C142	Subject_24	Cord	LPS	Male	1	5.42673	3.1766	7.57889	1.90744	7.91333	4.86237	2.22986	4.83636	4.26351	5.12732	6.96974	3.537	3.09667	2.00785	4.06198	7.73154	4.31353	2.95482	1.17791	4.71765	3.57638	5.37129	2.79784	2.25862	3.99017	6.13186	5.12036	1.51368	6.9296	3.61926	6.75005	7.48374	2.96393	5.28866	3.27387	7.97505	3.80696	5.52191	5.79727
C143	Subject_24	Cord	Imiquimod	Male	1	4.93475	2.7678	7.53242	1.72199	8.11488	4.80194	2.88041	4.91561	3.24511	4.0331	6.23949	3.16336	2.89441	3.22244	4.01698	7.10908	3.98465	3.17324	1.059	4.56175	3.95991	5.18232	2.68202	9.60397	3.98257	7.69384	7.53786	1.54955	6.63046	6.18878	5.40362	7.14404	1.95642	5.30185	4.58274	7.05806	3.68279	6.85462	5.61455
C144	Subject_24	Cord	PolyIC	Male	1	4.90942	2.83449	7.49845	1.90402	8.02365	4.16995	2.67447	5.15153	3.81886	4.32315	6.57625	2.78252	3.7155	2.58073	4.21506	7.74575	3.66604	2.66598	0.618671	5.0406	4.73515	4.78598	2.45479	9.34815	3.92113	6.85018	6.46543	1.9898	5.9568	5.88504	6.47767	7.12387	2.55065	4.36036	4.75932	7.24111	3.38378	6.4478	4.11163
C145	Subject_25	Cord	Unstimulated	Male	1	2.99113	3.84105	4.97423	1.32433	4.73858	6.50592	3.55549	5.27408	3.20212	2.35121	7.11626	4.50337	3.18217	1.78215	5.25956	4.91785	5.0541	3.31713	2.96118	5.05771	5.67206	7.79908	1.49295	3.39347	4.86867	2.79324	4.21238	2.40133	8.35337	5.43435	2.63657	6.3206	4.07928	7.45974	1.62277	1.67544	4.72744	5.86591	7.28337
C146	Subject_25	Cord	LPS	Male	1	5.63245	3.17125	7.53286	1.89743	8.13882	5.11379	1.20425	4.7802	4.11303	4.79964	6.97719	3.14688	2.96995	2.1073	4.00128	7.89013	4.65391	2.96814	1.40046	4.12113	3.75951	5.89302	2.95582	4.67615	4.48511	5.93098	4.89845	1.50693	6.87374	3.74695	6.59188	7.36365	3.04056	5.1549	3.08737	7.82771	3.74406	5.45767	5.61047
C147	Subject_25	Cord	Imiquimod	Male	1	5.19538	2.90385	7.59957	1.79714	8.53352	4.95964	2.64247	4.05833	4.35603	4.49427	6.06668	3.05525	2.85762	2.16788	4.3574	7.92842	4.54146	2.71592	1.18575	4.37346	3.92071	6.36679	2.9704	5.80048	4.19548	6.09927	5.75276	1.38709	7.71458	4.03569	6.44365	7.00426	2.98011	4.57724	3.28948	7.25452	3.99863	5.66399	5.99992
C148	Subject_25	Cord	PolyIC	Male	1	4.60813	2.64927	7.81324	1.33851	8.24663	4.68966	2.97534	5.52428	3.25539	3.19339	6.77398	3.18755	3.36665	2.7173	3.92151	7.19033	4.42483	3.25329	1.11801	5.37328	4.81731	4.88788	2.53488	8.78283	3.72889	8.10727	6.8969	1.69826	6.47757	5.0939	5.07515	6.69065	2.43905	3.75467	4.80056	6.41496	3.52693	6.76576	5.20644
C149	Subject_25	5yo	Unstimulated	Male	1	3.23907	3.16903	6.26465	1.62239	6.89893	5.76371	3.30548	5.53652	3.1249	2.04283	8.05372	3.80434	2.9033	1.5662	4.41857	4.18701	5.62518	3.48205	1.58077	4.45584	4.58262	7.01308	3.13946	8.27959	4.34156	4.39922	4.79376	1.4345	8.60873	6.01085	2.97499	5.75506	3.32611	8.04797	2.74549	6.3737	4.4288	5.03324	6.8598
C150	Subject_25	5yo	LPS	Male	1	4.93325	2.8847	6.59685	2.07039	8.00045	4.6445	2.54418	5.07518	4.41063	6.15071	7.30544	3.66139	2.83971	1.79684	4.41932	7.94679	4.39708	3.65725	1.07347	4.08763	3.56464	5.50692	2.78996	5.55375	3.83136	6.34089	5.08945	1.76523	6.40619	4.66934	6.34651	7.78735	2.72818	6.9041	3.03975	8.07647	3.55617	5.69242	5.73519
C151	Subject_25	5yo	Imiquimod	Male	1	4.66579	2.81995	7.1626	1.5586	8.85165	4.34105	2.68264	4.99585	3.67632	5.3353	6.60258	2.99584	2.93913	3.0491	4.37045	8.00242	4.23614	3.69322	1.35494	4.02595	3.59185	4.67256	2.67598	8.44645	3.94724	6.8443	7.01036	1.14871	6.28984	5.83261	6.18667	6.56412	2.61423	6.19721	4.35249	7.26657	3.50717	6.40338	5.10125
C152	Subject_25	5yo	PolyIC	Male	1	4.47203	2.83743	7.82939	1.12292	7.72961	4.34418	2.87656	5.18503	3.22245	2.60098	7.44257	2.89747	3.62787	2.96806	3.7846	5.51172	4.26545	2.90606	2.1207	4.72323	4.52309	5.1176	2.40416	9.46112	4.06951	7.27501	7.10717	1.20454	6.84002	5.6763	4.66436	6.33049	2.71525	6.04223	5.29566	6.31576	3.88041	7.03932	2.81743
C153	Subject_26	Cord	Unstimulated	Male	0	3.75025	3.25581	6.67664	1.15395	7.79078	5.61442	3.36623	4.19387	3.80175	1.8239	7.79379	3.91248	2.5564	1.35751	5.35707	4.71523	3.37826	3.91912	2.32572	4.77112	4.20655	7.08434	3.0898	6.37198	4.80523	4.63472	5.61863	1.94648	9.09668	4.04485	2.41712	7.33361	3.02859	6.65537	2.48654	6.01463	4.48282	5.41196	7.00897
C154	Subject_26	Cord	LPS	Male	0	5.58033	2.81121	7.56961	2.14325	8.16748	4.5549	2.51795	4.81868	3.68178	4.68649	7.13892	3.32965	2.92526	2.21063	4.23001	7.67524	4.50341	2.97286	0.881497	4.41173	4.012	5.58249	3.00068	5.09368	4.36104	6.20139	5.43792	1.42359	6.7446	3.34867	6.26575	7.62405	2.71412	5.35888	3.27981	7.70663	3.78721	5.35081	6.00448
C155	Subject_26	Cord	Imiquimod	Male	0	5.12049	2.74717	7.3322	1.95172	8.32872	4.33097	2.65411	5.08752	3.29757	4.34039	6.03096	2.76796	3.02742	3.34031	4.07808	7.72329	4.2151	3.16168	0.863627	4.37003	4.0605	5.09913	2.56713	8.53803	4.07457	7.9189	7.69051	1.44601	5.96448	6.04807	5.96554	6.8576	2.65551	5.06962	4.60076	6.32124	3.55971	6.80956	6.21286
C156	Subject_26	Cord	PolyIC	Male	0	4.92472	2.81648	7.58671	1.46185	7.90492	4.35164	2.67944	5.69161	3.37476	2.75718	6.18275	3.02067	3.4951	3.03238	3.90134	7.34085	3.78937	3.22945	1.24708	5.65905	4.98597	5.49038	2.50614	8.88641	4.06922	8.1257	7.38704	1.41598	5.19513	5.42846	5.28246	6.88035	2.65147	4.64648	5.0319	5.99295	3.49347	7.21467	4.19015
C157	Subject_26	5yo	Unstimulated	Male	0	2.6714	3.65906	5.84	1.86354	7.11117	5.44406	2.88277	4.63942	3.47345	1.21673	6.88494	3.88152	1.90396	1.80164	4.60746	0.898999	4.0706	3.86266	2.57739	4.40709	4.41074	7.22962	3.3388	9.08296	4.71551	4.56318	5.0505	2.02133	8.82951	6.7066	1.94986	6.48143	3.51423	7.44305	1.6825	6.25443	4.09292	5.04385	6.76194
C158	Subject_26	5yo	LPS	Male	0	5.27227	3.21807	7.89585	1.51744	8.44921	4.58254	2.61555	4.28332	3.51556	3.98196	6.86686	3.57443	2.49261	2.00776	4.3567	7.36325	4.51561	3.07409	1.67897	3.74159	4.1049	5.45139	2.82391	7.13511	4.52775	6.01836	5.21609	1.29792	6.99308	5.44951	6.06846	7.51357	3.0101	6.26539	3.06076	7.4824	4.00252	5.25482	5.81455
C159	Subject_26	5yo	Imiquimod	Male	0	4.63769	2.89152	7.64144	1.67088	8.54402	4.42901	2.77744	4.59649	3.29518	3.90321	5.83367	2.93905	3.1135	3.18099	3.10004	7.14659	4.63808	2.9448	1.27871	2.60151	4.0483	5.1	2.85925	9.27252	4.35694	7.42797	7.33936	1.0704	6.82774	5.96744	5.37621	6.76044	2.69858	5.87788	4.48906	6.82913	4.17781	6.42943	5.87867
C160	Subject_26	5yo	PolyIC	Male	0	4.70679	2.79296	8.05119	1.46192	7.805	4.63668	2.4607	4.84047	3.28641	2.86401	5.98026	3.09314	3.25309	2.74302	3.80042	7.34936	4.00652	3.32676	1.87043	5.05179	4.68915	5.04551	2.6157	9.57422	3.90548	7.39008	7.01989	1.02526	6.10682	5.84378	5.77737	7.02841	2.69895	5.56982	4.55848	7.19825	3.61536	6.68837	4.83179
C161	Subject_27	Cord	Unstimulated	Male	1	2.58175	3.39598	6.18223	1.84106	8.52003	4.99329	2.72907	4.84007	3.45765	1.85241	8.03235	3.81666	2.60591	1.47791	4.45459	6.05126	4.15372	4.02185	1.83768	4.00334	4.06442	7.03333	2.93952	7.43066	4.601	6.025	5.52304	1.47228	9.2683	5.67761	3.28976	7.13271	3.325	6.83086	2.59105	6.6776	3.85069	5.95866	5.29067
C162	Subject_27	Cord	LPS	Male	1	5.65539	2.81012	7.67672	2.12263	8.16832	4.44728	2.78073	4.98459	3.97693	4.86734	7.10119	3.29456	3.00092	2.10612	3.98164	7.89704	4.36935	2.65945	1.48215	4.16822	3.9751	5.47594	2.84741	5.83445	3.91168	6.14879	5.56383	0.956727	6.7556	2.57869	6.43308	7.44408	2.74043	5.6715	3.71968	7.62468	4.07215	5.44479	5.35401
C163	Subject_27	Cord	Imiquimod	Male	1	5.15789	2.78381	7.60682	2.29079	8.53628	4.16033	2.59677	4.81928	3.29593	5.29851	5.95298	2.97304	3.10165	3.18397	4.2612	8.37252	4.54843	2.88351	1.29451	4.15246	3.81588	4.86701	2.64085	8.02918	3.60418	7.18514	7.07211	0.971463	6.12915	4.95613	6.39148	6.63619	2.49439	5.88015	4.50692	6.82876	3.81852	6.44982	5.57111
C164	Subject_27	Cord	PolyIC	Male	1	4.89947	2.67923	7.63448	1.48011	7.63906	3.93944	2.58838	5.43734	3.49185	3.95783	6.06778	3.11267	3.82806	3.36714	3.033	7.45442	4.1058	3.14872	2.19165	4.97723	4.73139	4.91729	1.85812	9.66528	3.90021	7.80018	7.22408	1.23423	5.69551	5.94392	5.57743	6.83931	2.76323	0.322819	5.27097	6.44359	3.29312	7.12131	4.45877
C165	Subject_28	Cord	Unstimulated	Female	0	2.72247	3.10285	7.40015	1.00944	7.56612	6.13312	3.37656	4.76299	3.64519	2.59098	7.43309	3.69338	2.28361	1.60147	5.07292	5.90211	3.84887	3.79607	2.3687	4.75547	5.22137	7.63354	3.08886	4.85326	5.46092	4.74293	4.87662	1.71928	9.11196	4.78553	3.37831	6.87421	3.6425	2.75297	2.64825	5.79037	4.33592	5.95328	7.40558
C166	Subject_28	Cord	LPS	Female	0	5.38051	3.09117	7.67064	1.62706	8.34124	5.07857	3.04642	4.32812	3.28098	4.25747	6.53809	3.76057	2.72261	2.0186	4.43272	7.88697	4.46629	2.41721	1.20502	4.09827	4.26919	5.73394	3.09524	3.10484	4.67641	6.30961	5.31586	1.60967	6.772	3.35012	6.37052	7.43634	2.71366	4.81689	3.2908	7.44886	3.90403	5.50899	6.12591
C167	Subject_28	Cord	Imiquimod	Female	0	4.07557	3.12688	7.51126	1.54834	8.87867	4.67713	3.24205	3.0078	3.45978	3.42614	5.99421	3.22693	2.36421	2.87885	4.50117	7.63627	4.58471	1.15121	1.29927	4.27709	3.20024	5.73558	2.4304	8.12819	4.67734	7.69213	7.1248	1.71688	6.98226	5.35511	5.27573	6.73675	3.46587	5.16599	3.78719	6.17571	4.27324	6.19715	6.19818
C168	Subject_28	Cord	PolyIC	Female	0	4.22111	2.92516	7.87056	1.99852	8.63952	3.8489	2.94129	5.25123	2.53295	3.36291	6.66784	3.57756	3.2964	2.69268	4.12482	7.56653	3.95862	3.31122	0.778178	5.44571	4.83236	5.38865	1.92916	8.49662	4.0226	7.53076	6.58279	2.04204	6.76158	5.14494	5.5058	6.72411	2.01364	4.88394	4.15792	6.10512	3.76955	6.34987	5.59243
C169	Subject_28	5yo	Unstimulated	Female	0	3.73568	3.77936	6.72091	1.35175	6.47678	5.36333	4.02229	5.06419	2.16529	2.44105	7.80283	4.37762	2.68169	1.48535	5.156	3.83475	4.93907	3.11377	2.46862	4.52985	4.83971	6.80815	2.62695	8.58741	5.3857	3.47096	3.51055	1.76482	8.65857	6.4683	3.67981	5.97944	3.85199	6.44532	2.55423	6.51084	4.58117	2.5368	7.02895
C170	Subject_28	5yo	LPS	Female	0	5.76726	3.32692	7.4298	2.26376	7.97763	5.13493	1.35429	4.88173	3.98764	5.9817	6.93861	3.68477	2.88874	1.89938	4.00998	7.84911	3.9768	2.18954	1.89424	4.60576	3.96877	5.01679	3.46468	5.82388	4.18363	5.55143	3.85962	1.46684	5.82246	5.04055	7.02477	7.39372	2.97976	4.87542	2.93075	8.1194	3.52161	5.72363	6.21009
C171	Subject_28	5yo	Imiquimod	Female	0	5.07547	2.88191	7.44562	1.50769	8.28795	4.42662	3.05612	5.09831	3.31318	4.9384	6.64279	2.45199	2.88685	2.74564	3.88857	7.61297	2.17939	4.06241	1.54808	4.15757	4.06315	4.68241	2.67611	8.88444	4.27574	7.57795	6.69142	1.2053	5.69446	5.7436	6.06933	6.80582	2.87071	4.82138	4.09207	7.39114	3.72452	5.98451	6.25965
C172	Subject_28	5yo	PolyIC	Female	0	4.85243	2.87664	7.88202	1.37624	8.11114	4.44508	2.77181	5.08817	1.1244	3.72763	7.00463	2.95429	3.45472	2.43035	3.99381	7.243	2.16949	3.11239	2.01195	5.22834	4.707	4.55672	2.74698	9.06156	4.04652	7.19191	6.49223	1.30378	5.73106	5.72453	5.84703	6.84544	2.99775	4.51123	4.58524	7.08272	3.63321	6.32012	3.17544
C173	Subject_29	Cord	Unstimulated	Male	0	3.99339	2.88417	7.75638	1.7702	8.12541	4.60845	2.64918	4.31905	4.72857	4.89101	6.71481	3.61587	2.05078	1.88148	4.45862	7.86315	4.37403	3.4575	1.84115	4.68142	3.88687	6.07463	2.77991	4.94286	4.39398	6.67834	4.88566	1.59192	7.67514	4.55074	5.77531	7.38976	3.0789	6.08286	2.48462	7.21367	3.8671	5.63955	5.95116
C174	Subject_29	Cord	LPS	Male	0	5.21706	3.12408	7.429	2.40284	7.93476	5.032	2.18392	4.33862	4.21314	5.67673	6.60736	3.34468	2.92594	2.03703	4.21709	8.25344	4.17086	3.17967	1.42285	4.80376	3.8768	5.51642	3.06263	5.73422	4.14863	5.85117	4.52607	1.32627	6.88135	5.32532	7.15614	7.40396	2.22451	4.34398	3.17862	7.76229	3.7943	5.55289	6.26923
C175	Subject_29	Cord	Imiquimod	Male	0	4.88941	2.37703	7.68776	2.23595	8.38841	4.58558	2.554	4.54318	4.27045	5.37467	5.91575	3.41839	2.88197	2.567	3.92389	8.0178	4.71248	2.30973	2.13643	3.39358	3.60802	5.31183	2.71988	8.68785	3.82712	6.8284	5.95098	0.584443	7.11643	6.39179	6.28636	7.15263	2.92931	4.90683	3.87803	6.88349	3.96976	5.72084	5.54398
C176	Subject_29	Cord	PolyIC	Male	0	4.9016	2.81813	7.72125	1.77442	7.75705	4.42636	2.61363	5.00139	4.04418	5.05893	5.8263	3.26192	3.42577	2.06701	3.26276	7.95454	3.32269	3.15326	1.55113	5.54953	4.61205	5.03536	2.76523	9.53677	3.61002	6.96879	5.97015	1.16324	6.44666	7.41527	6.46023	7.25554	2.77055	5.05632	4.19517	7.09068	3.77817	6.10288	4.59121
C177	Subject_30	Cord	Unstimulated	Female	0	3.14036	3.56358	7.19778	1.38993	7.8458	4.98663	3.34143	5.69865	2.29078	3.19829	8.48589	4.01351	2.45109	1.37744	5.29223	5.79613	3.76691	3.7544	1.9399	4.48891	4.41844	6.20679	3.24368	4.2757	5.33858	5.14623	4.73096	1.73584	8.07348	3.48502	4.32347	7.34667	3.30506	6.33972	2.6297	6.7734	4.12075	5.68901	6.75923
C178	Subject_30	Cord	LPS	Female	0	5.67192	3.27031	7.18447	1.81493	7.97986	4.91066	2.20362	5.73756	3.98535	6.03631	7.8451	3.53015	2.93334	2.11293	4.17418	8.05408	4.34961	2.88309	0.729003	4.44731	3.79503	4.99098	3.01761	4.82209	4.31494	6.18633	4.98851	2.25721	6.02016	3.80077	6.75024	7.20699	2.69402	4.67672	2.89871	7.61906	3.77525	5.74714	5.87649
C179	Subject_30	Cord	Imiquimod	Female	0	4.99981	2.81006	7.09881	1.97425	8.50078	4.5312	2.62998	5.24816	3.53129	5.55451	6.9182	3.1758	2.78994	2.88415	4.72783	8.42155	4.26373	3.29707	0.826008	4.2892	4.034	4.3439	2.71496	7.88974	3.84022	7.72755	6.97347	1.38577	5.82841	5.73899	6.20628	6.58706	2.58675	4.67612	3.93851	6.80754	3.43231	6.32073	5.61263
C180	Subject_30	Cord	PolyIC	Female	0	5.00908	2.70286	7.22725	1.73178	8.20569	4.6574	2.6864	5.71616	3.25568	3.93333	7.52392	2.99081	3.2687	2.63413	4.33874	7.72683	4.01656	3.3135	0.590764	5.25029	4.95674	4.42722	2.61029	8.19837	3.6057	7.92607	6.77151	1.97013	5.69033	4.86941	5.69123	6.64257	2.42016	4.17224	4.70482	6.05996	3.41076	6.40812	2.50334
C181	Subject_30	5yo	Unstimulated	Female	0	2.80276	3.30765	7.14218	1.67257	7.34695	5.75998	3.18128	5.28363	1.72598	2.09945	7.63304	3.5462	2.77443	1.67395	4.39982	4.55515	4.98052	3.54166	1.89998	4.45688	5.20227	8.13615	2.98247	7.17842	4.1344	4.25418	4.43939	1.62635	9.59994	5.23856	4.28016	6.5476	3.48472	7.86624	2.93171	6.78261	4.43165	5.35743	6.07183
C182	Subject_30	5yo	LPS	Female	0	5.14551	3.08856	7.10323	2.26624	8.05696	5.13516	2.41997	4.63623	4.19793	5.50458	6.86623	3.81306	2.96613	1.90128	3.91491	7.56894	4.6995	2.87232	0.977489	3.98987	4.40703	6.22233	2.9055	4.71798	4.12709	5.0306	4.27662	1.80665	8.20532	3.78514	6.63706	6.93274	2.4257	6.20941	2.87506	8.0259	4.01462	5.2558	5.81361
C183	Subject_30	5yo	Imiquimod	Female	0	4.65302	2.97229	7.22669	2.10986	8.3779	4.64571	2.58776	4.14156	4.52374	5.5101	6.01595	3.41836	3.07402	2.26056	3.79302	8.01659	4.2518	3.55127	1.36108	3.68345	4.28669	6.66123	2.88286	7.68409	3.80321	6.28102	5.8895	1.07088	9.5975	5.30329	6.3575	6.57911	2.18218	6.27814	3.33291	7.77781	3.98359	5.5065	5.80938
C184	Subject_30	5yo	PolyIC	Female	0	4.93187	2.87	7.21719	1.6942	8.19969	3.99835	2.6169	4.64419	3.73465	4.28046	6.69592	3.51791	3.03333	1.96597	3.95001	7.78624	4.28523	2.86678	3.12199	5.00508	4.82481	5.94215	2.29752	8.41005	3.87992	6.26984	5.75635	1.32917	7.92599	5.01915	6.54295	6.84427	2.56995	5.73035	3.56662	8.03458	4.07369	5.47272	3.54503
C185	Subject_31	Cord	Unstimulated	Female	0	3.883	2.87813	7.00013	1.38077	9.07236	4.76272	2.92935	5.6454	3.29934	3.07408	7.39064	3.05623	2.6646	2.37109	4.58396	6.84004	4.5784	2.80945	1.73079	4.61449	4.51682	4.95249	3.08067	6.20453	4.42383	8.21762	6.77741	0.996279	7.43924	4.53088	3.85515	6.71645	3.06907	5.10564	3.45553	6.46039	3.88268	6.17351	6.40552
C186	Subject_31	Cord	LPS	Female	0	5.16361	2.97433	7.32705	1.40608	8.02008	4.80569	2.69727	5.3007	3.54332	4.40063	7.61933	3.59143	2.80243	1.92675	4.21222	7.89363	4.35874	2.92372	1.77196	4.64319	4.38851	4.65088	2.73634	5.76129	4.24016	6.84156	5.76648	1.44783	6.21668	4.49409	6.79605	7.19492	2.96645	5.02145	3.36227	7.69572	3.42434	5.67979	6.05183
C187	Subject_31	Cord	Imiquimod	Female	0	4.75113	2.81252	6.94009	1.39088	8.44046	4.70195	2.79808	5.28221	3.5245	4.66972	6.6394	3.25063	2.75682	2.61431	4.40056	8.25661	4.078	3.04913	1.73053	4.4802	4.31175	4.22491	2.77002	8.54963	4.49871	7.22815	7.09127	1.06612	5.69939	5.50947	6.53234	6.61722	2.81029	4.88405	3.58956	7.05646	3.28229	6.56576	5.73432
C188	Subject_31	Cord	PolyIC	Female	0	4.27591	2.7599	7.30105	1.13075	8.65505	4.81764	2.71479	5.03975	3.56666	3.08658	7.23942	3.19811	2.98059	2.19786	4.18572	7.23786	4.04283	3.56736	1.31204	5.51064	4.97125	4.33062	2.61557	9.79909	4.15739	6.84507	6.40849	1.6612	6.85765	5.74475	4.3698	6.77386	3.02522	4.29339	3.76764	6.06612	3.66748	6.339	6.17654
C189	Subject_31	5yo	Unstimulated	Female	0	3.89571	3.45975	7.3195	1.55443	6.01344	5.13996	3.07897	3.74493	3.46531	2.4978	8.11716	4.14614	2.54128	1.55119	5.75506	4.86604	3.91585	3.89327	1.43578	4.62693	5.06013	7.99344	2.4963	6.2686	4.93684	4.7359	4.79627	1.96579	8.92921	3.14372	3.66673	6.40462	3.33098	6.21423	2.59163	7.20277	5.25843	6.01376	6.82798
C190	Subject_31	5yo	LPS	Female	0	5.33126	3.11824	7.37134	1.83405	8.07277	4.76773	2.47681	4.58284	4.29667	5.44356	7.05822	3.58263	2.91929	1.99676	3.90843	7.38465	3.95922	3.5496	1.24731	4.29697	4.21855	6.103	2.77851	7.22796	4.34063	5.24908	4.47981	1.35404	7.99345	5.84147	6.6851	7.17553	2.95426	5.04718	3.17938	8.04311	3.35506	5.35348	5.54078
C191	Subject_31	5yo	Imiquimod	Female	0	5.19486	2.99439	7.69064	1.59943	8.13189	4.67854	2.80566	4.70471	3.29525	5.16176	6.72399	3.451	2.90728	2.56756	4.55607	7.23966	3.8414	3.27926	1.1207	4.25932	3.29438	6.14808	2.83072	8.95763	4.25386	6.5609	6.17539	1.33934	7.4866	5.15701	5.90561	7.18437	2.55381	4.65998	3.49035	7.80332	4.12133	5.8121	5.03811
C192	Subject_31	5yo	PolyIC	Female	0	5.04266	2.99833	7.68137	1.4734	7.82453	4.51126	2.64975	4.89882	3.30951	4.01512	6.42808	3.38018	3.17529	2.16667	4.02212	7.458	4.08728	3.3516	2.43992	4.76156	4.84897	5.62239	2.22487	9.64439	4.0711	6.37335	5.78336	1.2036	7.30379	5.83621	6.19444	7.25635	2.52725	4.42518	3.62457	7.75162	3.78522	5.66065	3.1998
C193	Subject_32	Cord	Unstimulated	Male	1	5.07365	2.87317	7.61796	2.69067	6.94829	4.88941	2.62605	4.45594	4.08321	5.74357	6.28353	3.75511	2.91709	2.10591	4.12813	8.0785	3.89076	3.39199	1.48472	4.59623	3.89175	5.25997	2.59834	6.71977	3.85733	6.00597	5.05522	0.972027	7.39806	4.90926	6.53404	7.56093	2.3943	5.39736	3.2169	8.63889	3.55813	6.32294	6.00868
C194	Subject_32	Cord	LPS	Male	1	4.96557	2.54142	7.75746	2.86458	6.70218	5.07899	2.3105	4.56828	4.04535	5.92955	5.79585	3.49764	3.0139	1.87084	4.3919	7.87215	4.07611	3.55156	1.92022	4.67296	4.26913	4.92005	2.54021	8.16046	3.92336	5.05542	4.23166	1.08117	7.38016	6.17242	5.46565	6.93335	2.61694	5.72389	3.10757	8.50649	3.43677	6.26165	6.88903
C195	Subject_32	Cord	Imiquimod	Male	1	4.99426	2.85467	7.48404	2.48236	6.74766	4.33851	2.52141	4.56909	4.53433	6.35681	5.91747	3.81298	2.76081	2.05784	3.95747	8.00874	3.8284	3.23717	2.15803	4.76535	3.85021	5.28811	2.55175	8.60434	4.19667	5.79402	5.0189	0.607504	7.23507	6.28809	6.47734	7.22649	2.59982	5.22091	3.30969	8.35652	3.52184	6.29254	5.81622
C196	Subject_32	Cord	PolyIC	Male	1	5.05715	2.75192	7.22194	2.65422	6.66307	4.73946	2.39984	4.55168	4.23494	6.24032	6.09207	3.68466	2.86298	1.95647	4.10133	8.00997	3.98844	3.84245	2.11796	5.25996	4.31733	4.8165	2.51216	8.83488	3.62555	6.06265	4.91759	0.96127	6.8168	6.9192	6.46763	7.40566	2.42254	4.86103	3.20229	8.24213	3.33015	6.64201	5.03093
C197	Subject_33	Cord	Unstimulated	Female	1	3.53827	3.61076	7.63507	1.93438	7.57556	5.38891	3.46429	4.42355	2.68062	1.0171	7.87812	3.93635	2.81985	1.8236	5.0611	4.12913	3.9833	3.76659	1.95874	4.45584	3.63832	6.61965	1.34502	6.73272	5.14486	6.12498	6.24089	1.92254	9.35036	4.81747	2.78018	6.81893	3.60617	4.83725	2.78313	5.94109	4.15582	5.45577	7.0205
C198	Subject_33	Cord	LPS	Female	1	5.48571	3.06823	7.54564	1.83969	8.21234	4.59783	2.59439	5.05102	3.52271	4.47455	6.66998	3.30963	2.88918	2.31231	4.24487	8.00725	4.41386	2.82067	0.943674	4.07597	4.30464	5.26492	2.95171	5.17027	4.32653	7.2111	5.987	1.43824	6.79709	3.04272	6.68836	7.2566	2.63878	4.92166	3.46315	7.54436	4.01373	5.55084	5.96062
C199	Subject_33	Cord	Imiquimod	Female	1	5.06791	2.92323	7.51643	1.9192	8.37234	4.82566	2.67648	5.28857	3.7409	4.36124	5.85644	2.6606	3.0428	3.26927	4.2833	7.84573	4.23598	1.98431	1.2983	4.17658	4.00669	4.93204	2.60775	7.23476	4.0975	8.00067	7.52588	1.415	6.38233	4.55814	6.25821	6.66782	2.57803	4.91448	4.25908	6.56313	3.63676	6.793	6.19634
C200	Subject_33	Cord	PolyIC	Female	1	4.78983	2.93573	7.69475	1.49949	8.19539	4.67502	2.5892	5.30436	3.4121	3.13601	6.26545	3.04029	3.45028	2.75919	4.16574	7.88232	4.31891	2.94413	1.0579	5.40846	4.95159	4.89653	2.63603	8.33624	3.68791	7.78555	7.12413	1.52685	6.16053	5.04828	6.17479	6.64637	2.6368	3.99205	4.62897	6.31575	3.54349	6.73497	4.29502
C201	Subject_34	5yo	Unstimulated	Male	0	4.10018	3.44445	7.48035	1.46433	7.82669	5.20363	3.61593	3.14938	3.5269	2.79491	7.79639	3.60232	1.79169	1.70508	5.0167	5.8809	3.48074	3.93455	1.52042	3.74171	4.61498	7.30494	3.01617	7.30973	4.44226	5.75135	5.44493	1.91175	8.95492	4.84081	5.19098	7.28474	2.7746	5.65587	3.12623	7.24733	4.28869	5.49619	6.42869
C202	Subject_34	5yo	LPS	Male	0	5.19839	2.91414	6.96311	2.80858	8.09404	4.61537	2.58957	4.48615	4.46476	6.27536	6.71699	3.72257	2.81243	1.94864	4.45989	8.15787	4.45723	3.00864	1.39987	4.29634	3.96957	5.55817	2.69556	6.24409	4.18476	6.27558	5.17188	1.16329	6.76291	4.74284	6.76955	7.47595	2.86399	3.23102	2.97225	8.60844	3.52113	6.04157	5.71211
C203	Subject_34	5yo	Imiquimod	Male	0	5.14543	2.73357	7.54558	1.70839	8.17548	4.72372	2.60274	5.11047	3.63914	4.94156	5.98156	2.97689	2.75122	2.87754	4.27271	7.5872	3.913	3.57642	1.67163	4.25848	3.98719	5.70628	2.5912	8.95979	4.22504	7.57681	7.10581	0.852337	7.15413	5.32272	6.36763	6.70098	2.77346	4.19546	4.01329	7.27854	3.60254	6.10528	4.6178
C204	Subject_34	5yo	PolyIC	Male	0	4.90782	2.66714	7.7911	2.03685	8.09356	4.46326	2.71449	5.20185	3.86313	4.26281	6.04827	2.94752	3.35359	2.72402	4.20806	7.40229	4.12428	2.73029	0.603079	4.86681	4.60841	5.0395	2.45576	8.80569	3.7761	7.23295	6.62365	1.76648	7.43884	5.38334	6.24073	6.67963	2.50897	4.03686	4.7609	7.30744	3.32387	6.42586	4.08559
C205	Subject_34	Cord	Unstimulated	Male	0	3.68149	3.60478	6.75206	1.83296	6.51526	6.06832	2.99914	3.70102	3.75686	2.09714	6.88287	3.97499	2.55302	1.93457	4.91724	5.02739	5.02504	3.968	2.95023	4.58081	5.12634	8.42983	3.52751	5.08816	5.57693	5.02501	4.03813	1.95636	8.87932	1.72124	3.69378	7.03318	1.4008	8.42502	1.91526	6.53571	4.54418	5.84903	7.09399
C206	Subject_34	Cord	LPS	Male	0	5.44976	2.98489	7.31968	2.38382	7.68701	4.80969	2.6774	4.49122	5.05611	4.86108	6.04792	3.31434	2.7755	2.07534	3.75366	7.69496	4.83434	2.60765	1.10126	4.43459	4.08719	6.74363	2.84507	5.32672	4.16561	6.03512	5.08067	1.3282	8.26659	4.32107	6.96399	7.2192	3.14949	7.28393	3.09185	7.75791	3.69401	5.1625	5.41114
C207	Subject_34	Cord	Imiquimod	Male	0	4.89063	2.64937	7.58318	1.67716	8.60883	4.6308	2.73569	4.72477	4.09438	3.56837	4.95964	2.75088	2.74728	2.46562	3.602	7.30631	4.70505	3.26578	1.47984	4.24773	4.00682	6.15815	2.81158	7.66233	3.99984	7.45891	6.66643	0.968998	8.01166	5.03071	5.65301	6.59926	3.20003	6.74203	3.8462	6.64387	4.06665	5.7643	5.85342
C208	Subject_34	Cord	PolyIC	Male	0	5.04479	2.88529	7.91894	1.84378	8.28491	4.2521	2.67132	4.89668	3.1162	3.4912	5.83536	3.0306	3.22298	2.32835	3.9689	7.71856	4.41282	3.14314	0.491019	5.40994	4.73409	4.75078	2.50429	8.37694	3.8965	7.5759	6.15316	1.82807	6.19722	5.56021	6.4196	7.00582	2.65659	4.01789	4.23722	6.87054	3.79436	6.01163	5.82096
C209	Subject_35	Cord	Unstimulated	Female	1	1.66427	3.46983	6.89762	1.4887	8.86157	5.40288	3.52054	4.20378	3.45274	1.24756	7.30934	3.88316	2.48752	2.20441	4.79973	4.21175	4.05295	3.52415	1.20137	4.28021	4.71309	7.41039	2.88999	5.31124	5.39975	4.73383	5.86983	2.01613	8.06864	3.50726	2.94676	6.29531	3.12289	6.50753	2.75295	5.73139	4.2808	5.82617	7.05427
C210	Subject_35	Cord	LPS	Female	1	5.3063	3.03289	7.85896	1.28272	8.16144	4.65382	2.85782	5.24114	3.58646	4.20549	7.50226	3.25872	2.81059	2.15525	4.3389	7.5659	3.99521	2.97821	1.58109	4.45965	3.99806	5.75601	2.88445	4.95263	4.61378	5.99572	5.0203	1.34547	6.58113	3.68004	6.26932	7.24783	2.74343	5.34444	3.36256	7.44794	3.96674	5.52722	5.98028
C211	Subject_35	Cord	Imiquimod	Female	1	4.74717	2.6302	7.56432	1.19282	8.65105	4.83858	2.45337	4.89654	3.51946	3.77696	6.76941	3.27207	3.02875	2.39936	4.25458	7.22483	4.53457	3.2506	1.70492	3.75064	4.67189	5.46294	2.58536	8.92817	3.60408	7.27077	7.0698	1.3906	7.16059	5.80873	5.22278	6.56125	3.04839	5.04546	3.78385	7.10845	4.06304	5.5067	6.51255
C212	Subject_35	Cord	PolyIC	Female	1	5.05662	3.08089	7.7276	0.961112	7.95201	4.54932	2.67773	5.20732	3.29148	3.63658	7.36348	3.30176	3.04326	2.39758	4.17226	7.60119	3.7882	3.05267	1.60223	5.45053	4.84073	4.95182	2.62367	9.07777	4.35259	7.35902	6.5202	1.97277	5.97876	5.51626	6.41294	7.01515	2.07387	4.63907	3.94211	6.89889	3.57743	5.5906	4.73595
C213	Subject_36	Cord	Unstimulated	Male	0	3.66164	3.35696	6.8089	1.23777	7.98896	5.06995	3.22971	4.5207	2.64285	2.51343	8.32465	4.08162	2.58996	1.72528	4.84588	5.5199	4.45467	3.60083	1.88714	4.2242	4.47593	7.3866	2.49496	6.07886	4.62039	6.92247	5.32425	2.11912	8.82256	3.89057	3.05708	7.15748	3.45551	5.24758	2.10622	6.29965	4.65794	6.27407	6.16279
C214	Subject_36	Cord	LPS	Male	0	5.34516	3.10745	7.33099	1.71069	8.38098	4.48037	2.68556	5.50113	3.96943	5.07721	7.98876	3.48854	2.97075	2.29776	3.66424	7.71364	4.24325	1.94279	0.777731	4.30596	3.14552	5.44388	2.99404	5.22848	4.15739	6.77505	5.60076	2.03162	6.86354	4.35121	6.20101	7.26673	2.75334	5.32377	3.77544	7.39023	3.51837	5.57712	5.61564
C215	Subject_36	Cord	Imiquimod	Male	0	4.90739	2.7694	6.9606	1.9865	8.49314	4.63435	2.87484	5.94994	3.40267	4.96404	6.70185	2.81954	2.95667	3.1354	3.71826	7.93055	4.17841	3.13297	0.656356	4.46077	3.79547	5.11277	2.68263	8.37698	4.25766	8.24628	7.79899	1.47519	6.30033	5.31709	5.8872	6.59536	2.5611	4.8388	4.0701	6.43313	3.25466	6.68068	5.73442
C216	Subject_36	Cord	PolyIC	Male	0	5.00945	2.71762	6.71002	1.53932	8.12632	4.80751	2.99812	6.12224	3.8956	3.6857	7.02587	2.75483	3.32079	2.8629	3.75247	7.52412	4.17798	3.12289	1.13541	4.74747	5.04756	5.01224	2.42937	9.38897	4.06823	7.82831	7.65256	1.52588	6.0583	5.71564	4.92895	6.74744	2.42411	4.41234	4.34854	6.49272	3.31441	6.86065	3.66477
C217	Subject_36	5yo	Unstimulated	Male	0	3.74383	3.24755	7.0956	1.35363	6.87297	5.26344	3.15271	5.0398	2.77467	1.56999	8.11853	3.76218	2.57021	1.86201	5.15869	4.491	4.3144	3.50813	2.55987	4.52737	4.5166	7.52575	2.53522	7.88532	4.63742	4.98559	4.96814	1.70814	9.22559	4.17819	3.25812	6.46007	3.376	7.32485	2.2067	6.63147	4.66832	5.87202	6.29329
C218	Subject_36	5yo	LPS	Male	0	5.20578	2.93224	7.60598	2.18702	8.38147	4.87264	2.51412	4.73053	3.79619	5.18676	7.13515	3.5177	2.93486	2.3117	3.91135	7.28198	4.10881	2.52008	0.541764	4.4886	3.70312	5.64005	2.73648	5.97836	4.22825	5.9684	5.06001	1.69199	6.9449	5.11023	6.36195	7.1562	2.77876	4.91159	3.70865	8.31677	3.56407	5.67186	6.20239
C219	Subject_36	5yo	Imiquimod	Male	0	4.91694	2.94042	7.34822	1.6851	8.52408	4.61889	2.53447	4.9478	3.57925	5.25762	6.05662	3.19021	2.96117	2.46766	3.63289	7.6279	4.09897	3.42557	1.56568	4.38678	3.70893	5.26934	2.75045	8.7073	4.19141	7.28354	6.88709	0.987836	6.93872	5.49614	6.12477	6.66452	2.60542	5.10077	3.80464	7.89999	3.94189	6.06985	5.85545
C220	Subject_36	5yo	PolyIC	Male	0	5.04917	2.80744	7.28824	1.42549	8.28767	4.79986	2.65941	5.37377	3.64431	3.89395	6.82534	3.29736	3.10215	2.2311	3.78831	7.43614	4.30626	3.39418	2.00813	4.89714	4.97252	5.15611	2.50169	9.10381	3.93698	7.345	6.67694	1.13273	6.65338	4.8769	6.1994	6.95946	2.69788	4.36887	3.78371	7.77877	3.3373	5.83623	4.55159
C221	Subject_37	Cord	Unstimulated	Female	1	3.40369	3.29098	8.02652	1.27325	7.91265	5.54111	3.72348	4.77268	1.34926	1.58965	7.26249	3.90842	2.3356	1.82442	4.94612	4.39517	4.26156	3.52559	2.87733	4.33275	4.74025	7.18415	2.94337	6.17542	5.35996	6.60803	3.62738	1.96919	8.65653	2.66559	3.31448	6.5198	3.74463	6.56567	2.89903	5.37235	4.24534	5.67607	5.96098
C222	Subject_37	Cord	LPS	Female	1	5.34756	3.00777	7.94397	1.40125	8.05311	4.76926	2.5584	5.34409	3.35671	3.59834	7.81042	3.36062	2.89855	2.3079	4.07664	7.14334	4.32245	2.70056	0.851118	4.26232	3.96067	5.53043	2.76043	5.31139	4.13014	7.13125	5.64808	2.54212	6.2879	0.722402	6.58374	7.4692	3.09662	5.36013	3.3734	7.21496	4.04201	5.29299	5.66159
C223	Subject_37	Cord	Imiquimod	Female	1	5.20377	3.00101	7.60977	1.50986	8.73752	4.5022	2.70715	5.1742	3.07252	3.65631	6.90167	3.12106	2.78854	2.71718	3.75741	7.43742	4.53022	2.64651	0.56457	4.24343	3.98778	5.29566	2.90245	6.92102	4.40315	7.96098	6.92065	2.11902	6.0726	4.45119	6.44274	7.06792	2.53885	5.43789	3.79398	6.73676	4.27938	5.63092	5.91176
C224	Subject_37	Cord	PolyIC	Female	1	5.11248	3.01318	7.77464	0.731972	8.32364	3.72208	3.05573	4.91766	2.62527	2.81169	7.12791	3.10552	3.08405	2.36391	3.87433	7.40166	4.18821	2.97825	1.3829	5.6559	4.6282	5.63457	2.64975	8.8288	4.41974	7.74745	6.32745	1.94467	6.37302	4.78169	5.96029	7.27741	2.94855	5.34594	3.59481	5.94826	3.93485	5.66258	5.29303
C225	Subject_37	5yo	Unstimulated	Female	1	3.15789	3.48652	7.38811	1.2748	8.44562	5.65198	3.58816	5.24821	3.03606	0.90508	7.06599	3.81629	2.4294	1.69152	4.87949	2.79504	4.09325	2.5128	2.58044	4.36947	4.04267	7.25057	2.77747	8.21085	5.08876	5.14818	5.74315	1.85861	8.14409	4.22245	2.45265	6.05333	3.66284	5.72036	3.07326	5.14383	4.18157	5.34589	6.73216
C226	Subject_37	5yo	LPS	Female	1	5.28257	3.21395	8.10538	1.80278	8.13165	5.14523	2.51506	4.49667	3.25582	4.47514	6.5368	3.41169	2.915	2.36796	3.70768	7.23294	4.63105	2.24641	2.04644	4.38334	4.10815	6.48205	2.63631	5.24057	4.62415	5.6287	4.87279	0.765075	7.08261	3.50066	6.29847	7.56031	3.16379	6.57381	3.31748	7.45071	4.12879	5.42814	5.33628
C227	Subject_37	5yo	Imiquimod	Female	1	3.36136	2.89069	8.05011	1.40887	8.75356	4.87065	2.97106	4.46563	3.11295	2.58406	6.23593	3.38218	2.55344	2.19535	4.62565	6.36589	4.73891	3.60147	0.971119	4.30497	4.21277	6.4184	2.70057	6.93317	4.77614	7.85896	7.0354	1.83741	7.2562	4.27641	4.69422	6.9299	3.12991	5.62662	3.46415	6.57113	4.06604	5.72736	6.21825
C228	Subject_37	5yo	PolyIC	Female	1	5.14624	3.1029	8.06248	1.7634	8.30384	4.76266	2.09854	4.25626	3.69363	4.01996	5.80009	3.23254	2.93222	2.09401	3.61979	7.66733	4.22736	3.16351	1.66454	5.46854	4.89052	5.80135	2.71728	8.06008	4.29371	6.6181	5.74866	1.13967	6.4845	5.52878	6.17656	7.45607	3.10623	4.30605	3.48682	7.43882	3.52802	5.69892	5.10764
C229	Subject_38	Cord	Unstimulated	Female	1	4.51075	2.82318	7.45489	1.23564	8.54604	4.31309	2.45927	4.45928	3.54731	4.15835	6.18498	3.84744	2.40611	1.83208	4.82819	7.28544	4.48143	3.65395	2.16063	3.42795	4.64076	6.34065	2.39001	4.46118	4.85194	6.68664	5.90459	1.75717	8.17576	4.10072	4.91836	7.10696	3.58223	6.83508	2.84717	6.14692	4.23292	5.99405	6.90234
C230	Subject_38	Cord	LPS	Female	1	5.19887	3.23398	7.70055	1.63959	8.35621	4.00103	2.66298	4.50235	3.63992	4.90123	6.80528	3.40487	2.85488	2.05839	4.42911	7.87805	4.40704	3.13494	1.6585	4.56343	3.88471	5.51299	2.73551	2.7051	4.40301	6.21053	5.09964	1.07305	7.34712	2.19373	6.33127	7.19332	3.16012	6.16407	3.08577	7.11111	4.11205	5.5817	5.95548
C231	Subject_38	Cord	Imiquimod	Female	1	4.75587	2.91738	7.70244	1.79141	8.28438	4.75223	2.71489	5.02444	3.23164	4.17802	6.17822	2.97991	2.8877	3.08456	4.10874	7.32124	4.46548	2.34459	2.32891	4.1392	3.74587	5.48686	2.67226	8.39061	4.31049	7.97223	7.61948	1.15589	7.20496	5.26556	5.40511	6.7976	1.6037	6.14987	4.05093	5.93427	4.04443	6.68047	5.31323
C232	Subject_38	Cord	PolyIC	Female	1	4.6187	3.00066	7.79519	1.66993	8.0083	4.406	2.79009	5.25705	3.08876	3.65065	6.47673	2.23627	3.46989	2.83591	4.10948	7.41377	3.87025	2.96798	1.06221	5.27582	4.68784	5.28632	2.48215	9.11658	3.91201	8.03208	7.18758	1.49484	6.92696	4.53293	5.41596	6.76485	2.87143	5.61081	4.60111	5.99045	3.58531	6.88417	5.43533
C233	Subject_38	5yo	Unstimulated	Female	1	3.15423	3.60295	6.25323	1.37992	6.32129	5.78534	3.46895	4.8211	3.39693	1.76858	7.16896	4.10707	2.03108	1.69694	5.30825	3.89841	4.82075	3.86627	2.73418	5.15042	5.12039	6.77893	3.05899	8.91637	5.21133	3.67171	3.3592	1.75028	8.54572	7.20036	2.95005	5.95005	3.71798	7.22429	2.09191	6.20606	4.62954	4.20678	7.432
C234	Subject_38	5yo	LPS	Female	1	4.75255	3.01222	7.08788	2.29009	8.32781	4.93415	2.42274	4.25761	4.60376	5.36567	6.57709	3.59	2.75493	1.8053	4.14196	7.52349	4.47898	3.34449	1.35358	4.25941	4.04276	6.39649	2.85313	6.00902	4.28796	4.92704	3.80153	1.31143	8.08416	4.54778	6.18648	7.04441	2.99339	5.69139	2.77659	8.12595	3.70052	5.82502	6.23284
C235	Subject_38	5yo	Imiquimod	Female	1	5.01926	2.80144	7.65032	1.73693	7.647	4.91641	3.34169	5.04968	3.10994	4.22052	6.87891	3.26188	2.73388	2.97634	3.77154	6.96102	4.01385	2.92666	1.10094	4.43292	3.97177	5.17584	2.63811	9.92597	4.42924	7.72506	7.15907	1.19493	7.17969	5.92871	5.22954	7.02076	2.66406	4.97865	4.04125	7.2827	3.70396	6.13926	2.34605
C236	Subject_38	5yo	PolyIC	Female	1	4.75184	2.74731	7.60718	1.63534	7.72611	4.62668	2.67602	5.14864	3.18922	4.1516	6.6793	3.18799	3.14718	2.36393	3.97327	7.28237	4.12735	3.38119	2.96845	5.14808	4.68123	4.87489	2.29994	9.55994	4.13667	7.4475	6.82701	1.13189	6.32663	5.94722	5.93347	6.95371	2.4709	4.41188	4.2036	7.73163	3.44621	6.60279	4.50802
C237	Subject_39	Cord	Unstimulated	Female	0	3.19277	3.44606	7.30666	1.32107	7.30002	5.25334	3.32833	4.41494	1.56332	1.54708	8.80306	3.68526	2.38011	1.56967	4.668	5.37423	3.94081	3.54791	2.79161	4.26129	4.44808	7.26414	2.99354	5.99349	4.80933	4.96483	5.73421	2.02404	8.93755	4.7195	2.68667	7.13059	3.11686	6.40321	3.0505	6.28613	4.24049	5.98746	6.62285
C238	Subject_39	Cord	LPS	Female	0	5.39779	3.0886	7.47557	0.984003	8.12047	4.26152	2.67476	5.82394	3.66983	4.57784	8.24652	3.778	3.00723	2.25166	4.01903	7.43009	4.40962	2.549	1.29465	2.66073	3.61255	5.5613	2.8444	5.10608	4.12091	5.82377	5.24294	2.42662	6.77182	1.34247	6.5422	7.28032	2.76128	5.01303	3.4542	7.7467	4.1015	5.58549	5.56818
C239	Subject_39	Cord	Imiquimod	Female	0	5.09542	2.99288	7.337	1.0613	8.84363	5.03193	2.59111	5.15355	3.66115	4.55399	7.15822	3.04177	2.91616	2.76392	3.65461	7.61591	4.38185	2.63327	1.75284	3.99628	3.67626	5.11137	2.64229	8.44331	4.17308	7.53114	6.97377	1.35759	6.49148	5.86618	6.05928	6.85734	2.92513	4.57515	3.91079	6.77713	4.11604	5.88711	5.21234
C240	Subject_39	Cord	PolyIC	Female	0	4.65469	2.73569	7.20374	1.03795	8.17868	4.1923	2.66436	5.82871	2.51711	2.68416	8.09065	3.32506	3.05889	2.73896	3.58687	6.79853	4.11685	3.17809	1.10661	5.41426	4.73747	5.49706	2.66173	9.14658	4.13244	7.76886	7.1912	2.40494	6.97377	5.11965	4.93217	6.8387	2.87326	4.91634	4.25859	6.01438	3.89732	6.14869	5.17237
C241	Subject_39	5yo	Unstimulated	Female	0	3.1368	3.4592	6.98646	1.50773	7.69746	5.41076	3.47959	5.54773	3.37669	1.76178	8.2181	2.89559	2.54411	1.79471	4.44014	3.53993	4.36963	3.5088	1.92249	3.97741	4.33709	7.8723	2.62882	7.58897	4.68316	4.93047	5.74963	1.36074	9.76556	5.18111	2.77904	6.29207	3.74071	7.00122	3.33399	6.16749	3.93464	5.56829	5.85012
C242	Subject_39	5yo	LPS	Female	0	5.12341	2.96522	7.28089	1.40306	7.95308	4.88588	2.76234	5.24943	3.95768	5.4097	7.51996	3.89905	2.922	2.09509	4.1081	7.45264	4.41274	2.47595	1.33341	4.00207	4.10193	5.8552	2.9259	4.93718	3.98803	4.92891	4.264	1.611	7.87528	3.77378	6.32658	7.07815	2.91629	5.6597	3.22438	8.08967	3.97729	5.82638	5.59323
C243	Subject_39	5yo	Imiquimod	Female	0	5.23938	2.7634	7.61664	1.17967	8.53438	4.44461	2.75117	5.34557	3.77984	5.26869	7.66891	3.08868	3.0446	2.33592	3.94621	7.12588	4.3765	3.38792	1.58228	4.07437	4.17846	4.95393	2.72936	7.86122	4.14551	7.04654	6.35349	1.32526	6.52891	5.00821	6.09685	6.8985	2.90351	4.48025	3.58609	7.61057	3.71572	5.87652	5.84124
C244	Subject_39	5yo	PolyIC	Female	0	5.04901	2.80135	7.47511	0.98885	8.25252	4.39995	2.59158	5.24998	3.52894	4.36422	7.50297	3.11746	3.07392	2.26276	3.88234	7.40731	4.16898	2.97882	2.6425	5.37527	4.7537	4.90833	2.54757	8.68365	4.11726	7.21705	6.4909	1.64874	6.23649	5.14015	6.23657	7.02016	2.56329	5.06434	3.76917	7.4762	3.68756	5.77811	4.61435
C245	Subject_40	Cord	Unstimulated	Male	0	4.0647	3.78244	6.80585	1.31883	5.94803	4.85125	3.51071	5.12427	4.04213	1.75148	7.27388	4.30525	2.99837	1.31631	5.65356	2.52011	5.22007	4.01528	2.36871	2.95773	5.14273	7.5605	2.88763	5.17748	5.44044	5.19272	4.82158	1.70987	9.02871	5.13074	1.29922	1.90484	3.63604	6.60273	2.9415	1.76017	4.91073	2.66197	7.31963
C246	Subject_40	Cord	LPS	Male	0	4.76126	3.50935	7.65	1.10821	7.61078	4.93082	2.80776	4.88141	1.6912	3.21933	7.99362	3.87418	2.36911	2.14163	4.10297	7.03142	4.4922	3.66897	2.17403	2.67023	3.97025	6.02039	2.78455	5.17599	4.49569	6.49152	5.37569	2.17575	7.28467	3.51605	5.96462	7.64747	3.46367	5.77866	1.48451	8.06504	4.0799	5.39012	5.79924
C247	Subject_40	Cord	Imiquimod	Male	0	4.10784	2.86829	7.22738	2.04601	8.76139	5.26626	3.03445	5.37966	1.95151	3.42052	6.33412	3.56289	2.93752	3.23225	4.09074	7.26789	4.16836	3.30079	1.35039	1.54876	4.26746	5.40172	1.55881	7.92474	4.65371	7.99581	7.35013	1.35566	7.03974	3.19077	4.99764	6.90868	3.20859	4.64221	4.26652	6.76043	4.04595	6.58912	5.48929
C248	Subject_40	Cord	PolyIC	Male	0	3.92462	3.11484	7.36935	1.32742	8.25445	4.51481	2.56848	5.2144	1.75519	2.6886	6.44105	3.43822	3.38794	2.19365	4.3689	7.46624	4.10278	3.31573	1.94623	5.72644	5.14969	5.28057	1.93828	9.59281	4.18134	7.43426	6.63813	1.6856	6.88142	4.57862	4.86375	7.2001	3.1092	4.05751	4.12723	6.89095	3.89409	6.42854	5.04459
C249	Subject_40	5yo	Unstimulated	Male	0	3.53063	3.85793	6.82312	1.53629	7.41443	5.82391	3.6026	4.51223	2.84521	1.4005	7.89792	3.92662	2.60863	1.48966	4.81432	3.88638	4.21931	4.06302	2.35583	4.31922	5.19517	7.38304	2.9076	7.33735	5.42143	4.01123	2.03165	2.14324	9.28849	4.38249	2.10758	5.83473	3.89446	6.66059	2.01626	6.43948	4.35765	5.49726	6.19816
C250	Subject_40	5yo	LPS	Male	0	5.2937	3.07318	7.41742	1.59345	7.80991	4.89337	2.8676	4.8877	4.07406	5.84877	7.08692	3.63267	2.93839	2.0656	4.15214	7.58953	4.08419	1.65352	1.38574	5.05351	3.91189	5.28404	3.53301	3.67237	4.26034	4.93371	3.8313	1.91009	6.22088	4.11434	6.87802	7.3957	2.42973	5.61766	2.83963	8.51348	3.8588	5.65197	6.14392
C251	Subject_40	5yo	Imiquimod	Male	0	4.28885	2.21478	7.55137	1.39596	7.67411	4.45509	2.7239	4.65276	3.32168	4.59793	7.22586	3.41657	2.21927	2.70924	4.5354	7.30619	4.12455	3.56613	1.28311	4.3263	4.40031	5.57504	2.93565	9.31028	4.24629	7.1518	6.51398	1.65298	6.74596	4.62854	5.53227	7.32552	3.08381	5.84062	3.43414	7.86749	4.02431	5.90564	5.87299
C252	Subject_40	5yo	PolyIC	Male	0	5.0278	3.03753	7.53347	1.75988	7.81433	4.30576	2.83922	5.04205	3.88778	4.71391	6.94611	2.41371	3.52448	2.39697	3.501	7.72998	4.01012	3.3207	2.19086	5.41851	4.71485	4.87843	2.7875	8.76868	4.01712	6.45134	5.87786	1.20825	6.2319	1.7062	6.53394	7.35405	1.7529	5.43863	3.76057	8.16287	3.6024	5.82413	4.88034
C253	Subject_41	Cord	Unstimulated	Male	0	2.31444	3.62857	7.831	1.63828	6.69768	6.03576	3.63591	4.02061	3.53568	1.26813	7.79349	4.02753	2.58041	2.06699	4.97543	5.5859	3.89427	3.46345	1.84868	5.07354	4.49347	7.41318	2.34778	6.25652	5.37877	4.18825	4.92841	2.04827	9.09587	4.82071	2.77046	6.98149	3.80679	5.48456	1.97801	6.2481	4.0755	5.03907	7.55268
C254	Subject_41	Cord	LPS	Male	0	5.50367	3.1175	7.64552	1.96682	7.92424	5.10163	2.58455	4.9325	3.8521	5.04255	7.10317	3.42576	2.92237	2.12151	4.26062	8.18896	4.45339	1.35823	1.266	4.06939	3.90655	5.73642	2.99944	5.50372	4.08163	6.2965	5.36985	1.47191	6.41812	4.37086	6.94253	7.47761	2.93431	4.32671	2.98893	7.45183	3.89637	5.47173	5.85342
C255	Subject_41	Cord	Imiquimod	Male	0	5.04618	2.79953	7.30195	1.85953	7.93664	4.87735	2.65178	5.32646	3.12652	4.89514	5.98442	2.84213	2.91459	3.22579	4.16385	7.99852	4.24072	3.23105	1.18406	4.46721	3.84144	4.79225	2.75958	8.85423	3.96651	7.87582	7.54362	1.23279	5.34761	6.87681	6.1995	6.70122	2.58346	4.64324	4.33747	6.48568	3.67726	6.73133	5.77231
C256	Subject_41	Cord	PolyIC	Male	0	5.22907	2.85769	7.49468	1.75117	7.35425	4.38895	3.82664	5.46337	4.60534	7.00159	7.68344	3.06497	3.16938	2.00492	3.66642	8.30217	4.67694	2.84707	1.70934	5.05453	3.5921	4.9679	1.6196	4.17326	4.13292	6.2268	5.01857	1.67321	6.42592	3.43248	6.82518	6.67492	3.87464	4.78542	2.81144	7.8411	4.15308	5.58138	6.80406
C257	Subject_42	5yo	Unstimulated	Female	0	3.45979	3.28488	7.04896	1.25484	8.2299	4.57539	3.20098	5.41995	1.71746	2.24942	8.53855	4.05631	2.42175	1.99338	5.07988	4.6137	4.2436	4.16106	2.67771	3.61196	3.9289	6.61465	2.68061	4.87444	4.43768	6.25042	6.56059	1.69346	8.23862	4.55928	3.56747	6.4623	3.39898	6.25684	2.55861	6.60007	4.74122	5.67665	6.22396
C258	Subject_42	5yo	LPS	Female	0	4.91477	2.97282	7.02745	2.58877	8.1379	4.67333	2.45818	5.36455	3.98462	5.13956	7.59683	3.76712	2.82354	2.10309	3.89532	7.85108	4.25125	1.86824	0.793287	4.34262	3.70484	5.35675	2.81565	4.72225	4.20684	5.67889	5.2927	2.14273	6.38131	4.29241	6.22457	7.25007	2.57577	6.15629	3.6314	8.14259	3.39151	6.14202	6.10089
C259	Subject_42	5yo	Imiquimod	Female	0	4.89495	2.96718	7.20794	1.73729	8.96173	4.55003	2.63746	5.00263	3.75116	4.65787	7.07172	3.3709	2.85592	2.50382	3.78451	7.66909	4.44691	2.8476	1.36619	4.33905	4.14532	5.26138	2.709	7.63987	4.05358	7.13823	6.98272	1.12911	6.77168	4.70971	6.07148	6.79935	2.59994	5.88271	3.90052	7.60974	3.65174	5.97849	5.66666
C260	Subject_42	5yo	PolyIC	Female	0	4.49168	2.77787	7.19252	1.40979	8.27045	4.77474	2.82294	5.84561	3.43417	2.00268	7.5813	2.89664	3.03858	2.71676	4.06342	6.1036	4.22118	3.30075	1.08214	4.76914	5.01881	5.31015	2.57629	9.08695	3.98974	7.71751	7.68775	1.7455	6.56257	4.71332	5.01086	6.84968	2.68207	5.7078	4.09438	6.35439	3.60964	6.59223	4.38172
C261	Subject_42	Cord	Unstimulated	Female	0	3.25431	3.07573	7.67983	1.24978	8.50528	4.4223	2.9848	4.27938	3.54046	2.27753	6.46182	3.90561	2.26608	2.11067	4.94888	6.98138	4.55923	3.84732	2.25564	4.24057	4.59801	7.17172	2.49092	6.48447	4.34053	6.65176	6.02125	1.8121	9.35948	4.11497	4.07956	6.59166	3.13201	6.55652	1.45069	7.29345	4.70943	5.54252	5.90621
C262	Subject_42	Cord	LPS	Female	0	5.08218	2.90179	7.4455	2.47911	7.98243	4.65232	2.60664	4.51375	4.21565	4.22086	6.5299	3.53154	2.75561	2.22658	4.18871	8.04146	4.38355	1.96284	0.653144	4.39498	3.77423	6.05292	2.7306	5.96356	4.18145	6.05096	5.22382	1.82953	7.94451	4.43746	6.42052	7.12797	2.60368	6.1824	3.57599	7.9429	3.75397	5.64389	5.90461
C263	Subject_42	Cord	Imiquimod	Female	0	4.24761	2.73085	7.42469	1.69297	8.77863	4.81465	2.6378	4.6611	3.78984	2.69511	5.82058	3.08839	2.71329	2.50091	4.30147	7.21951	4.88631	3.00347	1.19458	4.39023	4.2593	6.76784	2.76872	6.94331	4.20182	7.2032	7.14889	1.28236	8.44662	4.995	5.13619	6.47348	3.11842	6.83577	3.75566	6.7595	3.88856	6.0203	5.65789
C264	Subject_42	Cord	PolyIC	Female	0	4.80174	2.76307	7.47856	1.94824	8.14615	4.68843	2.76725	5.50866	3.73351	3.48296	6.3222	3.1961	2.94774	2.32057	4.1228	7.79355	4.11544	3.15553	0.656628	4.77614	4.87398	5.19398	2.55458	9.21846	4.11341	7.53636	6.73454	1.59053	7.01452	5.16288	6.12434	6.84535	2.65028	4.84538	3.7666	7.43907	3.37152	6.01963	4.51286
C265	Subject_43	Cord	Unstimulated	Male	0	2.83328	3.64377	7.68999	1.61273	8.38452	5.05334	3.67346	2.99823	1.81763	1.48144	7.05046	3.67872	2.81138	2.16351	4.27828	5.2431	4.10962	3.69073	1.48565	4.7568	4.37495	6.72494	3.21647	6.37281	4.70092	6.35223	6.33761	2.17207	9.29753	4.10797	2.81159	7.00645	3.66266	5.11329	1.52682	5.86964	4.33066	5.88565	6.75729
C266	Subject_43	Cord	LPS	Male	0	5.45579	3.25443	7.62633	1.31207	8.37935	4.97165	2.16094	5.3415	3.57853	4.24001	7.46663	3.51803	3.00802	2.52272	4.1485	7.29614	4.24257	2.88345	1.59452	4.14904	3.89591	5.46467	2.81991	5.33994	4.38554	6.86548	5.63806	1.70073	7.18972	3.82079	5.75927	7.51977	1.99961	4.91047	3.55196	7.25494	3.78929	5.54236	5.82525
C267	Subject_43	Cord	Imiquimod	Male	0	4.70992	2.96416	7.28125	1.2586	8.43856	5.03298	2.9654	5.4566	2.93738	3.50328	6.43051	3.24667	2.70076	3.21458	4.13764	7.35737	4.19185	2.21045	2.42326	3.94494	3.83187	5.34368	1.64314	8.49623	4.42688	8.64733	8.12332	1.5626	6.7251	5.63715	5.17694	7.00998	3.00184	4.88027	4.41189	6.27399	3.93726	6.66503	5.77187
C268	Subject_43	Cord	PolyIC	Male	0	4.91705	2.96304	7.47196	0.759208	8.05651	4.22996	2.49374	5.41647	3.40009	2.58575	6.99466	2.7865	3.22495	2.47319	3.86455	7.19219	4.1372	2.99046	2.51819	5.53885	5.11116	4.81289	2.91332	9.22468	3.86786	8.36624	7.38643	1.65341	6.53472	5.86736	5.42268	7.1002	2.43351	4.60603	4.45042	6.08562	3.75619	6.22901	4.91932
C269	Subject_44	Cord	Unstimulated	Male	1	3.75799	3.16628	7.37328	1.30996	8.62327	5.31188	3.07359	4.96046	3.26091	2.44739	7.31949	3.44781	2.46181	1.87437	4.27589	5.64377	4.6785	3.26039	1.79046	4.68717	4.01454	6.57297	3.04237	5.20534	4.77143	6.75911	5.18377	1.30116	8.30672	3.60064	3.69843	7.05424	3.38326	6.36429	3.05346	6.55649	4.5555	5.17365	6.26806
C270	Subject_44	Cord	LPS	Male	1	5.41271	3.01705	7.40171	1.52199	7.80867	4.90963	2.72898	4.82779	3.84255	4.14101	7.49554	3.45141	2.731	1.90339	4.36541	7.18734	4.36606	2.94407	1.54814	4.16614	4.20702	6.19993	2.82017	5.68521	4.19186	6.04691	4.75435	1.46915	7.84666	4.46669	6.43811	7.5212	2.96739	6.43666	2.89904	7.7635	4.24816	5.17758	5.27739
C271	Subject_44	Cord	Imiquimod	Male	1	4.78322	2.86882	7.93253	1.49824	8.71353	4.57003	2.68747	4.8802	2.91372	3.78426	6.93329	3.03006	2.84388	2.86675	4.52407	7.44908	4.27594	3.17029	1.36899	4.20973	3.99145	5.52444	2.5925	7.65833	4.41665	6.49071	6.61113	1.26273	7.14276	4.89022	5.35383	6.93536	2.75968	6.20411	3.81984	6.40643	4.13421	6.5407	5.13596
C272	Subject_44	Cord	PolyIC	Male	1	4.3934	2.92739	8.45384	1.23796	7.58266	4.49267	2.90802	4.62774	2.92355	2.74753	7.51094	2.92374	3.11659	2.39314	3.79303	6.41575	3.96584	3.56947	1.10673	5.61199	4.73967	5.69131	2.57425	9.03577	3.82893	6.38787	5.69285	1.74841	7.78363	4.84499	5.1207	7.19798	3.03249	5.72892	4.11572	6.1997	3.9517	6.35242	6.02153
C273	Subject_45	5yo	Unstimulated	Male	0	4.37082	3.29945	6.55196	1.7026	6.89494	5.84024	3.11959	5.8792	3.46709	0.911535	7.4217	4.0874	2.51441	2.06737	5.86013	2.91549	4.09955	3.54112	1.10259	3.8958	5.55017	7.34314	3.02185	2.78644	5.67503	4.25887	5.34307	2.16872	8.68445	3.93383	2.99945	4.96361	3.81954	6.98461	2.72336	5.89833	4.89162	4.44896	7.72271
C274	Subject_45	5yo	LPS	Male	0	4.83166	3.24324	8.03912	1.67207	8.11254	5.05051	2.93445	4.2392	3.3746	3.84896	6.85135	3.67981	2.61538	2.06539	4.91267	6.74496	4.97685	3.31038	1.23381	3.792	4.59941	5.90011	1.77814	4.71627	4.65727	5.07876	3.3063	1.91468	6.95172	3.77241	5.91763	7.47651	3.37184	6.85115	2.67056	7.6198	4.08454	5.41502	5.93518
C275	Subject_45	5yo	Imiquimod	Male	0	3.38658	3.25181	7.95848	1.40952	8.98082	4.72754	3.1307	4.60198	3.36567	3.68007	6.38148	3.49866	2.33841	1.93208	4.82509	6.98474	4.30806	3.00755	2.36043	4.50811	3.99197	5.88797	2.83722	5.93294	4.64697	6.26984	6.12866	1.05263	7.51518	2.80841	5.06962	6.93985	3.63025	7.23277	2.79306	7.25652	4.35571	5.69903	6.1719
C276	Subject_45	5yo	PolyIC	Male	0	4.19318	3.24796	8.24645	1.38582	8.60095	4.50047	2.93855	3.96939	2.27042	2.94705	6.32265	3.84239	3.0381	2.03161	3.79071	7.16329	4.47262	3.48681	2.26622	5.62437	4.94245	5.51571	2.51016	8.35198	4.41429	6.43611	5.85324	1.09551	6.79561	4.65095	5.85889	7.33404	2.79622	6.10321	3.26589	7.01919	4.14254	5.68026	3.44931
C277	Subject_45	Cord	Unstimulated	Male	0	3.76035	3.46364	7.05562	1.13044	7.83292	4.34029	3.37778	4.81967	3.2203	2.49499	8.08901	4.0257	2.36698	1.78389	4.40068	4.97758	4.64842	3.50842	2.1543	4.48001	5.11854	7.12285	3.00243	5.30195	4.95611	5.87722	6.16603	2.00705	8.56429	3.67807	3.66266	7.25556	2.0034	7.03058	2.55731	6.09144	4.38545	5.75345	5.89194
C278	Subject_45	Cord	LPS	Male	0	5.30145	2.94943	7.38549	1.51701	8.28088	4.92934	2.4973	5.21877	3.96689	4.96218	7.45472	3.30225	2.91222	2.00063	4.25387	7.73325	4.64914	2.89684	1.09927	4.286	3.88438	5.63758	2.75876	4.99888	4.04686	6.3475	5.42643	2.1808	7.35513	3.34594	6.64426	7.34326	2.94682	4.71772	3.27522	7.25581	3.90925	5.34927	5.53543
C279	Subject_45	Cord	Imiquimod	Male	0	4.95292	2.82001	7.21879	1.52819	8.65843	4.7346	2.64736	5.04472	4.04503	5.01616	6.35419	3.09111	2.8353	2.94002	4.41733	7.97213	4.27045	3.22947	1.36236	4.10253	3.59135	4.91593	2.52489	8.20699	3.79723	7.53947	7.36638	1.34849	6.20447	5.89244	6.39989	6.78321	2.65133	4.53102	4.18659	6.78274	3.60687	6.56386	5.46521
C280	Subject_45	Cord	PolyIC	Male	0	4.79098	2.72531	7.62327	1.36484	8.45487	4.43534	2.83404	5.3484	3.40147	3.76628	6.73844	2.81372	3.56109	2.6002	4.00218	7.38417	4.06777	2.97074	1.11236	4.89633	4.90088	5.50148	2.52988	9.2464	3.82171	7.13939	6.97946	1.61977	6.84998	6.08873	5.48714	6.80421	2.91193	4.03828	4.70143	5.8599	3.49108	6.56854	4.6885
C281	Subject_46	Cord	Unstimulated	Female	0	5.26623	3.14992	7.74228	1.39848	8.33472	4.80152	2.55721	5.63351	3.71223	4.78605	8.17956	3.28542	2.86976	2.12237	4.01937	7.3359	4.11219	2.75385	1.08916	4.41015	3.79559	5.38175	2.85532	3.52383	4.2384	6.08791	5.50285	1.8977	6.77487	4.04544	6.17052	7.38457	2.90316	5.11884	3.8877	6.62754	3.72958	5.94755	5.89972
C282	Subject_46	Cord	LPS	Female	0	4.94145	3.11933	7.31605	1.57606	7.79271	4.93944	2.66613	5.35026	3.98302	5.51593	7.80389	3.40595	2.93706	1.99986	4.02043	8.06496	4.07779	2.30914	1.21075	4.5829	3.97293	5.48692	2.97302	4.93017	4.35971	5.03692	4.74487	1.95825	6.7945	4.42016	6.15551	7.45886	2.66568	5.11209	3.68843	7.36248	3.37785	6.11833	6.12712
C283	Subject_46	Cord	Imiquimod	Female	0	4.8657	3.05016	7.21747	1.77304	8.33781	4.9165	2.57898	5.07323	4.00281	5.40877	7.47745	3.28091	3.04035	2.02009	4.04649	8.02279	3.85418	2.85595	1.19969	4.47617	4.14548	5.20545	2.8315	6.20338	4.42832	5.02679	5.1501	1.53528	6.54099	4.8854	6.24219	7.1296	2.77535	5.08946	3.75637	7.33441	3.34684	6.18724	6.47321
C284	Subject_46	Cord	PolyIC	Female	0	4.8299	2.85241	7.00946	1.36233	8.39738	4.66945	2.67664	5.48794	3.85798	4.64742	7.50292	3.13397	3.03909	2.08469	3.99346	7.94104	3.96096	3.43735	1.24203	4.72746	4.86253	4.68397	2.72688	8.6612	4.12193	6.97094	6.33002	1.82036	6.3404	5.14353	6.0728	7.10111	2.68562	2.18063	3.7627	6.81551	3.26569	6.03312	4.13946
C285	Subject_47	Cord	Unstimulated	Male	1	4.60042	2.59599	7.72974	1.61701	7.72869	5.57217	2.95098	5.56119	3.44525	2.19591	8.18041	3.69921	2.74298	2.05866	4.37221	5.11766	4.28623	3.06418	0.821201	4.39823	4.12689	6.78592	2.90103	4.62095	4.55319	5.53908	5.18156	1.93391	8.06895	3.20913	5.38033	6.9895	3.42585	6.13176	3.10757	6.40831	3.87419	5.2934	6.5671
C286	Subject_47	Cord	LPS	Male	1	5.07835	3.0644	7.36947	2.02006	7.75072	5.23083	2.51277	5.21064	3.55522	4.28311	7.73747	3.6706	2.76671	1.68913	4.2694	7.58843	4.35909	2.67016	0.98178	4.27136	4.28309	5.66229	2.78167	4.36503	4.35184	5.43676	4.44921	2.61724	6.61191	3.38499	6.43045	7.45904	2.84164	5.59218	2.73693	8.13932	3.99145	5.52725	6.05921
C287	Subject_47	Cord	Imiquimod	Male	1	4.84196	3.02137	7.31368	1.75526	8.70807	4.50589	2.56067	4.85229	3.72949	4.59987	7.04899	3.3843	2.81155	2.24163	4.36595	7.77287	4.35136	3.16542	1.27	4.26263	3.89217	5.27341	2.65935	7.41757	4.27147	6.74674	6.18934	1.41535	6.59378	5.66	6.38644	6.96374	2.4864	3.91443	3.49314	7.75441	4.21084	5.7485	5.93818
C288	Subject_47	Cord	PolyIC	Male	1	4.943	3.07242	7.53592	1.55772	8.5354	4.90071	2.7134	4.99369	2.93232	2.9989	7.78852	3.26313	3.04501	2.04778	4.0998	7.55337	4.40089	2.98314	0.665312	5.30137	4.57867	5.35203	2.87149	7.3864	3.54684	6.48987	5.59619	2.46316	6.50898	4.31505	6.40985	7.35464	2.75856	5.20308	3.39634	7.19834	3.96698	5.46969	5.52045
C289	Subject_48	5yo	Unstimulated	Female	0	3.67105	3.36436	7.18021	1.486	7.72276	5.03467	3.34906	4.20942	3.18999	1.73716	8.25618	3.89562	2.72343	1.79009	5.32394	4.39517	4.62887	3.82087	3.06821	4.2286	4.37538	6.44911	2.02648	3.17825	4.67674	5.2525	5.76393	2.06114	8.42626	2.51691	3.54871	6.85415	3.51371	6.84677	1.42219	6.524	4.90028	5.63111	6.37523
C290	Subject_48	5yo	LPS	Female	0	5.01951	2.96127	7.08561	2.50724	8.11478	4.87109	2.48315	5.07037	4.02048	5.6989	7.3335	3.85281	2.88505	2.05891	3.79527	7.58661	4.44974	2.85991	0.980275	4.5216	3.95494	5.01791	2.83343	5.27593	4.22049	5.32786	4.34755	1.58568	6.13865	4.48515	6.17781	7.41615	2.44851	6.28199	3.54442	8.27933	3.30274	6.22562	6.12114
C291	Subject_48	5yo	Imiquimod	Female	0	5.06076	2.82228	7.10218	1.87459	8.34066	4.59037	2.75512	5.33056	3.66558	4.81609	6.8858	3.3132	2.80903	2.62792	3.84186	7.34878	4.30474	3.40161	0.995376	4.40228	3.90435	4.6691	2.74678	9.03301	4.06107	7.54666	7.15102	1.2567	5.75055	5.00396	6.0571	6.97177	2.49704	5.8767	3.84642	7.6676	3.44056	6.14124	5.62588
C292	Subject_48	5yo	PolyIC	Female	0	5.00936	2.88208	7.34039	1.53113	8.37657	4.58936	2.59415	5.38781	3.60381	3.0717	7.1085	3.19683	3.06892	2.02398	3.89171	7.02249	4.38349	3.53364	2.17661	4.85607	4.86389	4.65566	2.59667	9.48859	3.94656	7.29597	6.68746	1.12383	6.29687	4.97875	5.97803	7.25197	2.67644	5.71554	3.74492	7.32096	3.53741	5.69388	4.26542
C293	Subject_48	Cord	Unstimulated	Female	0	3.57671	2.61087	7.70141	1.49426	8.29944	4.87843	2.62371	4.88701	3.69226	3.41135	6.77274	3.25113	2.58912	2.09997	4.7665	6.45311	4.58912	3.4131	2.01028	4.38117	4.22801	7.41359	2.62329	6.6391	4.27631	7.54738	6.43055	1.18105	9.27278	4.95534	4.43544	6.79796	2.98461	6.10256	3.77732	5.88664	4.41859	6.03748	3.68797
C294	Subject_48	Cord	LPS	Female	0	5.14433	2.94079	8.26502	1.89255	7.83606	4.73268	2.73507	4.66372	3.69162	3.73898	7.1004	3.06025	2.7957	2.12408	4.33134	7.29112	4.26681	2.64039	1.2811	4.38088	4.12382	6.35319	2.88436	6.59384	4.26625	6.15534	5.2719	1.21442	8.51384	5.08594	6.30703	7.40817	2.92337	4.97088	3.73873	6.71458	3.86246	5.48782	6.25009
C295	Subject_48	Cord	Imiquimod	Female	0	4.82194	2.91291	7.98468	1.7468	8.51563	4.63246	2.6852	4.61489	3.55413	3.41015	6.20876	2.81703	2.7787	2.30401	4.44476	7.28935	4.32706	2.98698	1.56627	4.45454	3.82151	5.84065	2.87509	8.64292	4.31284	7.33341	6.68997	0.994365	7.32688	5.44851	5.74232	6.88859	2.81268	5.00297	3.79815	6.14976	4.04369	5.79864	6.42413
C296	Subject_48	Cord	PolyIC	Female	0	4.81796	2.93682	7.95415	1.83466	8.04068	4.67938	2.77509	4.99469	3.32144	3.15344	6.21669	2.92232	2.9168	2.25604	4.0211	7.36252	3.88008	3.14701	1.08257	5.0656	4.7006	5.66785	2.83766	9.57436	4.01442	7.58576	6.52398	1.22643	7.42847	5.82465	5.70609	7.23843	2.9299	5.23417	3.71036	5.87131	3.77077	5.83367	5.30012
C297	Subject_49	Cord	Unstimulated	Male	1	3.3866	3.80222	7.06242	1.74656	6.80714	5.24923	3.4179	5.45141	1.95953	1.74909	8.09629	4.15402	1.83984	1.66336	4.84314	5.17296	4.57279	4.19829	2.50527	4.81132	5.24973	7.22566	3.58365	5.49502	5.3783	3.35219	4.93705	2.27714	8.97724	3.44663	3.1858	6.88435	2.53299	7.42849	2.58952	6.56594	4.40611	4.45983	6.90421
C298	Subject_49	Cord	LPS	Male	1	5.65021	3.0663	7.61165	1.61852	7.83883	5.10446	2.75386	5.05644	3.61316	4.54743	7.3889	3.69301	3.02475	2.11063	4.2176	7.80344	4.08679	2.49491	1.29191	4.23827	4.16913	5.53527	2.79557	5.52916	4.19253	6.04394	4.42224	1.56393	6.91203	1.54485	5.95125	7.50641	2.93717	5.29612	3.05931	7.92347	3.86793	5.34071	5.82763
C299	Subject_49	Cord	Imiquimod	Male	1	4.82952	2.73983	7.32753	1.19918	8.29181	4.45446	2.73963	5.31519	2.21756	4.32818	6.54455	3.24892	2.58414	3.09653	4.2352	7.74001	4.1791	3.16223	1.51791	4.39093	4.33391	5.04595	2.41058	8.65121	4.35091	8.2702	7.53001	1.64731	6.45736	6.0011	5.24807	6.87514	3.11184	3.00637	3.97468	6.55728	3.93946	6.4122	5.87313
C300	Subject_49	Cord	PolyIC	Male	1	4.28092	2.80094	7.64688	1.0926	7.63271	4.53254	2.82307	5.52672	2.24804	2.65341	7.06353	3.40021	3.44085	2.9425	4.08577	7.19483	3.0093	3.42582	1.63821	5.33732	5.09846	5.09047	2.27943	9.35965	4.0909	8.36918	7.32192	1.59552	6.5834	5.78153	4.56281	6.63134	3.19058	5.17413	4.69456	5.82654	3.79896	6.75177	4.17212
C301	Subject_50	Cord	Unstimulated	Male	0	3.85456	2.79957	7.10113	1.3028	7.41571	5.20899	3.80658	4.74783	3.04024	1.75076	7.62185	4.18122	1.85626	1.89825	5.5499	4.27964	4.20109	3.87347	2.20559	5.22944	4.83752	7.75488	3.0847	5.52301	5.62557	4.50584	2.8432	1.90082	9.21342	3.48607	3.19402	6.82307	3.82493	6.79431	2.64547	6.5199	4.11983	5.81296	5.64423
C302	Subject_50	Cord	LPS	Male	0	5.47937	3.02244	7.69848	1.3726	8.01083	4.75069	2.67206	4.99126	3.52632	4.49375	7.32167	3.39953	2.97372	1.94439	4.24759	7.2397	4.06417	3.11875	1.64989	4.59376	4.0448	5.83738	2.92784	5.1737	4.48982	5.90531	5.16597	1.42158	7.3134	2.07106	6.028	7.47761	2.85273	5.06822	3.31624	7.83449	3.71698	5.32756	6.11243
C303	Subject_50	Cord	Imiquimod	Male	0	4.77799	2.95947	7.68031	1.62422	8.84684	4.77076	2.72538	4.46609	3.47167	4.58471	6.21216	3.41497	2.94923	2.49392	4.22278	7.61674	4.50831	2.488	1.34808	3.78574	3.90355	6.28189	2.73568	6.27411	4.43893	6.93884	6.82513	1.17224	7.70228	4.14717	5.76953	6.94658	2.86538	5.5277	3.69954	6.43298	4.06743	6.08471	5.83927
C304	Subject_50	Cord	PolyIC	Male	0	4.70982	2.87083	7.74307	1.05342	8.6494	4.70568	2.56547	5.24002	3.22935	3.15893	7.10856	3.30718	3.1766	2.51659	4.10313	7.3585	4.06396	3.10128	1.99092	5.42798	5.14236	5.59833	2.5111	7.85704	4.338	7.3377	6.56089	1.38247	7.3002	3.99724	5.33408	6.90176	2.53359	4.3581	4.05952	6.29329	3.89207	5.99771	4.65815
C305	Subject_50	5yo	Unstimulated	Male	0	3.39415	3.05746	7.60177	1.18892	7.44475	5.49639	3.18597	4.4693	3.28402	2.26829	8.26076	3.69455	2.65887	1.35216	4.86653	5.12517	4.21588	3.43049	2.54649	5.07139	3.93433	6.58977	2.94903	7.13391	5.12928	5.47711	1.32024	1.65999	8.61775	4.45582	4.01232	6.82312	3.33026	5.75754	2.60993	7.41621	4.30117	5.15254	6.43589
C306	Subject_50	5yo	LPS	Male	0	5.45073	3.17095	7.63858	1.94846	7.5278	4.31255	2.58962	5.01665	4.01566	6.10069	7.46975	3.78878	2.88392	1.96735	4.33149	7.49024	4.37471	2.82351	0.807374	4.15536	3.57127	5.51178	3.09038	5.19117	4.21239	5.5957	4.2881	1.72345	6.6334	4.71109	6.64891	7.4801	2.80367	5.69146	2.92617	8.36653	3.82459	5.64014	5.96297
C307	Subject_50	5yo	Imiquimod	Male	0	4.6166	2.77322	7.69309	2.13264	8.14711	4.05644	2.62714	4.6274	3.80015	5.77079	6.48225	3.29038	2.66111	2.47481	3.95614	7.56567	4.37425	3.82591	0.938823	4.2959	4.30809	6.26708	2.74858	8.84802	3.88833	6.87571	6.38864	1.17774	8.1669	5.63648	5.68106	6.66194	2.83535	5.50058	3.59349	7.61126	3.80495	5.84376	5.50916
C308	Subject_50	5yo	PolyIC	Male	0	5.00282	2.89399	7.55757	1.53352	7.86189	4.26869	2.4253	5.07584	3.54604	4.4012	7.00967	3.35201	3.09821	2.03049	3.70293	7.79772	4.23602	3.13519	2.96541	5.3795	4.70643	5.02804	2.68017	8.80798	3.92952	6.9385	6.04136	1.34448	6.05883	5.76239	6.54106	7.05893	2.49216	5.22232	3.7099	7.93519	3.77624	5.71017	4.63886
