# Supplementary material for: Lipopolysaccharide-induced interferon response networks at birth are predictive of severe viral lower respiratory infections in the first year of life
Source: Front Immunol. 2022 Aug 5;13:876654. doi: 10.3389/fimmu.2022.876654 (PMC9389556; doi:10.3389/fimmu.2022.876654)
Supplement: Data S1 — Raw and normalized cytokines multiplex assay data. [file DataSheet_1.zip › Supplementary Material/Data S2.XLSX]

## Sheet: Metabolite pheno (n=47)
	Name	HMDB ID	KEGG ID	Mode	Formula	Molecular weight	Retention time	Relative SD	D ratio	Area	In-house Match	mzCloud match	MS/MS
3-Methylhistidine	3-Methylhistidine	HMDB0000479	C01152	HILIC	C7 H11 N3 O2	169.085	7.141	10.4238	40.7788	4.57345e+06	73.9		DDA for preferred ion
6-Methylnicotinamide	6-Methylnicotinamide	HMDB0013704	NA	HILIC	C7 H8 N2 O	136.064	3.749	5.16767	28.7934	5.07859e+06		84.9	DDA for preferred ion
Acetylcarnitine	L-Acetylcarnitine	HMDB0000201	C02571	HILIC	C9 H17 N O4	203.116	4.152	10.7504	51.1783	1.53067e+08	81.8	88.2	DDA for preferred ion
alpha-Linolenic acid	alpha-Linolenic acid	HMDB0001388	C06427	C18	C18 H30 O2	278.225	6.53	6.06788	35.9623	3.06743e+07	81.8	87.5	DDA for preferred ion
Aminobenzoic acid	4-Aminobenzoic acid	HMDB0001392	C00568	C18	C7 H7 N O2	137.048	3.137	5.03562	25.0881	3.60416e+08	86	89.8	DDA for preferred ion
Arginine	L-Arginine	HMDB0000517	C00062	HILIC	C6 H14 N4 O2	174.112	7.188	6.0781	54.9613	7.46336e+09	83.9		DDA for preferred ion
Asparagine	L-Asparagine	HMDB0000168	C00152	HILIC	C4 H8 N2 O3	132.053	6.471	6.26335	40.321	3.98123e+08	82.8	72.5	DDA for preferred ion
Betaine	Betaine	HMDB0000043	C00719	HILIC	C5 H11 N O2	117.079	4.797	8.64223	51.0005	8.07115e+08	79.4	81.8	DDA for preferred ion
Biotin	Biotin	HMDB0000030	C00120	C18	C10 H16 N2 O3 S	244.088	3.408	3.09036	21.4193	7.10481e+07	84.3	91.1	DDA for preferred ion
Carnitine	Carnitine	HMDB0000062	C00318	HILIC	C7 H15 N O3	161.105	5.34	9.86267	45.7769	3.50546e+08	94	86.2	DDA for preferred ion
Choline	Choline	HMDB0000097	C00114	HILIC	C5 H13 N O	103.1	2.605	4.55686	38.3022	7.42146e+09		83.4	DDA for preferred ion
Cotinine	Cotinine	HMDB0001046	NA	HILIC	C10 H12 N2 O	176.095	0.928	12.9735	62.6596	2.87299e+06	71.9		DDA for preferred ion
Creatine	Creatine	HMDB0000064	C00300	HILIC	C4 H9 N3 O2	131.07	5.852	6.00129	55.2042	2.39151e+07	73.7	69.7	DDA for preferred ion
Creatinine	Creatinine	HMDB0000562	C00791	HILIC	C4 H7 N3 O	113.059	2.077	4.65729	28.8896	3.41202e+08		89.2	DDA for preferred ion
Cystine	L-Cystine	HMDB0000192	C00491	HILIC	C6 H12 N2 O4 S2	240.024	7.916	18.4413	54.155	3.98717e+08	83.7	92.4	DDA for preferred ion
Folic acid	Folic acid	HMDB0000121	C00504	C18	C19 H19 N7 O6	441.14	3.196	3.27365	23.3613	4.0131e+07	82.6	90	DDA for preferred ion
Glutamine	L-Glutamine	HMDB0000641	C00064	HILIC	C5 H10 N2 O3	146.069	6.362	5.21586	42.4408	2.82896e+09	82	84.9	DDA for preferred ion
Glycerophospho-N-palmitoyl ethanolamine	Glycerophospho-N-palmitoyl ethanolamine	HMDB0002100	C16512	C18	C21 H44 N O7 P	453.285	6.901	2.51758	14.5946	1.63519e+07		68.2	DDA for preferred ion
Guanine	Guanine	HMDB0000132	C00242	HILIC	C5 H5 N5 O	151.049	3.937	4.22861	10.8874	3.10656e+06		84.5	DDA for preferred ion
Histamine	Histamine	HMDB0000870	C00388	HILIC	C5 H9 N3	111.08	6.252	4.3945	8.74479	2.09464e+07	83.6	89	DDA for preferred ion
Histidine	L-Histidine	HMDB0000177	C00135	HILIC	C6 H9 N3 O2	155.069	7.128	7.20354	42.0153	1.26345e+09	84.1	87.5	DDA for preferred ion
Homoserine lactone	L-Homoserine lactone	HMDB0029387	C02926	HILIC	C4 H7 N O2	101.048	6.361	8.921	52.0545	7.38162e+06	74.4		DDA for preferred ion
Hydroxy proline	cis-4-Hydroxy-D-proline	HMDB0060460	C03440	HILIC	C5 H9 N O3	131.058	5.915	6.88546	49.1524	4.5644e+08		85	DDA for preferred ion
Hypoxanthine	Hypoxanthine	HMDB0000157	C00262	HILIC	C5 H4 N4 O	136.038	2.192	3.41803	12.7973	1.29945e+08	84.1	97.8	DDA for preferred ion
Indoleacrylic acid	Indoleacrylic acid	HMDB0000734	NA	HILIC	C11 H9 N O2	187.063	4.632	5.97168	37.6797	4.90741e+08	80.2	82.4	DDA for preferred ion
Isoleucine	L-Isoleucine	HMDB0000172	C00407	HILIC	C6 H13 N O2	131.095	4.798	3.79146	32.6238	1.8629e+09	76.6	80.7	DDA for preferred ion
Lysine	L-Lysine	HMDB0000182	C00047	HILIC	C6 H14 N2 O2	146.105	7.335	12.2034	46.0242	1.18526e+09	80.8	72.8	DDA for preferred ion
Lyso-PAF-C16	Lyso-PAF C16	HMDB0062195	NA	HILIC	C24 H52 N O6 P	481.353	2.365	9.91777	34.653	1.47767e+07	81.8		DDA for preferred ion
Methionine	L-Methionine	HMDB0000696	C00073	C18	C5 H11 N O2 S	149.051	1.305	10.1198	24.4844	1.04952e+09	80.3	77.8	DDA for preferred ion
Methylpentenoic acid	(2Z)-3-methyl-5-(1,2,5,5-tetramethyl-7-oxo-1,2,3,4,4a,5,6,7-octahydronaphthalen-1-yl)pent-2-enoic acid	HMDB0033774	NA	C18	C20 H30 O3	318.219	5.151	8.6129	35.384	8.91657e+06		80.4	DDA for preferred ion
Niacinamide	Niacinamide	HMDB0001406	C00153	C18	C6 H6 N2 O	122.048	1.42	17.5467	73.8753	6.32827e+08	80.5	92.4	DDA for preferred ion
Norleucine	L-Norleucine	HMDB0001645	C01933	C18	C6 H13 N O2	131.095	1.885	13.5689	78.2996	1.74166e+10	79.1	90.8	DDA for preferred ion
Palmitoyl sphingomyelin	Palmitoyl sphingomyelin	HMDB0010169	NA	HILIC	C39 H79 N2 O6 P	702.567	0.976	4.19017	13.8222	2.64013e+08		92.6	DDA for preferred ion
Pantothenic acid	Pantothenic acid	HMDB0000210	C00864	C18	C9 H17 N O5	219.111	3.073	5.64223	35.0754	9.05827e+07	87		DDA for preferred ion
Phenylalanine	L-Phenylalanine	HMDB0000159	C00079	HILIC	C9 H11 N O2	165.079	4.62	7.82886	42.0227	8.78124e+08	83.4	90.2	DDA for preferred ion
Proline	D-(+)-Proline	HMDB0003411	C00763	HILIC	C5 H9 N O2	115.063	5.35	2.90334	37.1109	1.5512e+09		85.9	DDA for preferred ion
Propionylcarnitine	Propionylcarnitine	HMDB0000824	C03017	HILIC	C10 H19 N O4	217.131	3.326	4.15048	24.1449	9.61275e+06	81.9	83.1	DDA for preferred ion
Prostaglandin	15-Deoxy-Δ12,14-prostaglandin	HMDB0002656	C04685	C18	C20 H30 O3	318.219	5.474	4.26446	19.8602	9.20942e+06		73.8	DDA for preferred ion
Pyridoxine	Pyridoxine	HMDB0000239	C00314	HILIC	C8 H11 N O3	169.074	1.544	6.39014	41.3182	2.48447e+09	83	92	DDA for preferred ion
Pyroglutamic acid	Pyroglutamic acid	HMDB0000267	C01879	C18	C5 H7 N O3	129.043	1.396	6.88147	33.2683	2.42621e+09	76.1	61.4	DDA for preferred ion
SDMA	N3,N4-Dimethyl-L-arginine	HMDB0003334	NA	HILIC	C8 H18 N4 O2	202.143	6.662	12.4132	31.585	1.59101e+07		79.3	DDA for preferred ion
Serine	L-Serine	HMDB0000187	C00065	HILIC	C3 H7 N O3	105.043	6.413	6.734	47.2736	6.47356e+07	76.7	71.2	DDA for preferred ion
Stearoylethanolamide	Stearoylethanolamide	HMDB0013078	NA	C18	C20 H41 N O2	327.313	10.004	18.0555	57.4411	5.7727e+06		70.7	DDA for preferred ion
Thiamine	Thiamine	HMDB0000235	C00378	HILIC	C12 H16 N4 O S	264.104	4.902	13.7252	40.2838	1.04131e+09		93.7	DDA for preferred ion
Threonine	L-Threonine	HMDB0000167	C00188	HILIC	C4 H9 N O3	119.058	6.071	6.37345	48.146	1.36183e+08	83.4	72.1	DDA for preferred ion
Tyrosine	L-Tyrosine	HMDB0000158	C00082	C18	C9 H11 N O3	181.074	1.715	7.99061	34.3458	2.07538e+09	84	93.2	DDA for preferred ion
Valine	L-Valine	HMDB0000883	C00183	HILIC	C5 H11 N O2	117.079	5.292	5.27881	43.895	3.82726e+08	80.6	81.9	DDA for preferred ion

## Sheet: Raw values (n=47)
	Subject	Age	Stimuli	Sex	sLRIy1	3-Methylhistidine	6-Methylnicotinamide	L-Acetylcarnitine	alpha-Linolenic acid	4-Aminobenzoic acid	L-Arginine	L-Asparagine	Betaine	Biotin	Carnitine	Choline	Cotinine	Creatine	Creatinine	L-Cystine	Folic acid	L-Glutamine	Glycerophospho-N-palmitoyl ethanolamine	Guanine	Histamine	L-Histidine	L-Homoserine lactone	cis-4-Hydroxy-D-proline	Hypoxanthine	Indoleacrylic acid	L-Isoleucine	L-Lysine	Lyso-PAF C16	L-Methionine	(2Z)-3-methyl-5-(1,2,5,5-tetramethyl-7-oxo-1,2,3,4,4a,5,6,7-octahydronaphthalen-1-yl)pent-2-enoic acid	Niacinamide	L-Norleucine	Palmitoyl sphingomyelin	Pantothenic acid	L-Phenylalanine	D-(+)-Proline	Propionylcarnitine	15-Deoxy-Δ12,14-prostaglandin	Pyridoxine	Pyroglutamic acid	N3,N4-Dimethyl-L-arginine	L-Serine	Stearoylethanolamide	Thiamine
C001	Subject_1	Cord	Unstimulated	Female	0	1.99527e+06	568639	1.30882e+07	1.23955e+07	1.49702e+08	4.97174e+09	2.32092e+08	1.76516e+08	3.83304e+07	9.61602e+07	4.2417e+09	1.08346e+06	3.99064e+06	8.4987e+07	1.02166e+08	2.26699e+07	1.97523e+09	9.07165e+06	731639	4.55875e+06	8.39249e+08	4.86472e+06	2.77167e+08	1.43341e+07	3.20348e+08	1.23217e+09	4.85875e+08	4.84935e+06	6.46345e+08	2.87852e+06	3.9673e+08	1.25633e+10	1.06066e+08	4.55603e+07	6.06292e+08	1.13636e+09	1.59389e+06	3.9032e+06	1.21073e+09	1.42757e+09	2.86972e+06	4.35822e+07	3.83442e+06	6.60032e+08
C002	Subject_1	Cord	LPS	Female	0	1.82562e+06	663366	1.2366e+07	1.14524e+07	1.53859e+08	4.61262e+09	2.24996e+08	1.69706e+08	3.6041e+07	9.02709e+07	3.94832e+09	1.15292e+06	3.68106e+06	8.76217e+07	1.04138e+08	2.16489e+07	1.90279e+09	7.66154e+06	582700	3.94496e+06	8.02039e+08	4.1002e+06	2.56946e+08	1.1438e+07	2.99842e+08	1.16077e+09	4.75403e+08	5.1736e+06	2.02128e+09	2.7312e+06	3.88395e+08	8.76204e+09	1.11194e+08	4.06991e+07	5.43121e+08	1.16883e+09	1.57475e+06	4.0736e+06	1.28107e+09	1.05428e+09	3.3789e+06	4.22764e+07	3.05024e+06	7.02398e+08
C003	Subject_1	Cord	Imiquimod	Female	0	2.13499e+06	554971	1.22308e+07	1.23949e+07	1.48516e+08	4.69404e+09	2.18038e+08	1.87558e+08	3.71266e+07	8.5798e+07	3.77907e+09	1.32644e+06	3.5262e+06	8.63271e+07	9.19835e+07	2.33618e+07	1.87859e+09	8.51009e+06	437995	3.91628e+06	8.25144e+08	4.16373e+06	2.50004e+08	1.00631e+07	2.86796e+08	1.15851e+09	4.45013e+08	5.65318e+06	1.9792e+09	3.25034e+06	3.0411e+08	7.85153e+09	7.66787e+07	3.896e+07	5.34977e+08	1.10926e+09	1.49856e+06	4.15719e+06	1.25485e+09	1.37701e+09	2.01866e+06	3.81499e+07	2.84115e+06	5.94995e+08
C004	Subject_1	Cord	PolyIC	Female	0	1.91356e+06	578214	1.23019e+07	1.30416e+07	1.67016e+08	4.89912e+09	2.18883e+08	2.16657e+08	4.1668e+07	8.68165e+07	4.07759e+09	1.46393e+06	3.74881e+06	8.71094e+07	1.07118e+08	2.48614e+07	1.85328e+09	9.27616e+06	572315	3.44336e+06	8.13122e+08	4.07848e+06	2.4366e+08	8.07328e+07	2.77041e+08	1.42394e+09	4.90954e+08	4.67528e+06	2.04018e+09	2.99831e+06	4.37844e+08	8.11506e+09	1.00528e+08	4.49621e+07	5.37165e+08	1.10958e+09	1.53526e+06	4.6658e+06	1.2365e+09	1.48756e+09	3.23397e+06	4.01994e+07	2.41147e+06	7.32604e+08
C005	Subject_2	Cord	Unstimulated	Male	1	2.46309e+06	697774	1.41096e+07	1.3905e+07	1.55019e+08	5.29311e+09	2.65033e+08	2.27793e+08	4.31243e+07	8.41603e+07	4.32726e+09	1.35282e+06	4.80525e+06	9.4622e+07	1.60698e+08	2.54032e+07	2.06998e+09	1.11124e+07	706971	8.15533e+06	9.39132e+08	4.89639e+06	2.91801e+08	1.66746e+07	2.68002e+08	1.36363e+09	6.14695e+08	6.06448e+06	4.69429e+08	3.49241e+06	3.33139e+08	9.6165e+09	8.82623e+07	4.81824e+07	5.77399e+08	1.23925e+09	1.95004e+06	4.9735e+06	1.28821e+09	1.54095e+09	4.96263e+06	5.12614e+07	4.01477e+06	6.83905e+08
C006	Subject_2	Cord	LPS	Male	1	1.95188e+06	604986	1.09939e+07	1.39434e+07	1.49436e+08	4.42049e+09	1.83059e+08	2.43145e+08	3.73208e+07	9.41763e+07	4.23293e+09	1.29711e+06	3.73607e+06	8.62868e+07	8.84632e+07	2.1787e+07	1.70321e+09	8.96329e+06	437708	7.57832e+06	7.37864e+08	3.98697e+06	2.28159e+08	1.13792e+07	2.91367e+08	1.2512e+09	4.21129e+08	5.67434e+06	4.35531e+08	3.43258e+06	2.94176e+08	8.31125e+09	1.11799e+08	4.23382e+07	4.87829e+08	1.03676e+09	1.59326e+06	4.32538e+06	1.17519e+09	1.45844e+09	3.20573e+06	3.48006e+07	2.90302e+06	6.15593e+08
C007	Subject_2	Cord	Imiquimod	Male	1	2.44228e+06	623595	1.37274e+07	1.40685e+07	1.50722e+08	5.13551e+09	2.51022e+08	2.61171e+08	4.2028e+07	1.02921e+08	4.04699e+09	1.18233e+06	4.17323e+06	8.55791e+07	1.63916e+08	2.44497e+07	2.09746e+09	1.01193e+07	318068	7.89768e+06	9.16613e+08	5.18639e+06	2.81166e+08	8.64986e+06	2.55501e+08	1.41278e+09	5.75934e+08	3.46883e+06	1.82329e+09	3.56607e+06	3.14167e+08	9.67975e+09	7.76284e+07	4.34481e+07	6.20564e+08	1.11188e+09	1.53956e+06	4.44966e+06	1.11276e+09	1.51334e+09	4.14053e+06	4.61634e+07	2.51159e+06	6.23931e+08
C008	Subject_2	Cord	PolyIC	Male	1	2.12438e+06	641248	1.16894e+07	1.47576e+07	1.40344e+08	4.73048e+09	2.12802e+08	2.24744e+08	3.88878e+07	7.04329e+07	3.87049e+09	1.075e+06	3.83468e+06	8.19391e+07	1.03625e+08	2.27358e+07	1.79491e+09	9.49579e+06	580464	6.80157e+06	8.08447e+08	4.51975e+06	2.36862e+08	7.77836e+07	2.70208e+08	1.26564e+09	4.53325e+08	4.77823e+06	3.77254e+08	3.64505e+06	3.8985e+08	8.28914e+09	8.05253e+07	4.2797e+07	4.7409e+08	1.03352e+09	1.60536e+06	4.36676e+06	1.13965e+09	1.8403e+09	3.61741e+06	3.81756e+07	2.48396e+06	7.18487e+08
C009	Subject_3	Cord	Unstimulated	Female	1	1.94444e+06	716537	1.33804e+07	1.45023e+07	1.31041e+08	4.33664e+09	1.97403e+08	1.86598e+08	3.42144e+07	9.28366e+07	4.13114e+09	1.40591e+06	4.09073e+06	9.60934e+07	6.5053e+07	2.04355e+07	1.75271e+09	1.00907e+07	271024	1.54918e+06	7.38973e+08	4.37288e+06	2.37101e+08	7.63276e+06	2.95879e+08	1.15204e+09	3.39249e+08	7.85718e+06	4.74249e+08	3.25105e+06	3.38387e+08	8.02126e+09	1.47514e+08	3.54396e+07	6.32643e+08	1.12315e+09	1.45556e+06	4.21282e+06	1.28589e+09	1.48185e+09	2.08157e+06	3.46265e+07	2.35171e+06	7.9893e+08
C010	Subject_3	Cord	LPS	Female	1	2.52423e+06	594607	1.17522e+07	1.75987e+07	1.78238e+08	4.80349e+09	2.28647e+08	2.24126e+08	4.42513e+07	1.08595e+08	4.13881e+09	1.08505e+06	4.22658e+06	1.00898e+08	1.0384e+08	2.54913e+07	1.96669e+09	1.2489e+07	233384	1.42173e+06	8.66749e+08	5.61922e+06	2.89777e+08	7.08111e+06	2.91007e+08	1.22531e+09	4.61647e+08	5.62594e+06	3.90414e+08	3.93177e+06	3.45782e+08	1.26687e+10	1.32307e+08	4.59857e+07	5.94801e+08	1.13198e+09	1.46093e+06	5.2835e+06	1.28666e+09	1.56004e+09	2.52955e+06	4.00525e+07	2.2914e+06	7.79151e+08
C011	Subject_3	Cord	Imiquimod	Female	1	1.79238e+06	656994	1.12598e+07	1.29013e+07	1.36307e+08	4.12044e+09	1.60563e+08	2.65315e+08	3.39181e+07	9.1524e+07	3.89115e+09	1.51435e+06	3.89343e+06	1.02106e+08	5.97141e+07	1.97437e+07	1.64752e+09	9.55122e+06	217199	1.91409e+06	6.53774e+08	4.20961e+06	2.03902e+08	6.85835e+06	3.40235e+08	1.29778e+09	3.13981e+08	8.48037e+06	1.51804e+09	3.12997e+06	2.64561e+08	8.52376e+09	1.40058e+08	3.97042e+07	5.72278e+08	1.0516e+09	1.30291e+06	4.41744e+06	1.30122e+09	1.28192e+09	1.72336e+06	3.32419e+07	3.35998e+06	6.78409e+08
C012	Subject_3	Cord	PolyIC	Female	1	1.81965e+06	657201	1.2263e+07	1.74547e+07	1.86126e+08	4.21171e+09	1.71197e+08	1.88135e+08	4.56194e+07	9.17633e+07	4.27056e+09	1.44489e+06	4.04922e+06	9.78987e+07	6.21926e+07	2.65615e+07	1.65888e+09	1.31388e+07	289750	1.47712e+06	6.53951e+08	4.48726e+06	1.96533e+08	7.56986e+07	3.02231e+08	1.13848e+09	3.37633e+08	8.57133e+06	1.57388e+09	4.51193e+06	4.13707e+08	1.07841e+10	1.549e+08	5.11077e+07	5.83202e+08	1.05822e+09	1.3601e+06	5.75636e+06	1.36168e+09	1.58381e+09	1.9431e+06	3.18708e+07	2.90683e+06	8.21711e+08
C013	Subject_4	5yo	Unstimulated	Male	0	2.3181e+06	595084	1.49444e+07	1.16284e+07	1.39553e+08	5.17928e+09	2.39678e+08	2.01598e+08	3.86308e+07	1.17999e+08	4.06262e+09	1.47353e+06	4.91781e+06	9.64189e+07	1.06647e+08	2.30796e+07	1.99359e+09	9.84416e+06	421839	7.72973e+06	9.19872e+08	5.2964e+06	2.71467e+08	1.03418e+07	2.88052e+08	1.38805e+09	4.95623e+08	5.48769e+06	1.65172e+09	2.73374e+06	3.2564e+08	1.12136e+10	1.16684e+08	3.97139e+07	1.90791e+07	1.17778e+09	1.74352e+06	3.50249e+06	1.22857e+09	1.5392e+09	3.87233e+06	4.38156e+07	3.21779e+06	8.5402e+08
C014	Subject_4	5yo	LPS	Male	0	2.40472e+06	617166	1.42517e+07	1.32649e+07	1.54333e+08	4.4317e+09	2.04135e+08	2.05821e+08	3.7301e+07	1.05178e+08	4.2268e+09	1.19909e+06	4.5793e+06	1.06211e+08	9.38851e+07	2.21473e+07	1.77944e+09	8.38431e+06	344001	7.51807e+06	8.05198e+08	4.33955e+06	2.50112e+08	8.10015e+06	2.75203e+08	1.24538e+09	4.18596e+08	4.4601e+06	1.20626e+09	3.04219e+06	3.54329e+08	7.55839e+09	1.34028e+08	4.00139e+07	6.84276e+08	1.10264e+09	1.63403e+06	3.96243e+06	1.29789e+09	1.4973e+09	3.58839e+06	3.6636e+07	2.18207e+06	8.13473e+08
C015	Subject_4	5yo	Imiquimod	Male	0	1.92283e+06	622243	1.15438e+07	1.41932e+07	1.57102e+08	4.32315e+09	1.73852e+08	2.08608e+08	4.13661e+07	9.22357e+07	3.72859e+09	1.44424e+06	3.9175e+06	9.45396e+07	7.83151e+07	2.43534e+07	1.56298e+09	9.57632e+06	226804	6.89799e+06	6.80711e+08	3.7102e+06	2.13875e+08	7.00628e+06	3.35038e+08	1.23319e+09	3.62457e+08	6.05797e+06	1.63984e+09	3.08314e+06	2.82057e+08	9.29273e+09	1.35911e+08	4.42884e+07	5.32064e+08	1.01412e+09	1.40061e+06	4.25568e+06	1.28768e+09	1.82281e+09	2.42243e+06	3.19359e+07	1.83689e+06	6.80132e+08
C016	Subject_4	5yo	PolyIC	Male	0	1.8836e+06	614162	1.16286e+07	1.19451e+07	1.2447e+08	4.27626e+09	1.77565e+08	1.75866e+08	3.75409e+07	9.14199e+07	3.77137e+09	1.60603e+06	4.13633e+06	1.01495e+08	7.12464e+07	2.25048e+07	1.60222e+09	9.29801e+06	493975	6.26395e+06	6.69169e+08	3.90152e+06	2.07297e+08	5.96376e+07	2.62371e+08	1.16498e+09	3.41598e+08	6.4188e+06	1.19087e+09	3.13278e+06	3.69279e+08	8.58152e+09	1.22558e+08	3.88264e+07	5.75077e+08	1.02973e+09	1.33641e+06	3.68157e+06	1.2337e+09	1.78454e+09	1.77625e+06	3.1256e+07	2.15649e+06	8.09902e+08
C017	Subject_4	Cord	Unstimulated	Male	0	1.9985e+06	780668	1.25746e+07	1.45002e+07	1.75851e+08	4.74558e+09	2.07153e+08	1.89611e+08	4.35504e+07	1.04675e+08	4.04991e+09	1.40028e+06	4.69455e+06	9.97761e+07	8.94281e+07	2.49843e+07	1.8736e+09	9.55628e+06	545297	7.47742e+06	7.73618e+08	5.51308e+06	2.35644e+08	1.45456e+07	2.92763e+08	1.01555e+09	4.40832e+08	5.97379e+06	4.46331e+08	3.91053e+06	2.75175e+08	1.04966e+10	1.44101e+08	4.88328e+07	5.57835e+08	1.14029e+09	1.61399e+06	4.59979e+06	1.3143e+09	1.67928e+09	3.08365e+06	4.00539e+07	2.02367e+06	8.87138e+08
C018	Subject_4	Cord	LPS	Male	0	2.27687e+06	917781	1.23659e+07	1.57989e+07	1.73628e+08	4.62583e+09	2.01502e+08	2.34987e+08	4.55114e+07	1.13306e+08	4.1165e+09	1.61595e+06	4.63656e+06	9.92065e+07	9.36117e+07	2.61767e+07	1.81993e+09	1.06646e+07	589921	7.19575e+06	7.68881e+08	4.40579e+06	2.62597e+08	1.51499e+07	3.62823e+08	1.47212e+09	4.35983e+08	8.62006e+06	3.4411e+08	3.83071e+06	3.19683e+08	1.40358e+10	1.56745e+08	5.09571e+07	6.49682e+08	1.10922e+09	1.66507e+06	5.18152e+06	1.30808e+09	1.82188e+09	2.88821e+06	3.73886e+07	2.57412e+06	6.77074e+08
C019	Subject_4	Cord	Imiquimod	Male	0	2.58427e+06	657694	1.25315e+07	1.34568e+07	1.50112e+08	5.03143e+09	2.30272e+08	2.25779e+08	3.85706e+07	8.66796e+07	3.846e+09	1.04489e+06	4.56152e+06	8.34068e+07	1.57035e+08	2.30526e+07	2.01959e+09	9.50897e+06	378883	6.15817e+06	8.2931e+08	5.99027e+06	2.57083e+08	1.06007e+07	2.15407e+08	1.22725e+09	6.08097e+08	4.40289e+06	2.06171e+08	3.34132e+06	2.72577e+08	1.15026e+10	7.78259e+07	4.16473e+07	5.34921e+08	1.07485e+09	1.41351e+06	4.60788e+06	1.07133e+09	1.81907e+09	3.25552e+06	4.52803e+07	2.33485e+06	6.61898e+08
C020	Subject_4	Cord	PolyIC	Male	0	2.11178e+06	1.02537e+06	1.9403e+07	1.62477e+07	1.57625e+08	4.55467e+09	1.96838e+08	2.31443e+08	4.22318e+07	9.72103e+07	4.94211e+09	2.25734e+06	4.18645e+06	1.57796e+08	1.02491e+08	2.37347e+07	1.78178e+09	9.72632e+06	621454	6.77868e+06	7.01437e+08	4.74072e+06	2.33673e+08	1.01572e+08	3.602e+08	1.40229e+09	2.86498e+07	9.68805e+06	1.06807e+09	3.21422e+06	2.93942e+08	9.5866e+09	2.53423e+08	4.82833e+07	7.81146e+08	1.03291e+09	2.2638e+06	4.83712e+06	2.08148e+09	1.69565e+09	2.13947e+06	3.80323e+07	2.15704e+06	8.35425e+08
C021	Subject_5	5yo	Unstimulated	Female	0	2.04335e+06	665357	1.49312e+07	1.44906e+07	1.33704e+08	4.61457e+09	2.03188e+08	2.09432e+08	4.20324e+07	1.15541e+08	4.2305e+09	1.39252e+06	5.0804e+06	9.99042e+07	8.80751e+07	2.53737e+07	1.71761e+09	9.74657e+06	580263	2.73647e+06	7.6859e+08	4.46556e+06	2.47991e+08	1.22734e+07	3.10563e+08	2.11673e+08	4.15149e+08	6.29153e+06	2.37983e+08	3.01677e+06	3.89282e+08	8.58544e+09	1.41706e+08	4.59284e+07	5.87482e+08	1.14115e+09	1.88778e+06	3.77335e+06	1.20119e+09	1.63361e+09	1.37768e+06	3.69814e+07	2.25313e+06	6.45356e+08
C022	Subject_5	5yo	LPS	Female	0	2.22147e+06	627024	1.63757e+07	1.35283e+07	1.33637e+08	4.82327e+09	2.37406e+08	2.32697e+08	4.01081e+07	1.19803e+08	4.49337e+09	1.09654e+06	5.28546e+06	1.00917e+08	1.13385e+08	2.24973e+07	1.95233e+09	7.33872e+06	493966	2.40401e+06	8.41139e+08	5.48146e+06	2.79079e+08	1.23622e+07	3.01915e+08	1.25972e+09	5.28534e+08	4.43179e+06	2.30409e+08	3.11973e+06	3.82276e+08	1.00299e+10	1.44945e+08	4.69362e+07	5.67983e+08	1.14243e+09	2.11115e+06	3.92081e+06	1.22615e+09	1.58332e+09	1.68961e+06	4.09885e+07	2.759e+06	7.41164e+08
C023	Subject_5	5yo	Imiquimod	Female	0	2.14686e+06	677634	1.70851e+07	1.26089e+07	1.23391e+08	4.61447e+09	2.10798e+08	2.91563e+08	4.14295e+07	1.1081e+08	4.23008e+09	1.20303e+06	4.54982e+06	9.57683e+07	1.01334e+08	2.38196e+07	1.72745e+09	7.65454e+06	445365	2.52473e+06	7.36251e+08	4.85388e+06	2.54633e+08	1.18348e+07	2.78889e+08	1.31812e+09	4.29461e+08	5.55767e+06	2.12728e+08	2.94264e+06	3.83227e+08	1.0268e+10	1.38452e+08	4.37523e+07	5.61896e+08	1.09782e+09	1.92508e+06	3.78542e+06	1.22224e+09	1.56688e+09	1.21733e+06	3.67483e+07	2.29692e+06	6.76759e+08
C024	Subject_5	5yo	PolyIC	Female	0	2.19618e+06	662539	1.68197e+07	1.33363e+07	1.2913e+08	4.91676e+09	2.28047e+08	2.03681e+08	4.09332e+07	1.11087e+08	4.16211e+09	1.13237e+06	4.78651e+06	9.4333e+07	1.20875e+08	2.37225e+07	1.85928e+09	8.87399e+06	860326	2.70654e+06	7.88089e+08	4.88899e+06	2.63319e+08	6.46991e+07	2.78756e+08	1.03614e+09	4.99357e+08	4.65727e+06	8.48764e+08	3.00939e+06	3.73523e+08	8.24963e+09	1.29191e+08	4.45446e+07	6.0581e+08	1.10745e+09	1.88772e+06	3.87362e+06	1.15416e+09	1.80798e+09	1.8997e+06	4.09319e+07	2.12105e+06	7.35265e+08
C025	Subject_5	Cord	Unstimulated	Female	0	1.62299e+06	690090	1.20323e+07	1.35133e+07	1.62887e+08	4.25629e+09	1.84964e+08	2.35507e+08	4.00207e+07	1.03775e+08	3.87447e+09	1.6026e+06	4.36874e+06	1.00788e+08	5.69243e+07	2.30447e+07	1.59268e+09	1.09784e+07	475010	3.96007e+06	6.60107e+08	4.29606e+06	2.21151e+08	1.28151e+07	3.67267e+08	1.34064e+09	3.15429e+08	6.98739e+06	9.48414e+08	3.36024e+06	3.5365e+08	9.80978e+09	1.3878e+08	4.53385e+07	2.69307e+07	1.09988e+09	1.73738e+06	4.46783e+06	1.21897e+09	1.64908e+09	3.12414e+06	3.3452e+07	3.12638e+06	6.17538e+08
C026	Subject_5	Cord	LPS	Female	0	1.70566e+06	706861	1.41551e+07	1.50485e+07	1.57145e+08	4.49119e+09	1.94913e+08	1.97567e+08	4.15874e+07	1.05751e+08	4.48552e+09	1.36054e+06	4.47368e+06	9.94214e+07	6.45811e+07	2.43468e+07	1.68159e+09	9.79891e+06	348029	3.57845e+06	6.78799e+08	5.19756e+06	2.24789e+08	9.46895e+06	2.74268e+08	1.22926e+09	3.62345e+08	5.82618e+06	9.2826e+08	2.09508e+06	3.48962e+08	9.6096e+09	1.45281e+08	4.38281e+07	7.62063e+08	1.17104e+09	1.73877e+06	4.58444e+06	1.21878e+09	1.81492e+09	2.96112e+06	3.85944e+07	2.31577e+06	7.68617e+08
C027	Subject_5	Cord	Imiquimod	Female	0	1.7059e+06	684812	1.27673e+07	1.42328e+07	1.51436e+08	4.43468e+09	1.91415e+08	2.31443e+08	4.06507e+07	1.06084e+08	4.31945e+09	1.34678e+06	4.63037e+06	1.03759e+08	6.79421e+07	2.30094e+07	1.69057e+09	9.8879e+06	307041	3.98987e+06	6.86869e+08	4.92582e+06	2.06331e+08	8.6991e+06	3.42587e+08	1.34122e+09	3.8591e+08	5.18465e+06	8.70535e+08	3.1767e+06	3.71256e+08	9.72381e+09	1.28902e+08	4.26743e+07	7.37796e+08	1.09165e+09	1.65205e+06	4.56932e+06	1.23978e+09	1.59339e+09	3.02072e+06	3.72354e+07	2.07609e+06	6.8606e+08
C028	Subject_5	Cord	PolyIC	Female	0	1.96139e+06	677347	1.23264e+07	1.47198e+07	1.57456e+08	4.60594e+09	2.08298e+08	2.15162e+08	4.08579e+07	1.03959e+08	4.10057e+09	1.44117e+06	4.54365e+06	1.01336e+08	8.44879e+07	2.44482e+07	1.75285e+09	1.02383e+07	426273	3.50909e+06	7.22751e+08	4.34835e+06	2.43029e+08	5.90195e+07	3.28458e+08	1.45681e+09	4.16358e+08	5.88312e+06	1.73386e+08	3.54585e+06	2.72428e+08	1.0677e+10	1.22826e+08	4.9883e+07	6.39544e+08	1.08319e+09	1.57551e+06	4.84662e+06	1.13015e+09	1.6441e+09	2.47165e+06	3.55245e+07	2.14526e+06	5.74013e+08
C029	Subject_6	5yo	Unstimulated	Female	1	1.344e+06	585941	1.09259e+07	1.53096e+07	1.62217e+08	3.95476e+09	1.56442e+08	1.91955e+08	4.60559e+07	9.4195e+07	3.86441e+09	1.47327e+06	4.10024e+06	1.00443e+08	5.38094e+07	2.64118e+07	1.44191e+09	1.21008e+07	436673	4.6104e+06	5.89297e+08	3.52912e+06	1.91448e+08	1.10316e+07	2.92123e+08	1.18812e+09	2.97373e+08	6.94702e+06	9.84163e+08	3.59208e+06	3.37127e+08	1.05345e+10	1.15528e+08	5.22014e+07	5.22413e+08	1.08022e+09	1.66001e+06	5.08238e+06	1.16814e+09	1.71732e+09	3.01825e+06	2.90404e+07	2.81459e+06	4.09039e+08
C030	Subject_6	5yo	LPS	Female	1	1.91911e+06	592491	1.1863e+07	1.42093e+07	1.42197e+08	4.80615e+09	2.1256e+08	2.47751e+08	4.22686e+07	1.03486e+08	3.94257e+09	1.14441e+06	4.34479e+06	9.43254e+07	9.70379e+07	2.43539e+07	1.8023e+09	9.9742e+06	372211	4.49435e+06	7.19733e+08	4.75457e+06	2.33804e+08	9.03849e+06	3.06949e+08	1.29073e+09	4.51755e+08	5.92981e+06	1.59268e+08	3.38785e+06	4.00612e+08	1.20014e+10	1.46384e+08	4.7544e+07	2.6452e+07	1.07086e+09	1.58344e+06	4.68446e+06	1.22246e+09	1.87437e+09	2.56349e+06	3.84488e+07	2.52093e+06	4.8988e+08
C031	Subject_6	5yo	Imiquimod	Female	1	2.29691e+06	469224	1.28553e+07	1.25929e+07	1.30947e+08	5.30605e+09	2.50758e+08	2.01383e+08	3.82563e+07	1.19196e+08	3.59432e+09	1.28134e+06	4.68141e+06	8.5007e+07	1.91054e+08	2.1775e+07	2.05112e+09	8.77298e+06	200837	4.66458e+06	8.47916e+08	5.43617e+06	2.7711e+08	6.06232e+06	2.5599e+08	1.23057e+09	6.32496e+08	4.07959e+06	7.39949e+08	2.91424e+06	4.0591e+08	7.92361e+09	8.98519e+07	3.97763e+07	4.80393e+08	1.08295e+09	1.50094e+06	4.03817e+06	1.05189e+09	1.53041e+09	2.92159e+06	4.55606e+07	2.21224e+06	4.52233e+08
C032	Subject_6	5yo	PolyIC	Female	1	2.12078e+06	630028	1.15942e+07	1.43951e+07	1.60461e+08	4.64757e+09	2.06829e+08	1.67736e+08	4.39067e+07	9.71797e+07	4.0468e+09	1.27849e+06	4.27274e+06	9.4846e+07	1.2085e+08	2.54296e+07	1.73387e+09	1.0637e+07	398639	4.31682e+06	7.17072e+08	4.84341e+06	2.46525e+08	5.33792e+07	2.71208e+08	9.86806e+08	4.70841e+08	4.81493e+06	8.09496e+08	3.54869e+06	4.03219e+08	1.08847e+10	1.19019e+08	4.91801e+07	5.27767e+08	1.04575e+09	1.37585e+06	5.05951e+06	1.21882e+09	1.71943e+09	3.35417e+06	3.69931e+07	2.37995e+06	6.60322e+08
C033	Subject_6	Cord	Unstimulated	Female	1	2.09663e+06	789790	1.44548e+07	1.30471e+07	1.30533e+08	5.17853e+09	2.32994e+08	2.09522e+08	3.92252e+07	1.31909e+08	4.29577e+09	1.2217e+06	5.22742e+06	1.00709e+08	1.18171e+08	2.34235e+07	1.93483e+09	9.68934e+06	1.19762e+06	4.91171e+06	8.47659e+08	5.16317e+06	2.58956e+08	2.46539e+07	3.01214e+08	1.1513e+09	5.38986e+08	5.50665e+06	7.54345e+08	3.27821e+06	3.797e+08	9.22277e+09	1.24621e+08	4.08533e+07	5.22413e+08	1.20984e+09	2.03728e+06	4.37353e+06	1.25062e+09	1.63421e+09	5.25975e+06	4.2188e+07	2.30856e+06	7.37111e+08
C034	Subject_6	Cord	LPS	Female	1	2.20813e+06	786406	1.36625e+07	1.47192e+07	1.49278e+08	5.12188e+09	2.31953e+08	2.14005e+08	4.42273e+07	8.9825e+07	4.09441e+09	1.21133e+06	4.97435e+06	9.57729e+07	1.1651e+08	2.47969e+07	1.94981e+09	9.72669e+06	818036	4.7541e+06	8.28028e+08	5.24514e+06	2.71345e+08	1.88971e+07	2.88727e+08	1.18819e+09	5.41425e+08	5.35109e+06	7.94901e+08	3.88889e+06	3.32677e+08	1.3678e+10	1.26757e+08	4.67036e+07	5.57029e+08	1.18388e+09	1.88479e+06	4.65646e+06	1.2664e+09	1.75782e+09	2.27533e+06	4.28565e+07	2.25681e+06	6.98059e+08
C035	Subject_6	Cord	Imiquimod	Female	1	2.47873e+06	678065	1.30216e+07	1.4054e+07	1.47032e+08	5.47366e+09	2.73621e+08	1.88242e+08	4.34886e+07	9.01294e+07	3.87997e+09	1.03031e+06	5.02168e+06	8.73423e+07	1.79711e+08	2.5107e+07	2.12662e+09	9.74004e+06	475094	4.54642e+06	8.68697e+08	5.2177e+06	2.90334e+08	1.33622e+07	2.51065e+08	1.04977e+09	6.87754e+08	4.30892e+06	7.39041e+08	3.60315e+06	3.41916e+08	9.81683e+09	1.12178e+08	4.67418e+07	4.90504e+08	1.1684e+09	1.86653e+06	4.65433e+06	1.10473e+09	1.98838e+09	6.34257e+06	4.94639e+07	2.45673e+06	5.70995e+08
C036	Subject_6	Cord	PolyIC	Female	1	1.75291e+06	1.04964e+06	2.26334e+07	1.33323e+07	1.30011e+08	4.79152e+09	2.25507e+08	2.38135e+08	4.06389e+07	1.11431e+08	6.11381e+09	1.91519e+06	4.58111e+06	1.6392e+08	1.09034e+08	2.38785e+07	1.85547e+09	9.65522e+06	953298	4.97521e+06	7.60089e+08	4.9606e+06	2.57186e+08	8.29817e+07	3.91038e+08	1.47045e+09	4.69961e+08	8.20312e+06	5.53939e+08	3.14675e+06	3.00004e+08	1.17598e+10	2.55651e+08	4.41886e+07	8.11106e+08	1.14631e+09	3.50333e+06	3.82702e+06	2.2578e+09	1.62164e+09	1.54084e+06	4.14202e+07	2.71887e+06	8.2263e+08
C037	Subject_7	Cord	Unstimulated	Male	0	1.95437e+06	601797	1.26432e+07	2.07518e+07	1.78595e+08	5.19602e+09	2.30772e+08	2.05778e+08	5.03544e+07	1.15534e+08	3.78373e+09	1.32686e+06	4.75297e+06	8.70545e+07	1.12526e+08	2.88831e+07	1.95116e+09	1.40639e+07	465733	6.6101e+06	8.05e+08	4.57888e+06	2.4775e+08	1.22245e+07	2.83499e+08	1.28961e+09	5.19222e+08	5.58841e+06	8.00077e+08	5.33314e+06	3.81058e+08	1.44358e+10	1.07801e+08	5.37018e+07	5.24367e+08	1.16535e+09	1.68409e+06	6.43494e+06	1.11424e+09	2.1302e+09	4.85186e+06	4.22982e+07	4.85711e+06	4.60621e+08
C038	Subject_7	Cord	LPS	Male	0	2.03898e+06	806250	1.41678e+07	1.56818e+07	1.50681e+08	5.09039e+09	2.39658e+08	2.38261e+08	4.32336e+07	8.67072e+07	4.4663e+09	1.10746e+06	5.03323e+06	1.05566e+08	1.08648e+08	2.45349e+07	1.94869e+09	1.14087e+07	504142	7.01773e+06	7.86911e+08	4.49538e+06	2.83726e+08	1.32812e+07	3.10818e+08	1.21317e+09	5.34328e+08	7.19983e+06	6.45716e+08	4.6998e+06	4.00962e+08	9.36078e+09	1.50704e+08	4.67045e+07	7.14323e+08	1.19157e+09	1.79236e+06	5.89477e+06	1.41442e+09	1.90278e+09	3.22924e+06	3.99159e+07	3.16395e+06	8.75863e+08
C039	Subject_7	Cord	Imiquimod	Male	0	1.36269e+06	639070	1.11555e+07	2.0508e+07	1.82055e+08	4.20436e+09	1.59937e+08	2.70914e+08	4.96522e+07	9.3356e+07	4.11792e+09	1.57463e+06	4.05556e+06	9.61587e+07	6.52839e+07	2.84911e+07	1.46839e+09	1.29973e+07	297470	7.43339e+06	5.82959e+08	3.3691e+06	1.64242e+08	9.48023e+06	3.3263e+08	1.2032e+09	3.36018e+08	8.83171e+06	2.04523e+08	5.15902e+06	4.81285e+08	1.24383e+10	1.60161e+08	5.64602e+07	4.68983e+08	1.04594e+09	1.61527e+06	6.50065e+06	1.25266e+09	1.81838e+09	2.8763e+06	2.7711e+07	4.25423e+06	5.78683e+08
C040	Subject_7	Cord	PolyIC	Male	0	1.43389e+06	637267	9.4892e+06	1.79885e+07	1.73802e+08	4.22598e+09	1.63887e+08	1.53814e+08	4.97335e+07	8.296e+07	3.74015e+09	1.6055e+06	3.91929e+06	9.15685e+07	7.19986e+07	2.82222e+07	1.49857e+09	1.29306e+07	444233	6.81957e+06	5.89992e+08	3.40918e+06	1.99146e+08	5.97526e+07	2.85073e+08	1.04873e+09	3.33494e+08	8.86646e+06	7.58761e+08	5.1247e+06	4.72406e+08	1.14752e+10	1.41899e+08	5.28304e+07	5.16661e+08	9.93129e+08	1.50276e+06	6.61439e+06	1.25426e+09	2.09269e+09	1.98802e+06	3.03062e+07	3.50003e+06	6.9858e+08
C041	Subject_7	5yo	Unstimulated	Male	0	1.48676e+06	637006	1.29445e+07	1.30017e+07	1.24575e+08	4.31091e+09	1.70082e+08	1.76344e+08	3.56558e+07	9.38836e+07	3.96126e+09	1.27955e+06	4.57135e+06	9.46113e+07	6.42699e+07	2.06169e+07	1.61482e+09	8.61192e+06	507915	1.4329e+07	6.23846e+08	3.75974e+06	2.08445e+08	1.25615e+07	3.61657e+08	1.14719e+09	3.428e+08	5.70234e+06	5.36239e+08	2.9389e+06	2.53778e+08	8.31575e+09	1.20663e+08	3.71419e+07	7.25543e+08	1.08701e+09	1.6097e+06	4.32075e+06	1.23556e+09	1.39087e+09	3.43626e+06	3.32717e+07	2.57563e+06	6.77372e+08
C042	Subject_7	5yo	LPS	Male	0	1.52993e+06	632754	1.29048e+07	1.53877e+07	1.60605e+08	4.35995e+09	1.84131e+08	2.07189e+08	4.3877e+07	9.69131e+07	4.91685e+09	1.39798e+06	4.29993e+06	1.2442e+08	7.76098e+07	2.71352e+07	1.63759e+09	9.59452e+06	365793	1.41515e+07	6.44138e+08	4.05292e+06	2.16753e+08	1.19819e+07	2.89327e+08	1.2201e+09	3.87749e+08	8.11266e+06	5.19273e+08	4.35024e+06	3.35771e+08	1.02267e+10	1.57745e+08	4.7708e+07	5.89219e+08	1.07583e+09	1.84918e+06	5.5079e+06	1.77034e+09	1.61331e+09	3.68108e+06	3.55654e+07	2.54952e+06	6.36794e+08
C043	Subject_7	5yo	Imiquimod	Male	0	1.60092e+06	561930	1.19417e+07	1.61292e+07	1.60462e+08	4.52694e+09	1.88346e+08	1.77546e+08	4.5654e+07	8.94201e+07	3.77863e+09	1.37891e+06	3.98513e+06	8.78146e+07	1.03277e+08	2.71065e+07	1.64797e+09	1.07674e+07	307136	1.41001e+07	6.55281e+08	3.68755e+06	2.0021e+08	9.67564e+06	3.03678e+08	1.12033e+09	4.40872e+08	7.34329e+06	5.35943e+08	4.10797e+06	4.26791e+08	1.02553e+10	1.22598e+08	4.77595e+07	4.8077e+08	1.04486e+09	1.40898e+06	5.78457e+06	1.25301e+09	1.88859e+09	3.09422e+06	3.3492e+07	2.72947e+06	7.74089e+08
C044	Subject_7	5yo	PolyIC	Male	0	1.60937e+06	568257	1.25434e+07	9.4483e+06	1.04067e+08	4.4866e+09	1.91108e+08	2.04702e+08	2.94845e+07	8.9983e+07	3.90659e+09	1.36104e+06	3.89852e+06	9.03908e+07	8.82437e+07	1.75857e+07	1.64222e+09	6.86142e+06	730666	1.37813e+07	6.28646e+08	4.68095e+06	2.11995e+08	6.77705e+07	3.43729e+08	1.14814e+09	4.04471e+08	5.73701e+06	4.20445e+08	2.87148e+06	2.68239e+08	6.06441e+09	1.28909e+08	2.93036e+07	5.89954e+08	1.05583e+09	1.48237e+06	3.80472e+06	1.26781e+09	1.19631e+09	3.04421e+06	3.4382e+07	2.13876e+06	7.05369e+08
C045	Subject_8	5yo	Unstimulated	Male	1	2.43685e+06	539479	1.32267e+07	8.26262e+06	8.58498e+07	5.69827e+09	2.78107e+08	3.09335e+08	2.47051e+07	1.15828e+08	3.75991e+09	1.20581e+06	4.83649e+06	8.08683e+07	2.10371e+08	1.48454e+07	2.27498e+09	6.63808e+06	403738	4.51356e+06	8.78976e+08	5.95911e+06	2.94091e+08	1.08153e+07	2.56676e+08	1.42089e+09	7.31873e+08	4.55519e+06	3.39366e+08	2.06023e+06	1.87678e+08	6.507e+09	9.80991e+07	2.47213e+07	4.27114e+08	1.21299e+09	1.61677e+06	3.0709e+06	9.89708e+08	1.04847e+09	4.7348e+06	4.99468e+07	2.65768e+06	4.34407e+08
C046	Subject_8	5yo	LPS	Male	1	1.66436e+06	584937	1.30801e+07	1.49202e+07	1.46054e+08	4.7555e+09	2.02777e+08	1.75934e+08	4.24748e+07	9.98518e+07	3.85482e+09	1.268e+06	4.36567e+06	9.38505e+07	9.07876e+07	2.56187e+07	1.78918e+09	1.08646e+07	355008	4.41634e+06	6.72196e+08	4.01948e+06	2.29605e+08	9.86743e+06	2.70789e+08	1.13479e+09	4.34694e+08	5.25475e+06	5.36427e+08	3.69897e+06	3.86756e+08	1.03201e+10	1.10785e+08	4.23119e+07	5.76927e+08	1.11239e+09	1.487e+06	5.71381e+06	1.12423e+09	1.534e+09	2.38569e+06	3.84338e+07	2.72493e+06	7.35334e+08
C047	Subject_8	5yo	Imiquimod	Male	1	1.93317e+06	503961	1.11138e+07	1.28625e+07	1.31573e+08	4.8473e+09	2.13653e+08	2.68517e+08	3.54194e+07	9.26837e+07	3.53049e+09	1.40401e+06	4.3649e+06	7.93136e+07	1.39036e+08	2.07338e+07	1.86481e+09	9.29963e+06	307779	4.65062e+06	7.53513e+08	5.55737e+06	2.32861e+08	1.02954e+07	2.36583e+08	1.33527e+09	5.27732e+08	4.57947e+06	4.42372e+08	3.15329e+06	3.26803e+08	8.62814e+09	1.06318e+08	3.85114e+07	4.54455e+08	1.05442e+09	1.34242e+06	4.58207e+06	1.08176e+09	1.29936e+09	3.37921e+06	4.25948e+07	2.82802e+06	5.43368e+08
C048	Subject_8	5yo	PolyIC	Male	1	1.88681e+06	516576	1.02578e+07	1.24644e+07	1.32669e+08	4.76313e+09	2.07866e+08	1.89975e+08	3.87082e+07	9.29236e+07	3.33754e+09	1.22324e+06	3.9945e+06	7.44244e+07	1.38274e+08	2.35849e+07	1.86543e+09	9.72771e+06	510725	4.01637e+06	7.26561e+08	4.30081e+06	2.21336e+08	9.54316e+07	2.16223e+08	1.16494e+09	5.11468e+08	4.78799e+06	4.66008e+08	3.41962e+06	3.52645e+08	9.07532e+09	9.36193e+07	4.11344e+07	5.67534e+07	1.01519e+09	1.2921e+06	4.81915e+06	1.0292e+09	1.40471e+09	3.25149e+06	3.92083e+07	2.97531e+06	4.45404e+08
C049	Subject_8	Cord	Unstimulated	Male	1	1.37225e+06	667804	1.11965e+07	1.73041e+07	1.51656e+08	4.09142e+09	1.62937e+08	1.51778e+08	4.47757e+07	8.62228e+07	3.80061e+09	1.69649e+06	4.02674e+06	8.72447e+07	5.30266e+07	2.60673e+07	1.51886e+09	1.21732e+07	662623	3.99445e+06	5.71903e+08	3.23361e+06	1.91591e+08	1.48486e+07	2.74796e+08	1.07691e+09	3.08334e+08	6.64054e+06	5.15646e+08	3.32739e+06	3.78395e+08	1.01584e+10	1.37151e+08	4.54187e+07	4.6223e+08	1.05291e+09	1.38171e+06	5.78861e+06	1.25143e+09	1.54729e+09	2.66366e+06	3.26805e+07	2.88409e+06	6.59734e+08
C050	Subject_8	Cord	LPS	Male	1	1.46158e+06	651417	1.03547e+07	1.62749e+07	1.39699e+08	4.16459e+09	1.7941e+08	1.56691e+08	3.86091e+07	8.32934e+07	4.06777e+09	1.67461e+06	3.94583e+06	8.82769e+07	6.46833e+07	2.44399e+07	1.60929e+09	1.03382e+07	517128	3.85135e+06	5.86484e+08	3.74301e+06	2.00499e+08	1.17749e+07	2.79613e+08	1.15669e+09	3.28643e+08	7.65034e+06	4.80991e+08	3.28615e+06	3.73508e+08	9.13616e+09	1.24772e+08	4.44465e+07	5.2055e+08	1.09449e+09	1.44127e+06	4.94673e+06	1.18391e+09	1.58684e+09	3.33802e+06	3.35835e+07	2.88556e+06	6.32638e+08
C051	Subject_8	Cord	Imiquimod	Male	1	2.02271e+06	534956	1.2493e+07	1.19099e+07	1.08139e+08	5.20375e+09	2.17792e+08	2.15943e+08	3.09959e+07	9.53246e+07	3.37424e+09	1.04806e+06	4.43135e+06	7.90326e+07	1.74214e+08	1.93821e+07	1.89632e+09	8.1212e+06	316326	4.49237e+06	8.12609e+08	4.81588e+06	2.66387e+08	8.80226e+06	2.28302e+08	1.15899e+09	5.73975e+08	4.98394e+06	3.73038e+08	2.96654e+06	3.42925e+08	8.6129e+09	1.04843e+08	3.32722e+07	4.31393e+08	1.05818e+09	1.40889e+06	4.05032e+06	1.02441e+09	1.44914e+09	3.25836e+06	3.87303e+07	2.88677e+06	4.50684e+08
C052	Subject_8	Cord	PolyIC	Male	1	1.60907e+06	570244	1.1193e+07	1.47786e+07	1.47486e+08	4.53591e+09	1.87116e+08	1.37715e+08	4.02956e+07	8.56322e+07	3.67781e+09	1.38302e+06	3.8208e+06	8.57347e+07	9.76636e+07	2.29464e+07	1.69544e+09	1.00547e+07	630019	3.49332e+06	6.24018e+08	4.20813e+06	2.12346e+08	1.05681e+08	2.54049e+08	1.01103e+09	4.02037e+08	6.80271e+06	4.63166e+08	3.23303e+06	2.93955e+08	8.79018e+09	1.17291e+08	4.14914e+07	2.00196e+07	1.01919e+09	1.29165e+06	5.2101e+06	1.16798e+09	1.68832e+09	1.2739e+06	3.37148e+07	2.83384e+06	6.63886e+08
C053	Subject_9	Cord	Unstimulated	Male	1	1.43802e+06	784857	1.33669e+07	1.42572e+07	1.338e+08	4.34615e+09	1.7902e+08	2.39e+08	3.91005e+07	1.02828e+08	4.02903e+09	1.33998e+06	4.81132e+06	1.04648e+08	5.54548e+07	2.30811e+07	1.68872e+09	9.71798e+06	761262	8.40887e+06	5.85234e+08	4.19393e+06	1.84937e+08	1.63649e+07	2.93294e+08	1.22603e+09	3.26744e+08	7.00676e+06	5.32224e+08	3.6499e+06	2.68015e+08	7.74587e+09	1.42365e+08	4.20712e+07	5.35304e+08	1.11657e+09	1.65807e+06	4.24383e+06	1.23561e+09	1.54246e+09	3.35456e+06	3.29763e+07	3.17052e+06	7.89873e+08
C054	Subject_9	Cord	LPS	Male	1	1.76712e+06	716797	1.28762e+07	1.42854e+07	1.42792e+08	4.62363e+09	1.86052e+08	1.71331e+08	4.32958e+07	1.09771e+08	4.40009e+09	1.18531e+06	4.83954e+06	1.00904e+08	7.60887e+07	2.62175e+07	1.66696e+09	8.61858e+06	352229	8.60114e+06	7.13616e+08	4.1581e+06	2.1297e+08	8.38316e+06	2.91338e+08	9.67096e+08	4.13969e+08	5.05699e+06	6.32716e+08	3.94959e+06	3.95065e+08	1.0563e+10	1.13528e+08	4.74661e+07	5.19759e+08	1.11458e+09	1.50739e+06	4.6302e+06	1.17404e+09	1.7069e+09	4.15417e+06	3.4954e+07	2.8603e+06	7.44371e+08
C055	Subject_9	Cord	Imiquimod	Male	1	1.48531e+06	707517	1.26637e+07	1.25416e+07	1.19241e+08	4.2902e+09	1.70414e+08	1.81551e+08	3.7602e+07	9.85941e+07	3.78732e+09	1.2731e+06	4.56025e+06	1.02242e+08	6.37587e+07	2.11543e+07	1.51127e+09	9.34886e+06	329449	7.97911e+06	5.98557e+08	3.7842e+06	1.97282e+08	9.62114e+06	2.76385e+08	1.14973e+09	3.51645e+08	6.43154e+06	4.04041e+08	3.76104e+06	3.39267e+08	1.10745e+10	1.17053e+08	4.03223e+07	5.38947e+08	2.11187e+08	1.45312e+06	4.35114e+06	1.13554e+09	1.46797e+09	1.29185e+06	3.33881e+07	2.51497e+06	6.24291e+08
C056	Subject_9	Cord	PolyIC	Male	1	1.64669e+06	682582	1.05359e+07	1.05698e+07	1.18311e+08	4.62049e+09	1.96571e+08	2.47457e+08	3.19144e+07	1.02163e+08	3.73902e+09	1.27252e+06	4.35686e+06	8.58851e+07	7.83112e+07	1.81628e+07	1.58864e+09	7.65446e+06	565048	7.29332e+06	6.49714e+08	3.49023e+06	2.28827e+08	5.98757e+07	2.81816e+08	1.15585e+09	3.93434e+08	5.49166e+06	4.36333e+08	2.50574e+06	2.25087e+08	7.68449e+09	1.13906e+08	3.2476e+07	4.66092e+08	1.05773e+09	1.3589e+06	3.81063e+06	1.08584e+09	1.40643e+09	4.27716e+06	3.42556e+07	2.75424e+06	6.06641e+08
C057	Subject_10	Cord	Unstimulated	Female	0	1.45002e+06	716680	1.16055e+07	1.00815e+07	1.16049e+08	4.29469e+09	1.67604e+08	1.87265e+08	2.85305e+07	9.57207e+07	3.68835e+09	1.28311e+06	4.15859e+06	8.59697e+07	5.55318e+07	1.63077e+07	1.59818e+09	7.80571e+06	522941	3.24542e+06	5.99873e+08	4.22835e+06	2.06415e+08	1.33182e+07	2.63719e+08	1.48577e+09	3.13973e+08	6.10309e+06	3.51879e+08	2.31989e+06	2.72443e+08	8.83811e+09	1.28685e+08	2.85817e+07	5.36434e+08	1.10032e+09	1.57459e+06	3.6345e+06	1.15225e+09	1.19088e+09	3.45845e+06	3.36449e+07	3.65203e+06	4.49411e+08
C058	Subject_10	Cord	LPS	Female	0	2.50982e+06	469806	8.26797e+06	1.41551e+07	1.43799e+08	5.32891e+09	2.49198e+08	2.35221e+08	4.00715e+07	1.09208e+08	3.2864e+09	783143	4.1253e+06	6.236e+07	2.13375e+08	2.38633e+07	2.06337e+09	1.01727e+07	311102	2.49292e+06	8.09727e+08	5.01103e+06	2.58303e+08	8.06913e+06	1.89508e+08	1.16527e+09	6.6162e+08	3.43835e+06	5.00614e+08	3.23065e+06	2.83477e+08	8.31456e+09	6.62023e+07	4.22881e+07	3.61504e+08	1.06205e+09	1.37479e+06	5.07155e+06	8.38613e+08	1.56864e+09	4.45965e+06	4.63428e+07	3.61109e+06	3.02359e+08
C059	Subject_10	Cord	Imiquimod	Female	0	1.96357e+06	602457	1.28926e+07	1.07159e+07	1.00315e+08	5.03061e+09	2.23316e+08	1.97546e+08	2.90621e+07	1.06343e+08	3.6169e+09	1.22977e+06	4.38207e+06	7.85862e+07	1.22093e+08	1.74953e+07	1.93433e+09	7.40209e+06	338878	3.11958e+06	7.4725e+08	5.25967e+06	2.3149e+08	1.04659e+07	2.34236e+08	1.34223e+09	2.75784e+07	4.4626e+06	3.46105e+08	2.60578e+06	2.94106e+08	7.59222e+09	1.1576e+08	2.95532e+07	4.02711e+08	1.12334e+09	1.50391e+06	3.72524e+06	9.88458e+08	1.18443e+09	4.23821e+06	4.06046e+07	3.01282e+06	5.20163e+08
C060	Subject_10	Cord	PolyIC	Female	0	1.4207e+06	606328	1.21277e+07	1.5937e+07	1.44443e+08	4.09795e+09	1.66309e+08	1.58975e+08	4.20757e+07	8.94938e+07	3.64561e+09	1.38308e+06	3.85461e+06	8.67651e+07	6.13307e+07	2.46517e+07	1.58275e+09	1.10657e+07	487033	3.22203e+06	5.99783e+08	3.60257e+06	1.91475e+08	6.51144e+07	2.63734e+08	1.19968e+09	3.15149e+08	6.06001e+06	5.07569e+08	3.59822e+06	3.18091e+08	8.12213e+09	1.12435e+08	4.71023e+07	4.93218e+08	1.06831e+09	1.49155e+06	5.21718e+06	1.21125e+09	1.58665e+09	3.46418e+06	3.20458e+07	2.87962e+06	7.13129e+08
C061	Subject_10	5yo	Unstimulated	Female	0	1.3612e+06	540745	1.38891e+07	1.51396e+07	1.28061e+08	4.04651e+09	1.62211e+08	2.1682e+08	3.86598e+07	9.94694e+07	3.68065e+09	1.36044e+06	4.33999e+06	8.26526e+07	4.4803e+07	2.28186e+07	1.55e+09	9.50725e+06	583048	1.67346e+07	5.86958e+08	3.40715e+06	1.90421e+08	1.55303e+07	2.42122e+08	1.16202e+09	2.74444e+08	6.19666e+06	4.45679e+08	3.9305e+06	2.73714e+08	9.34805e+09	9.96142e+07	4.23161e+07	4.7962e+08	1.05558e+09	1.81123e+06	4.5755e+06	1.03862e+09	1.44993e+09	3.05043e+06	3.29426e+07	3.49993e+06	5.50556e+08
C062	Subject_10	5yo	LPS	Female	0	1.03895e+06	591421	1.30336e+07	1.46288e+07	1.32014e+08	3.57743e+09	1.31255e+08	1.53256e+08	3.70093e+07	8.89593e+07	3.88848e+09	1.65349e+06	4.15212e+06	8.27319e+07	3.55754e+07	2.23553e+07	1.32999e+09	8.67943e+06	566110	1.75442e+07	4.75214e+08	3.27303e+06	1.6301e+08	1.59126e+07	2.66455e+08	1.12063e+09	2.10016e+08	5.2761e+06	4.1718e+08	3.44802e+06	3.75387e+08	9.76374e+09	1.1561e+08	3.87415e+07	4.4579e+08	1.02662e+09	1.60898e+06	5.05227e+06	1.1924e+09	1.49223e+09	2.77731e+06	2.83663e+07	4.26596e+06	6.21949e+08
C063	Subject_10	5yo	Imiquimod	Female	0	1.69908e+06	589696	1.28785e+07	1.62686e+07	1.42575e+08	4.54531e+09	1.84757e+08	2.35017e+08	4.36664e+07	9.08749e+07	3.87243e+09	1.57744e+06	4.10914e+06	8.70813e+07	9.57618e+07	2.48578e+07	1.64485e+09	1.00746e+07	379507	1.77348e+07	6.5e+08	4.01883e+06	2.1495e+08	1.21773e+07	3.1666e+08	1.29111e+09	3.94196e+08	6.65742e+06	3.88747e+08	3.81823e+06	3.11503e+08	9.61996e+09	1.15058e+08	4.53058e+07	4.73848e+08	1.05207e+09	1.59866e+06	5.91402e+06	1.13019e+09	1.85353e+09	3.52085e+06	3.56082e+07	2.85001e+06	4.74105e+08
C064	Subject_10	5yo	PolyIC	Female	0	1.15321e+06	594663	1.09311e+07	7.91288e+06	8.25858e+07	3.70148e+09	1.47837e+08	1.66251e+08	2.39562e+07	7.89176e+07	3.5546e+09	1.68792e+06	3.82907e+06	8.47464e+07	4.70608e+07	1.47424e+07	1.38578e+09	5.60559e+06	716784	1.52618e+07	4.9581e+08	3.7061e+06	1.76068e+08	6.93846e+07	2.80276e+08	1.03451e+09	2.49992e+08	5.5864e+06	2.94347e+08	2.00574e+06	2.49949e+08	6.51743e+09	1.17165e+08	2.36387e+07	4.57467e+08	9.81569e+08	1.46139e+06	3.1473e+06	1.1991e+09	1.21555e+09	3.00738e+06	2.97654e+07	2.44887e+06	5.47272e+08
C065	Subject_11	Cord	Unstimulated	Female	0	2.17177e+06	711856	1.45773e+07	1.70152e+07	1.48454e+08	4.96546e+09	1.94915e+08	1.9331e+08	4.03396e+07	1.09853e+08	3.76744e+09	1.86505e+06	7.7407e+06	1.04126e+08	9.8539e+07	2.31442e+07	1.92383e+09	8.56062e+06	611317	9.19261e+06	8.05758e+08	5.18512e+06	2.39692e+08	2.6045e+07	2.67573e+08	1.04034e+09	5.35123e+08	5.57447e+06	4.92009e+08	4.09213e+06	3.15866e+08	1.22579e+10	8.18133e+07	4.04023e+07	4.92835e+08	1.14735e+09	2.62348e+06	5.87131e+06	1.063e+09	1.57396e+09	2.09317e+06	4.9667e+07	3.52824e+06	5.37254e+08
C066	Subject_11	Cord	LPS	Female	0	2.24584e+06	607221	4.71807e+06	9.38783e+06	8.64498e+07	5.06681e+09	2.03173e+08	2.74429e+08	2.25125e+07	1.0669e+08	3.34794e+09	1.08686e+06	5.21703e+06	7.10606e+07	1.48436e+08	1.34445e+07	1.96184e+09	5.07764e+06	546505	6.49804e+06	7.92653e+08	6.2066e+06	2.33825e+08	1.80223e+07	2.04337e+08	1.12424e+09	5.42442e+08	4.56497e+06	5.99468e+07	2.00967e+06	2.30882e+08	7.45933e+09	8.97548e+07	2.09314e+07	3.7711e+08	1.06407e+09	1.74355e+06	3.05421e+06	8.84844e+08	9.81764e+08	1.3975e+06	4.28995e+07	2.31063e+06	4.6779e+08
C067	Subject_11	Cord	Imiquimod	Female	0	1.83817e+06	574946	1.16903e+07	1.61526e+07	1.50841e+08	4.55682e+09	1.76589e+08	1.54449e+08	4.05099e+07	9.33384e+07	3.24315e+09	1.10074e+06	4.27509e+06	6.70933e+07	9.20762e+07	2.34192e+07	1.68028e+09	9.26196e+06	445775	6.79772e+06	6.31856e+08	4.17363e+06	2.0555e+08	1.56295e+07	2.13691e+08	9.07818e+08	4.05174e+08	4.28333e+06	4.71035e+08	3.76811e+06	2.72515e+08	1.02281e+10	8.46559e+07	4.42807e+07	1.74795e+07	9.88943e+08	1.66334e+06	5.62345e+06	9.5168e+08	1.73587e+09	1.369e+06	3.17666e+07	2.50329e+06	6.04927e+08
C068	Subject_11	Cord	PolyIC	Female	0	1.96896e+06	723924	1.26871e+07	1.28293e+07	1.16504e+08	4.7461e+09	1.98785e+08	2.47007e+08	3.27955e+07	1.01208e+08	3.38118e+09	1.27441e+06	5.33619e+06	8.27276e+07	1.19579e+08	1.88597e+07	1.87302e+09	7.48632e+06	897827	7.38189e+06	7.2664e+08	5.53575e+06	2.15101e+08	7.31055e+07	2.41683e+08	1.2601e+09	5.13946e+08	4.06519e+06	3.7101e+08	3.22821e+06	2.39956e+08	1.08584e+10	8.88954e+07	3.44516e+07	4.50368e+08	1.07539e+09	2.06156e+06	4.62323e+06	9.99101e+08	1.30372e+09	1.52946e+06	4.40184e+07	2.82562e+06	5.22863e+08
C069	Subject_12	Cord	Unstimulated	Female	0	1.89238e+06	505830	1.23831e+07	7.65587e+06	7.01975e+07	4.52809e+09	1.95619e+08	1.94482e+08	1.79057e+07	9.99448e+07	3.15361e+09	1.24547e+06	4.42731e+06	6.70458e+07	8.45822e+07	1.07433e+07	1.78351e+09	5.00193e+06	364434	1.93564e+06	6.75682e+08	4.11475e+06	1.99953e+08	8.28227e+06	1.99871e+08	1.0572e+09	3.98532e+08	4.31358e+06	2.21239e+08	1.79608e+06	1.9909e+08	4.33987e+09	7.53486e+07	1.55779e+07	3.98239e+08	1.02838e+09	1.36117e+06	2.70612e+06	9.16871e+08	8.16928e+08	2.53632e+06	3.69971e+07	4.66893e+06	3.45136e+08
C070	Subject_12	Cord	LPS	Female	0	2.16936e+06	626358	1.26992e+07	1.50926e+07	1.41149e+08	4.92444e+09	2.34166e+08	2.11398e+08	4.1432e+07	1.07306e+08	3.7688e+09	1.39918e+06	4.80732e+06	8.38471e+07	1.18745e+08	2.33998e+07	1.94323e+09	1.05963e+07	289439	2.16925e+06	8.17452e+08	4.65648e+06	2.49248e+08	7.39195e+06	2.4736e+08	1.10589e+09	5.07178e+08	5.35939e+06	3.36639e+08	3.64627e+06	2.8642e+08	9.24573e+09	8.99884e+07	4.11212e+07	4.47926e+08	1.11307e+09	1.48449e+06	5.45541e+06	1.03189e+09	1.46673e+09	3.93854e+06	4.20954e+07	3.02122e+06	3.84808e+08
C071	Subject_12	Cord	Imiquimod	Female	0	1.97682e+06	606276	1.28427e+07	1.5432e+07	1.52131e+08	4.75827e+09	2.09384e+08	2.57201e+08	4.0218e+07	1.03801e+08	4.12673e+09	1.46282e+06	4.54132e+06	9.18976e+07	1.01892e+08	2.41873e+07	1.88288e+09	1.07779e+07	216632	2.99482e+06	7.4079e+08	5.57261e+06	2.41177e+08	6.88989e+06	2.57455e+08	1.49281e+09	4.56194e+08	6.11722e+06	4.23408e+08	4.38827e+06	2.95845e+08	1.00494e+10	1.0792e+08	4.52123e+07	5.58242e+08	1.13252e+09	1.50201e+06	5.35605e+06	1.16417e+09	1.56734e+09	3.29655e+06	3.9334e+07	2.52054e+06	4.93322e+08
C072	Subject_12	Cord	PolyIC	Female	0	1.03839e+06	578499	1.064e+07	1.33518e+07	1.34763e+08	3.46233e+09	1.26886e+08	1.90185e+08	3.57734e+07	8.26127e+07	3.66601e+09	1.88578e+06	3.7202e+06	8.46404e+07	3.54491e+07	2.16354e+07	1.34392e+09	9.67024e+06	284983	2.071e+06	4.45926e+08	2.75878e+06	1.63958e+08	4.91687e+07	2.55948e+08	1.06541e+09	2.03697e+08	7.42823e+06	3.99345e+08	3.68319e+06	3.49798e+08	1.03484e+10	1.10042e+08	3.55338e+07	4.99895e+08	1.03022e+09	1.37444e+06	4.62359e+06	1.17413e+09	1.37362e+09	1.44848e+06	2.63593e+07	3.57841e+06	4.41524e+08
C073	Subject_13	Cord	Unstimulated	Male	1	1.37554e+06	639042	1.14742e+07	1.21426e+07	1.31851e+08	3.9114e+09	1.57584e+08	1.97946e+08	3.40952e+07	8.76711e+07	3.64459e+09	1.65031e+06	3.82469e+06	8.67764e+07	4.76955e+07	2.00376e+07	1.51004e+09	7.98107e+06	413995	6.71897e+06	5.59865e+08	3.36855e+06	1.86e+08	1.01612e+07	2.8596e+08	1.07855e+09	2.55971e+08	6.13995e+06	1.48901e+08	3.48979e+06	3.43438e+08	7.75585e+09	1.16221e+08	3.56799e+07	2.51874e+07	1.02388e+09	1.40087e+06	5.00956e+06	1.20222e+09	1.36859e+09	2.33867e+06	2.94491e+07	2.66878e+06	4.55009e+08
C074	Subject_13	Cord	LPS	Male	1	1.09102e+06	533638	1.05938e+07	1.5341e+07	1.43446e+08	3.44266e+09	1.24185e+08	1.47155e+08	3.82256e+07	7.96529e+07	3.2933e+09	1.5333e+06	3.4602e+06	8.09094e+07	3.75018e+07	2.31271e+07	1.33805e+09	1.00874e+07	365836	5.98982e+06	4.61662e+08	3.45976e+06	1.62471e+08	9.02896e+06	2.29448e+08	1.00957e+09	2.07634e+08	6.68676e+06	4.6476e+08	4.06009e+06	2.67714e+08	1.01741e+10	9.8627e+07	4.142e+07	4.61733e+08	9.9203e+08	1.31472e+06	5.39756e+06	1.15827e+09	1.54448e+09	1.74573e+06	2.53198e+07	2.46908e+06	3.38875e+08
C075	Subject_13	Cord	Imiquimod	Male	1	1.32317e+06	544968	1.06364e+07	1.51984e+07	1.48736e+08	3.68882e+09	1.49883e+08	2.10129e+08	3.82992e+07	8.52712e+07	3.3023e+09	1.42028e+06	3.81087e+06	7.55888e+07	5.49576e+07	2.36466e+07	1.48487e+09	9.9912e+06	304338	6.12236e+06	5.1788e+08	3.29676e+06	1.8652e+08	8.22476e+06	2.34345e+08	1.11594e+09	2.74023e+08	4.94764e+06	1.25212e+08	4.29114e+06	2.86026e+08	1.06839e+10	9.63138e+07	4.38362e+07	4.61896e+08	9.67656e+08	1.30756e+06	5.55188e+06	1.05984e+09	1.98865e+09	2.08402e+06	2.81015e+07	3.38841e+06	3.4184e+08
C076	Subject_13	Cord	PolyIC	Male	1	1.73718e+06	503817	1.79203e+07	1.16976e+07	1.21368e+08	4.13149e+09	1.74845e+08	2.4971e+08	3.22952e+07	8.5316e+07	3.63222e+09	1.43765e+06	3.76275e+06	9.63549e+07	7.83921e+07	1.90758e+07	1.61663e+09	8.48136e+06	354161	5.40578e+06	6.06716e+08	3.41191e+06	2.04535e+08	5.22499e+07	2.49761e+08	1.25459e+09	3.48418e+08	5.1266e+06	4.0641e+08	3.41619e+06	3.06044e+08	8.66908e+09	1.2879e+08	3.28084e+07	5.39411e+08	9.30207e+08	1.60266e+06	4.42118e+06	1.10179e+09	1.30884e+09	1.64655e+06	3.09691e+07	2.67361e+06	1.36704e+08
C077	Subject_14	Cord	Unstimulated	Female	1	1.33736e+06	522287	1.13937e+07	1.49984e+07	1.42281e+08	3.86402e+09	1.60268e+08	1.91728e+08	3.58511e+07	8.91035e+07	3.36852e+09	1.24307e+06	3.98368e+06	8.08394e+07	4.76422e+07	2.11978e+07	1.60178e+09	9.3928e+06	327525	2.17798e+06	5.43721e+08	3.63788e+06	1.76868e+08	7.38223e+06	2.49526e+08	1.25665e+09	2.54781e+08	6.2343e+06	4.11245e+08	3.64612e+06	2.7312e+08	8.71998e+09	1.05888e+08	3.93419e+07	4.77222e+08	1.0465e+09	1.35076e+06	4.64768e+06	1.17899e+09	1.36548e+09	2.2915e+06	2.92928e+07	2.5078e+06	4.00704e+08
C078	Subject_14	Cord	LPS	Female	1	2.15815e+06	566263	1.27888e+07	1.51832e+07	1.48938e+08	4.88221e+09	2.22277e+08	2.12619e+08	3.91781e+07	1.04471e+08	3.98655e+09	1.30202e+06	4.3637e+06	8.58436e+07	1.08904e+08	2.41228e+07	1.95155e+09	1.07103e+07	373060	2.39883e+06	7.72671e+08	4.60332e+06	2.46008e+08	8.33719e+06	2.69146e+08	1.18797e+09	4.66379e+08	5.5717e+06	4.73412e+08	4.05361e+06	3.06503e+08	1.15031e+10	1.00563e+08	4.07318e+07	5.45143e+08	1.11615e+09	1.4125e+06	5.33112e+06	1.17138e+09	1.47397e+09	2.91926e+06	3.92395e+07	2.8624e+06	3.80142e+08
C079	Subject_14	Cord	Imiquimod	Female	1	2.11924e+06	530254	1.24504e+07	1.5484e+07	1.33278e+08	4.41473e+09	1.83346e+08	1.82522e+08	3.54777e+07	9.06657e+07	3.43695e+09	1.40617e+06	3.99991e+06	8.06798e+07	9.02474e+07	2.19759e+07	1.79833e+09	9.58093e+06	296866	2.36665e+06	6.72677e+08	3.84167e+06	2.27066e+08	7.58462e+06	2.50539e+08	1.1253e+09	3.86469e+08	6.52573e+06	4.49894e+08	3.52114e+06	3.46959e+08	9.31638e+09	1.22713e+08	3.8299e+07	5.26842e+08	1.02562e+09	1.35107e+06	4.96969e+06	1.11837e+09	1.36535e+09	1.71684e+06	3.3445e+07	3.01529e+06	4.05825e+08
C080	Subject_14	Cord	PolyIC	Female	1	1.38234e+06	450413	1.11868e+07	1.39538e+07	1.3496e+08	3.84052e+09	1.50732e+08	1.67745e+08	3.43204e+07	8.2392e+07	3.24833e+09	1.21073e+06	3.67855e+06	7.32153e+07	5.1476e+07	1.99862e+07	1.52005e+09	9.02087e+06	325886	1.69843e+06	5.31233e+08	3.27277e+06	1.74543e+08	5.59649e+07	2.24804e+08	9.5797e+08	2.61411e+08	5.41625e+06	3.53659e+08	3.11337e+06	3.31034e+08	8.57507e+09	8.67648e+07	3.34222e+07	4.60104e+08	9.56455e+08	1.24755e+06	4.30933e+06	1.071e+09	1.22224e+09	2.29901e+06	2.91932e+07	2.78486e+06	3.88543e+08
C081	Subject_15	5yo	Unstimulated	Male	1	1.92843e+06	422481	1.28144e+07	1.16084e+07	1.10654e+08	4.37346e+09	1.99897e+08	2.20671e+08	3.17545e+07	9.3488e+07	3.2901e+09	1.29267e+06	4.34473e+06	7.55546e+07	7.68767e+07	1.97385e+07	1.76619e+09	8.43484e+06	560369	4.69907e+06	6.79753e+08	4.21936e+06	2.17877e+08	1.1824e+07	2.47996e+08	1.20755e+09	3.54565e+08	5.36979e+06	1.69801e+08	5.34679e+06	3.0188e+08	8.49269e+09	1.04519e+08	3.49946e+07	4.70506e+08	1.07943e+09	1.43055e+06	3.94403e+06	1.05865e+09	1.28325e+09	3.67747e+06	3.65319e+07	3.57699e+06	3.72163e+08
C082	Subject_15	5yo	LPS	Male	1	1.70181e+06	477020	1.26794e+07	1.72729e+07	1.38112e+08	3.95492e+09	1.70243e+08	1.96129e+08	4.05131e+07	9.40757e+07	3.64478e+09	1.58612e+06	3.87546e+06	8.64156e+07	5.28791e+07	2.51229e+07	1.55857e+09	1.04028e+07	465154	4.64429e+06	6.07427e+08	4.28951e+06	1.99082e+08	1.1235e+07	2.77022e+08	1.25812e+09	2.78622e+08	6.42349e+06	4.54781e+08	6.18391e+06	3.38918e+08	9.51265e+09	1.23162e+08	4.34126e+07	5.79471e+08	1.07629e+09	1.46128e+06	4.93137e+06	1.22701e+09	1.52787e+09	2.86071e+06	3.12492e+07	3.19325e+06	4.7894e+08
C083	Subject_15	5yo	Imiquimod	Male	1	1.68234e+06	629338	1.76374e+07	1.6916e+07	1.51657e+08	4.14641e+09	1.77943e+08	2.15871e+08	4.61515e+07	9.07522e+07	4.70895e+09	1.70742e+06	3.95313e+06	1.19846e+08	6.1503e+07	2.67016e+07	1.58639e+09	1.22989e+07	364307	4.87336e+06	6.25e+08	3.86561e+06	2.03633e+08	9.36889e+06	3.85467e+08	1.4621e+09	3.16903e+08	6.02202e+06	4.86343e+08	7.01737e+06	3.91471e+08	1.02581e+10	1.90985e+08	4.71623e+07	8.13115e+08	1.04541e+09	2.04368e+06	5.46121e+06	7.03936e+08	1.82145e+09	3.02354e+06	3.26439e+07	3.3217e+06	7.26825e+08
C084	Subject_15	5yo	PolyIC	Male	1	1.67084e+06	537302	1.19486e+07	9.51439e+06	9.88624e+07	4.21794e+09	2.03292e+08	1.936e+08	2.85653e+07	9.77586e+07	3.5806e+09	1.18075e+06	4.15366e+06	8.24903e+07	7.36441e+07	1.62973e+07	1.75121e+09	6.96435e+06	632221	4.55954e+06	6.60932e+08	3.66217e+06	2.28458e+08	6.81605e+07	2.67399e+08	1.18365e+09	3.32589e+08	6.41218e+06	3.13607e+08	3.07696e+06	2.32113e+08	6.94412e+09	1.21189e+08	2.81461e+07	2.4876e+07	1.11597e+09	1.39008e+06	3.1129e+06	1.24891e+09	1.14873e+09	3.32872e+06	3.73731e+07	2.67538e+06	4.1459e+08
C085	Subject_15	Cord	Unstimulated	Male	1	1.43383e+06	619353	1.18049e+07	1.6304e+07	1.5555e+08	4.29106e+09	1.8898e+08	1.68907e+08	4.53652e+07	9.39377e+07	3.76212e+09	1.30304e+06	4.10955e+06	8.64494e+07	7.57686e+07	2.67205e+07	1.6639e+09	1.07094e+07	484907	5.1588e+06	6.4913e+08	4.05645e+06	2.15317e+08	1.27143e+07	2.47802e+08	1.07932e+09	3.61212e+08	5.92924e+06	5.19849e+08	6.37547e+06	3.00769e+08	1.13631e+10	1.2567e+08	4.6851e+07	5.31768e+08	1.08927e+09	1.48114e+06	4.73092e+06	1.20601e+09	1.60927e+09	3.55791e+06	3.59352e+07	2.67896e+06	5.41872e+08
C086	Subject_15	Cord	LPS	Male	1	1.13942e+06	594932	1.12391e+07	9.44121e+06	1.08459e+08	3.98786e+09	1.57866e+08	2.13135e+08	2.87182e+07	8.78534e+07	3.66779e+09	1.35685e+06	3.96011e+06	8.55608e+07	5.53468e+07	1.60665e+07	1.48318e+09	6.65491e+06	432514	4.16889e+06	5.26385e+08	3.64802e+06	1.91472e+08	1.1372e+07	2.98064e+08	1.22684e+09	2.55279e+08	5.16253e+06	1.41475e+08	3.31749e+06	1.92679e+08	7.25535e+09	1.32082e+08	2.9917e+07	5.04529e+08	1.0384e+09	1.44699e+06	3.28585e+06	1.2185e+09	1.15643e+09	2.85199e+06	3.23741e+07	2.37202e+06	6.08181e+08
C087	Subject_15	Cord	Imiquimod	Male	1	1.42175e+06	530058	1.20751e+07	1.48494e+07	1.59024e+08	4.33294e+09	1.84244e+08	2.13733e+08	3.88131e+07	8.93008e+07	3.55365e+09	1.1912e+06	3.90682e+06	8.20993e+07	8.399e+07	2.30373e+07	1.66771e+09	9.69646e+06	413903	4.55117e+06	6.20694e+08	3.89096e+06	1.8949e+08	9.83288e+06	2.91546e+08	1.31204e+09	3.46612e+08	6.14977e+06	4.17893e+08	4.97348e+06	2.78703e+08	9.33265e+09	9.99914e+07	4.15016e+07	6.50468e+08	1.00458e+09	1.30973e+06	4.66217e+06	1.12887e+09	1.44515e+09	2.75975e+06	3.27564e+07	2.70431e+06	6.03778e+08
C088	Subject_15	Cord	PolyIC	Male	1	1.44662e+06	565419	1.09578e+07	1.5642e+07	1.56397e+08	4.25146e+09	1.83038e+08	1.41508e+08	4.3561e+07	9.02874e+07	3.3782e+09	1.56056e+06	3.74346e+06	7.42444e+07	8.42738e+07	2.50081e+07	1.68389e+09	1.0398e+07	477123	3.98756e+06	6.26531e+08	4.33728e+06	2.12043e+08	5.94027e+07	2.72732e+08	1.15687e+09	3.57719e+08	4.1784e+06	4.8428e+08	5.7176e+06	3.85638e+08	9.66813e+09	1.00368e+08	4.81069e+07	7.19137e+08	1.0262e+09	1.50363e+06	4.91427e+06	1.103e+09	1.59725e+09	2.86025e+06	3.34103e+07	2.27918e+06	7.32612e+08
C089	Subject_16	Cord	Unstimulated	Male	1	879826	425177	9.87466e+06	1.36429e+07	1.32901e+08	3.52093e+09	1.30252e+08	1.89711e+08	3.61083e+07	8.4111e+07	3.06879e+09	1.29896e+06	3.75595e+06	6.81036e+07	3.33745e+07	2.06069e+07	1.33433e+09	9.75927e+06	290389	1.34445e+06	4.38879e+08	2.92724e+06	1.71513e+08	7.40245e+06	2.07861e+08	1.06287e+09	1.79788e+08	7.28887e+06	3.85955e+08	3.87802e+06	3.28348e+08	8.80321e+09	7.44768e+07	3.7398e+07	5.0989e+08	9.55552e+08	1.47905e+06	3.96283e+06	9.71062e+08	1.35562e+09	2.00496e+06	2.79168e+07	3.01347e+06	6.39661e+08
C090	Subject_16	Cord	LPS	Male	1	1.10307e+06	567695	1.00958e+07	1.59943e+07	1.65064e+08	3.91375e+09	1.6313e+08	2.35234e+08	4.53098e+07	8.84757e+07	3.89976e+09	1.2835e+06	3.87471e+06	8.68344e+07	6.04359e+07	2.54353e+07	1.56726e+09	1.15986e+07	283873	1.72347e+06	5.22938e+08	3.60013e+06	1.97415e+08	7.37875e+06	3.32195e+08	1.25793e+09	2.54067e+08	5.60229e+06	1.38993e+08	6.19782e+06	2.79619e+08	1.04102e+10	1.15669e+08	4.86463e+07	6.28174e+08	1.00649e+09	1.49662e+06	5.65682e+06	1.19049e+09	1.61605e+09	2.22535e+06	3.01808e+07	2.96505e+06	6.24415e+08
C091	Subject_16	Cord	Imiquimod	Male	1	1.26661e+06	537923	9.9461e+06	1.41526e+07	1.31221e+08	4.08653e+09	1.70513e+08	2.14814e+08	3.76459e+07	8.78655e+07	3.71662e+09	1.7366e+06	3.99942e+06	7.45864e+07	6.25384e+07	2.16382e+07	1.5798e+09	1.00845e+07	238317	1.82061e+06	5.61628e+08	3.63153e+06	2.07521e+08	7.16747e+06	3.21675e+08	1.26342e+09	2.81084e+08	6.67651e+06	4.29517e+08	5.67968e+06	2.9804e+08	8.42982e+09	1.22953e+08	3.99775e+07	5.97689e+08	1.0194e+09	1.48814e+06	4.42097e+06	1.14762e+09	1.62296e+09	2.29805e+06	3.37073e+07	2.48734e+06	6.61364e+08
C092	Subject_16	Cord	PolyIC	Male	1	1.66155e+06	522574	1.14095e+07	1.83642e+07	1.71932e+08	4.54479e+09	2.00147e+08	2.17046e+08	4.75999e+07	9.45548e+07	3.66836e+09	1.04262e+06	3.95583e+06	8.34915e+07	1.09099e+08	2.72965e+07	1.78427e+09	1.20284e+07	347964	1.6874e+06	6.76619e+08	4.40404e+06	2.25787e+08	5.55276e+07	2.9653e+08	1.2595e+09	3.86077e+08	5.2175e+06	1.42675e+08	5.82576e+06	4.07386e+08	1.08212e+10	1.11102e+08	5.09053e+07	5.91582e+08	1.03768e+09	1.50753e+06	5.45226e+06	1.20372e+09	1.69181e+09	1.86041e+06	3.46418e+07	3.07818e+06	6.72577e+08
C093	Subject_17	Cord	Unstimulated	Female	1	642660	656908	1.08406e+07	1.57374e+07	1.25311e+08	2.64374e+09	8.89544e+07	1.6213e+08	3.56639e+07	7.23134e+07	3.17621e+09	1.45209e+06	5.21085e+06	7.95026e+07	1.74775e+07	1.99466e+07	9.72908e+08	9.3383e+06	1.58775e+06	1.02255e+07	2.92018e+08	1.84574e+06	1.20795e+08	2.23611e+07	2.29694e+08	9.45105e+08	9.18602e+07	8.55014e+06	2.87121e+08	2.31206e+06	3.46343e+08	8.62447e+09	7.51149e+07	3.94525e+07	5.01709e+08	8.38203e+08	3.45402e+06	3.73981e+06	9.43377e+08	1.15221e+09	3.00582e+06	1.89924e+07	2.74214e+06	4.41822e+08
C094	Subject_17	Cord	LPS	Female	1	1.74533e+06	732458	1.31237e+07	1.62389e+07	1.29338e+08	4.38243e+09	2.01191e+08	2.21115e+08	3.67322e+07	9.20829e+07	3.77198e+09	1.31074e+06	6.83463e+06	4.57292e+07	7.91436e+07	2.22528e+07	1.70879e+09	9.14986e+06	520243	1.18239e+07	6.75534e+08	4.57605e+06	2.10946e+08	2.53591e+07	2.27576e+08	1.19691e+09	3.85253e+08	5.58373e+06	3.0129e+08	2.51724e+06	3.3154e+08	9.36512e+09	1.1156e+08	4.31154e+07	4.97711e+08	1.02859e+09	3.52715e+06	4.30692e+06	1.09471e+09	1.38744e+09	5.88697e+06	3.48855e+07	2.96588e+06	4.76153e+08
C095	Subject_17	Cord	Imiquimod	Female	1	1.12708e+06	780265	1.28927e+07	1.76163e+07	1.50267e+08	3.53834e+09	1.3918e+08	1.93507e+08	4.14907e+07	8.19187e+07	3.66706e+09	1.52457e+06	5.8104e+06	1.00157e+08	4.27995e+07	2.40357e+07	1.30842e+09	1.14693e+07	576272	1.21443e+07	4.81234e+08	3.05738e+06	1.63521e+08	2.67584e+07	2.44478e+08	1.02391e+09	2.14667e+08	6.07992e+06	3.28419e+08	2.76804e+06	3.05086e+08	1.23584e+10	1.36891e+08	4.51312e+07	6.11843e+08	9.44724e+08	3.30801e+06	4.92836e+06	1.17865e+09	1.33236e+09	3.693e+06	2.61508e+07	2.37844e+06	6.23257e+08
C096	Subject_17	Cord	PolyIC	Female	1	934939	641045	1.12861e+07	1.29198e+07	1.00975e+08	3.34939e+09	1.30274e+08	1.67492e+08	2.9488e+07	8.09463e+07	2.97934e+09	1.18326e+06	5.42871e+06	8.04841e+07	3.59445e+07	1.7174e+07	1.28061e+09	7.61762e+06	644125	1.12735e+07	4.32123e+08	2.76703e+06	1.59722e+08	8.62783e+07	2.14083e+08	1.00827e+09	1.72337e+08	4.11293e+06	2.34421e+08	3.09299e+06	2.64712e+08	9.13645e+09	9.05621e+07	3.06534e+07	3.83633e+08	9.2169e+08	3.50953e+06	3.45944e+06	1.01136e+09	1.0706e+09	4.02373e+06	2.3835e+07	2.83256e+06	3.79133e+08
C097	Subject_18	5yo	Unstimulated	Female	1	1.41967e+06	541312	1.21001e+07	1.52992e+07	1.51119e+08	4.05466e+09	1.71518e+08	1.82185e+08	4.09529e+07	9.3217e+07	3.54778e+09	1.23329e+06	4.32088e+06	7.73951e+07	5.72992e+07	2.33954e+07	1.57834e+09	9.88416e+06	547602	7.19152e+06	5.88781e+08	3.33612e+06	2.07756e+08	1.49455e+07	2.22367e+08	1.15067e+09	2.94876e+08	5.83271e+06	5.02239e+08	2.78423e+06	3.6632e+08	1.04175e+10	9.70649e+07	4.543e+07	4.8376e+08	1.03971e+09	1.4815e+06	4.51605e+06	1.03512e+09	1.5861e+09	3.45532e+06	3.46068e+07	2.51219e+06	4.50283e+08
C098	Subject_18	5yo	LPS	Female	1	1.45486e+06	544820	1.40342e+07	1.73558e+07	2.34774e+08	4.10571e+09	1.77895e+08	2.00036e+08	4.26254e+07	9.48005e+07	4.0804e+09	1.32345e+06	4.29565e+06	8.91886e+07	6.20098e+07	2.43718e+07	1.63561e+09	8.69026e+06	596440	7.2949e+06	6.11464e+08	3.66673e+06	1.99325e+08	1.75728e+07	3.25395e+08	1.29873e+09	3.28529e+08	6.27778e+06	5.31214e+08	3.13497e+06	3.92505e+08	1.12343e+10	1.45358e+08	4.60047e+07	7.24961e+08	1.09154e+09	1.67681e+06	5.64087e+06	4.99593e+08	1.88975e+09	3.32413e+06	3.22431e+07	2.66284e+06	5.70399e+08
C099	Subject_18	5yo	Imiquimod	Female	1	1.21656e+06	402146	1.13283e+07	9.17549e+06	9.87599e+07	3.99062e+09	1.66191e+08	1.67447e+08	2.65003e+07	8.59395e+07	3.09532e+09	1.17895e+06	3.87933e+06	6.75328e+07	6.33208e+07	1.61628e+07	1.55597e+09	5.97647e+06	355337	6.27776e+06	5.80987e+08	3.98624e+06	1.97325e+08	1.13886e+07	2.08756e+08	1.02773e+09	3.02176e+08	4.69117e+06	2.9497e+08	1.68113e+06	2.34794e+08	6.75503e+09	8.9628e+07	2.85579e+07	4.58572e+08	9.34675e+08	1.26659e+06	2.98023e+06	9.01314e+08	1.12305e+09	3.27178e+06	3.19939e+07	3.13814e+06	3.87125e+08
C100	Subject_18	5yo	PolyIC	Female	1	2.48393e+06	477063	1.39617e+07	1.44145e+07	1.60055e+08	5.29956e+09	2.5009e+08	2.53928e+08	4.43097e+07	9.74311e+07	3.51907e+09	996509	4.62303e+06	8.17673e+07	1.60434e+08	2.54111e+07	2.04799e+09	1.04214e+07	707650	6.66811e+06	8.82403e+08	4.58236e+06	2.76728e+08	7.47509e+07	2.3974e+08	1.36764e+09	5.95349e+08	4.82612e+06	5.44031e+08	2.72043e+06	3.34251e+08	1.03542e+10	1.18194e+08	4.75937e+07	6.44783e+08	1.15726e+09	1.55562e+06	5.07853e+06	1.12726e+09	2.03071e+09	5.12054e+06	4.35387e+07	2.74892e+06	5.36723e+08
C101	Subject_18	Cord	Unstimulated	Female	1	1.41099e+06	898786	2.13199e+07	1.57604e+07	1.53928e+08	4.09326e+09	1.83448e+08	2.18399e+08	4.31703e+07	6.91809e+07	5.95109e+09	2.36476e+06	4.31627e+06	1.47286e+08	6.15302e+07	2.45362e+07	1.61279e+09	1.13359e+07	490836	4.84709e+06	6.34088e+08	3.86756e+06	2.02171e+08	1.30523e+07	3.64173e+08	1.43285e+09	3.31302e+08	1.02888e+07	5.27454e+08	2.93755e+06	3.0578e+08	9.82915e+09	2.10036e+08	4.92317e+07	7.56193e+08	1.11549e+09	2.49955e+06	5.23966e+06	1.79892e+09	1.61239e+09	3.1376e+06	3.33937e+07	2.98967e+06	5.96184e+08
C102	Subject_18	Cord	LPS	Female	1	1.4064e+06	668007	1.09385e+07	1.6794e+07	1.66497e+08	4.13032e+09	1.70941e+08	1.61431e+08	4.50468e+07	9.19845e+07	4.0402e+09	1.22265e+06	3.96557e+06	9.18259e+07	6.55433e+07	2.52525e+07	1.56324e+09	1.03687e+07	289731	4.80545e+06	6.25332e+08	4.12727e+06	1.94748e+08	7.49515e+06	2.39278e+08	1.17918e+09	3.18919e+08	7.32409e+06	5.60106e+08	3.57411e+06	4.14981e+08	1.39009e+10	1.48912e+08	4.88966e+07	5.71177e+08	1.06024e+09	1.54356e+06	5.50953e+06	1.21378e+09	1.65971e+09	3.09599e+06	3.07582e+07	2.97913e+06	5.85953e+08
C103	Subject_18	Cord	Imiquimod	Female	1	1.52422e+06	624621	1.20539e+07	1.69949e+07	1.93045e+08	4.2193e+09	1.88989e+08	2.04993e+08	4.37109e+07	9.63831e+07	3.83421e+09	1.27144e+06	4.17176e+06	8.98568e+07	8.02081e+07	2.49648e+07	1.68441e+09	1.08057e+07	202391	4.70838e+06	6.82889e+08	3.64279e+06	2.18406e+08	6.91864e+06	3.173e+08	1.31469e+09	3.65015e+08	6.25963e+06	5.35624e+08	3.42186e+06	3.44111e+08	1.1072e+10	1.32546e+08	5.04749e+07	4.95018e+08	1.09457e+09	1.48589e+06	5.29143e+06	1.21504e+09	1.92213e+09	3.16933e+06	3.41924e+07	2.13664e+06	6.40456e+08
C104	Subject_18	Cord	PolyIC	Female	1	1.16785e+06	613152	9.54508e+06	3.0904e+06	1.26449e+08	4.00992e+09	1.81399e+08	1.71949e+08	3.35043e+07	8.65384e+07	3.86903e+09	1.27145e+06	3.86207e+06	8.09452e+07	6.47271e+07	1.94732e+07	1.58641e+09	8.46797e+06	300713	4.66301e+06	5.92067e+08	3.94566e+06	2.05149e+08	5.23409e+07	2.47258e+08	1.23479e+09	3.21181e+08	6.53274e+06	4.97962e+08	2.6017e+06	2.49205e+08	8.55413e+09	1.07684e+08	3.71899e+07	4.39696e+08	1.05546e+09	1.42985e+06	4.19593e+06	1.19904e+09	1.49256e+09	2.475e+06	3.17213e+07	1.81491e+06	5.39595e+08
C105	Subject_19	Cord	Unstimulated	Female	0	2.09584e+06	791012	1.77164e+07	1.19544e+07	9.55262e+07	4.22519e+09	2.02138e+08	2.6375e+08	2.74778e+07	1.48583e+08	3.1942e+09	1.0988e+06	1.00087e+07	1.00851e+08	6.34205e+07	1.66444e+07	1.66517e+09	6.54476e+06	1.71435e+06	9.44275e+06	6.26094e+08	4.04379e+06	1.93587e+08	3.78608e+07	2.02375e+08	1.1802e+09	3.52576e+08	6.38971e+06	2.19406e+08	2.15417e+06	1.87544e+08	8.60924e+09	1.00078e+08	3.02623e+07	4.26425e+08	9.73869e+08	4.2115e+06	2.9192e+06	1.05659e+09	7.51044e+08	8.1901e+06	3.22673e+07	4.46995e+06	4.38813e+08
C106	Subject_19	Cord	LPS	Female	0	1.71102e+06	639534	1.63544e+07	1.17937e+07	7.36647e+07	4.20306e+09	1.97382e+08	2.51556e+08	2.72411e+07	1.44084e+08	3.27184e+09	1.33241e+06	9.45396e+06	9.9347e+07	6.20262e+07	1.70292e+07	1.69467e+09	6.48225e+06	1.0756e+06	7.84476e+06	5.48928e+08	4.92112e+06	1.90923e+08	2.80695e+07	1.88662e+08	1.04898e+09	3.42617e+08	5.63488e+06	2.9422e+08	2.38361e+06	1.86868e+08	6.92188e+09	8.50266e+07	2.99391e+07	4.10234e+08	9.78446e+08	3.36977e+06	2.47062e+06	9.74976e+08	7.9814e+08	8.3305e+06	3.59176e+07	4.00406e+06	4.72593e+08
C107	Subject_19	Cord	Imiquimod	Female	0	3.79046e+06	551229	1.71959e+07	1.35709e+07	1.0278e+08	5.13038e+09	2.48657e+08	1.85519e+08	3.35925e+07	1.76978e+08	4.7241e+08	1.0481e+06	1.06246e+07	8.46671e+07	1.37792e+08	1.89772e+07	1.96178e+09	7.4382e+06	831583	8.13924e+06	8.66896e+08	5.33702e+06	2.55108e+08	2.55309e+07	1.72303e+08	8.05171e+08	6.32144e+08	3.61131e+06	3.10888e+08	3.21642e+06	2.98934e+08	7.88095e+09	6.48161e+07	3.62093e+07	3.63938e+08	9.91963e+08	2.99608e+06	3.66642e+06	8.07199e+08	9.29529e+08	1.03516e+07	4.07436e+07	2.75847e+06	5.16362e+08
C108	Subject_19	Cord	PolyIC	Female	0	1.94627e+06	724544	1.68175e+07	1.11023e+07	9.4718e+07	4.08025e+09	1.97739e+08	2.39855e+08	3.10236e+07	1.42111e+08	3.02882e+09	1.05238e+06	9.52093e+06	1.00405e+08	6.72949e+07	1.81125e+07	1.66963e+09	7.11842e+06	1.49221e+06	8.66335e+06	5.86545e+08	4.01382e+06	1.99678e+08	1.40605e+08	1.95134e+08	1.09146e+09	3.62777e+08	4.72225e+06	3.14178e+08	2.59647e+06	3.12225e+08	7.84838e+09	8.52253e+07	3.23002e+07	4.23048e+08	9.46218e+08	3.30861e+06	2.97864e+06	9.81681e+08	8.53506e+08	8.04378e+06	3.29802e+07	3.28031e+06	5.17451e+08
C109	Subject_19	5yo	Unstimulated	Female	0	2.12852e+06	542687	1.56769e+07	1.44635e+07	1.33726e+08	4.26337e+09	2.01536e+08	3.03024e+08	3.9471e+07	1.50226e+08	3.53979e+09	1.56061e+06	8.44416e+06	1.13561e+08	6.85149e+07	2.18734e+07	1.7983e+09	9.12349e+06	785383	4.52346e+06	6.77514e+08	4.32617e+06	2.13647e+08	1.75594e+07	2.24662e+08	1.15126e+09	3.5702e+08	6.27113e+06	6.01622e+08	3.25638e+06	3.50308e+08	9.68443e+09	9.83977e+07	4.29e+07	4.72534e+08	1.05086e+09	3.57234e+06	4.17431e+06	1.11833e+09	1.28816e+09	6.54126e+06	3.50257e+07	3.21744e+06	5.51002e+08
C110	Subject_19	5yo	LPS	Female	0	2.46601e+06	587786	1.4504e+07	1.31515e+07	1.11242e+08	4.1767e+09	2.02606e+08	2.44182e+08	3.26305e+07	4.69149e+07	3.43128e+09	1.52923e+06	8.17281e+06	1.14071e+08	7.59626e+07	1.87774e+07	1.69165e+09	7.4816e+06	523569	3.23354e+06	6.85271e+08	4.76021e+06	2.12766e+08	1.44601e+07	2.56632e+08	1.20222e+09	3.52215e+08	6.32271e+06	3.40431e+08	2.51513e+06	3.00039e+08	7.65668e+09	1.01447e+08	3.50164e+07	4.4967e+08	1.0311e+09	3.14467e+06	3.99817e+06	1.15505e+09	8.88986e+08	7.4732e+06	3.44115e+07	3.34589e+06	6.1948e+08
C111	Subject_19	5yo	Imiquimod	Female	0	2.41154e+06	605284	1.73253e+07	1.27038e+07	1.09115e+08	4.20273e+09	1.92859e+08	2.05331e+08	3.47211e+07	1.29764e+08	4.12966e+09	1.94347e+06	8.04246e+06	1.35664e+08	8.42628e+07	2.00539e+07	1.6582e+09	7.83127e+06	523045	3.85009e+06	6.53554e+08	4.04673e+06	1.98682e+08	1.48014e+07	2.38469e+08	1.01593e+09	3.36815e+08	7.08554e+06	3.30447e+08	2.85446e+06	2.39122e+08	8.12489e+09	1.19203e+08	3.85491e+07	4.08149e+08	9.42186e+08	3.94321e+06	3.74331e+06	1.41303e+09	9.92016e+08	1.48748e+07	3.24037e+07	3.17317e+06	4.731e+08
C112	Subject_19	5yo	PolyIC	Female	0	1.94463e+06	539282	1.21481e+07	1.06802e+07	1.03533e+08	3.83728e+09	1.67252e+08	2.43117e+08	2.96593e+07	1.24844e+08	3.38337e+09	1.13355e+06	7.10829e+06	1.04619e+08	6.02529e+07	1.70432e+07	1.43331e+09	7.08109e+06	709964	3.35997e+06	5.49805e+08	3.6964e+06	1.84915e+08	8.09201e+07	2.31738e+08	1.07506e+09	2.74081e+08	4.41964e+06	2.85993e+08	2.27018e+06	2.72063e+08	7.80819e+09	1.00987e+08	3.37902e+07	4.12729e+08	9.01037e+08	2.82379e+06	3.3578e+06	1.11375e+09	8.56618e+08	1.30538e+07	2.66454e+07	3.28045e+06	4.80079e+08
C113	Subject_20	5yo	Unstimulated	Male	0	2.00833e+06	615369	1.36698e+07	1.60093e+07	1.32307e+08	4.58016e+09	2.00815e+08	1.67102e+08	3.98483e+07	4.92356e+07	3.72727e+09	1.26854e+06	4.44527e+06	9.21754e+07	8.64244e+07	2.29477e+07	1.80512e+09	9.88457e+06	998388	469690	7.36492e+08	4.43312e+06	2.37122e+08	4.00614e+07	2.65677e+08	1.0767e+09	3.84305e+08	6.53276e+06	5.84711e+08	3.47626e+06	3.00805e+08	1.05055e+10	1.11831e+08	3.98356e+07	4.86656e+08	1.13111e+09	1.61955e+06	5.28849e+06	1.21849e+09	1.3364e+09	1.09469e+07	3.46048e+07	3.52804e+06	4.47305e+08
C114	Subject_20	5yo	LPS	Male	0	1.49877e+06	546935	1.15236e+07	1.57848e+07	1.34601e+08	3.8553e+09	1.7041e+08	2.02384e+08	3.84652e+07	4.78928e+07	3.54208e+09	1.20255e+06	3.94007e+06	8.35053e+07	6.2589e+07	2.25526e+07	1.54929e+09	9.52857e+06	487045	417988	6.00494e+08	3.81152e+06	2.04354e+08	1.22631e+07	2.47289e+08	1.02238e+09	2.80631e+08	6.60925e+06	6.72772e+08	3.56032e+06	4.53638e+08	1.00012e+10	9.1699e+07	4.53584e+07	4.25221e+08	1.01961e+09	1.3639e+06	5.87368e+06	1.1289e+09	1.58529e+09	2.29425e+06	3.16373e+07	3.33324e+06	4.44809e+08
C115	Subject_20	5yo	Imiquimod	Male	0	1.73956e+06	708444	1.7963e+07	1.38379e+07	1.15166e+08	4.11686e+09	1.65792e+08	2.68358e+08	3.33129e+07	1.29236e+08	4.21082e+09	1.75469e+06	3.82022e+06	1.22042e+08	7.74734e+07	2.03454e+07	1.52265e+09	8.39674e+06	454692	409767	6.22644e+08	3.48851e+06	2.0577e+08	1.2393e+07	3.81444e+08	1.30324e+09	3.14194e+08	6.9812e+06	3.67404e+08	2.8808e+06	3.61536e+08	8.17057e+09	1.893e+08	3.56413e+07	2.45826e+07	9.64351e+08	1.55424e+06	4.67282e+06	1.67947e+09	1.2295e+09	2.86299e+06	3.04017e+07	3.75702e+06	8.45066e+08
C116	Subject_20	5yo	PolyIC	Male	0	1.34666e+06	520395	1.06919e+07	1.31435e+07	1.19384e+08	3.76721e+09	1.50419e+08	1.50042e+08	3.68485e+07	1.25949e+08	3.54875e+09	1.87163e+06	3.66384e+06	9.15937e+07	5.8399e+07	2.16932e+07	1.41492e+09	8.94092e+06	837562	391167	5.36189e+08	4.42867e+06	1.95691e+08	7.53368e+07	2.58592e+08	9.51497e+08	2.53812e+08	8.95868e+06	3.81423e+08	3.26903e+06	3.06734e+08	1.11688e+10	1.03745e+08	3.91264e+07	4.30085e+08	9.93834e+08	1.39926e+06	4.38619e+06	1.20405e+09	1.39809e+09	2.29396e+06	2.73772e+07	3.2357e+06	6.2851e+08
C117	Subject_20	Cord	Unstimulated	Male	0	1.41086e+06	544308	1.11594e+07	1.35388e+07	1.24229e+08	3.65268e+09	1.49079e+08	1.99947e+08	3.71584e+07	1.44608e+08	3.522e+09	1.15995e+06	3.89926e+06	8.03903e+07	3.76954e+07	2.07139e+07	1.44228e+09	1.01741e+07	424421	381912	5.43402e+08	4.21117e+06	1.77914e+08	8.50146e+06	2.2595e+08	1.08054e+09	2.25322e+08	6.98689e+06	3.23026e+08	3.42515e+06	2.93591e+08	8.87426e+09	8.25253e+07	3.83489e+07	3.97305e+08	1.04261e+09	1.3889e+06	5.25532e+06	1.0978e+09	1.31294e+09	2.44073e+06	2.80972e+07	3.93418e+06	4.54953e+08
C118	Subject_20	Cord	LPS	Male	0	2.0499e+06	542336	1.20546e+07	1.67488e+07	1.6206e+08	4.62778e+09	2.13016e+08	2.34559e+08	4.41335e+07	1.62752e+08	3.70999e+09	1.15945e+06	4.30432e+06	8.77732e+07	9.32309e+07	2.4917e+07	1.84741e+09	1.07305e+07	361313	286284	7.56224e+08	6.13221e+06	2.51919e+08	8.02121e+06	2.62108e+08	1.26187e+09	4.12275e+08	6.06294e+06	6.44594e+08	4.26792e+06	3.52774e+08	1.06244e+10	1.09862e+08	4.70523e+07	4.66873e+08	1.0823e+09	1.44648e+06	5.6917e+06	1.16611e+09	1.77572e+09	3.10159e+06	3.71326e+07	3.54791e+06	7.24813e+08
C119	Subject_20	Cord	Imiquimod	Male	0	1.87922e+06	570538	1.09605e+07	1.56379e+07	1.64449e+08	4.61535e+09	1.92573e+08	1.89985e+08	4.1004e+07	4.73196e+07	3.87262e+09	1.41896e+06	3.94057e+06	8.84495e+07	8.43805e+07	2.4823e+07	1.68379e+09	1.0938e+07	245382	389888	7.02611e+08	4.8743e+06	2.27907e+08	5.93923e+06	2.7558e+08	1.13629e+09	3.79633e+08	6.54317e+06	1.40482e+08	4.05354e+06	3.92784e+08	9.84296e+09	1.05056e+08	4.29231e+07	3.97163e+08	1.07166e+09	1.3462e+06	6.14937e+06	1.17396e+09	1.40972e+09	3.15154e+06	3.56648e+07	3.13303e+06	7.32394e+08
C120	Subject_20	Cord	PolyIC	Male	0	1.73589e+06	570126	9.91573e+06	1.39929e+07	1.34347e+08	4.37792e+09	1.95291e+08	2.62113e+08	3.71738e+07	1.54408e+08	3.51608e+09	1.31495e+06	3.86604e+06	8.23337e+07	7.94604e+07	2.14156e+07	1.70183e+09	9.80766e+06	357477	350075	6.97931e+08	4.8013e+06	2.22104e+08	4.91933e+07	2.89069e+08	1.31597e+09	3.73903e+08	5.88133e+06	4.29715e+08	3.57856e+06	3.1919e+08	1.14732e+10	1.07283e+08	3.85053e+07	4.55714e+08	1.06463e+09	1.33759e+06	5.30741e+06	1.11387e+09	1.56676e+09	2.95566e+06	3.21944e+07	2.74944e+06	8.00784e+08
C121	Subject_21	Cord	Unstimulated	Female	0	1.30291e+06	690008	1.02861e+07	1.47023e+07	1.41338e+08	3.61576e+09	1.52911e+08	3.42346e+08	3.8575e+07	1.37512e+08	3.48571e+09	1.73283e+06	5.22454e+06	9.71625e+07	4.55995e+07	2.30176e+07	1.44729e+09	9.26376e+06	265255	4.19815e+06	5.40775e+08	4.37208e+06	1.94956e+08	8.69206e+06	3.10069e+08	1.32465e+09	2.318e+08	8.52463e+06	3.61071e+08	2.16685e+06	2.6069e+08	9.21742e+09	1.24349e+08	4.47444e+07	3.97478e+08	1.03573e+09	2.09581e+06	4.1845e+06	1.17057e+09	1.37834e+09	7.28476e+06	2.83438e+07	3.07619e+06	8.41132e+08
C122	Subject_21	Cord	LPS	Female	0	1.35275e+06	652446	1.54534e+07	1.08715e+07	1.07885e+08	3.29918e+09	1.42103e+08	2.64541e+08	2.80492e+07	1.24241e+08	3.69603e+09	1.72728e+06	4.53908e+06	8.15197e+07	4.81281e+07	1.64558e+07	1.29738e+09	5.50278e+06	261817	3.24323e+06	4.81781e+08	3.18603e+06	1.66519e+08	7.06164e+06	3.29234e+08	1.18375e+09	2.16155e+08	7.46974e+06	4.94396e+08	2.47766e+06	2.78782e+08	6.72365e+09	8.33375e+07	2.99565e+07	5.32907e+08	8.85669e+08	1.87489e+06	3.31294e+06	1.15677e+09	9.99077e+08	2.87474e+06	2.54853e+07	2.79251e+06	7.96152e+08
C123	Subject_21	Cord	Imiquimod	Female	0	1.69021e+06	604266	1.10669e+07	1.34409e+07	1.1817e+08	4.07713e+09	1.72111e+08	2.24569e+08	3.49167e+07	1.40888e+08	3.44791e+09	1.10563e+06	5.26771e+06	9.56382e+07	6.18174e+07	2.06909e+07	1.58742e+09	8.31123e+06	199339	3.63493e+06	6.09428e+08	4.45331e+06	2.06701e+08	8.28242e+06	2.66674e+08	1.29486e+09	2.99885e+08	6.57974e+06	5.03775e+08	3.12696e+06	2.44759e+08	8.99455e+09	1.18428e+08	3.6866e+07	5.69024e+08	1.01144e+09	1.97096e+06	3.70801e+06	1.09975e+09	1.36125e+09	7.13361e+06	3.18704e+07	2.83618e+06	8.14758e+08
C124	Subject_21	Cord	PolyIC	Female	0	1.25565e+06	529820	8.05812e+06	1.26492e+07	1.25521e+08	3.34093e+09	1.36644e+08	2.32496e+08	3.72095e+07	1.13074e+08	3.40816e+09	1.1535e+06	4.54265e+06	8.13411e+07	4.55092e+07	2.22751e+07	1.29379e+09	8.04299e+06	339631	3.739e+06	4.63528e+08	3.18301e+06	1.70674e+08	4.577e+07	2.54273e+08	1.20328e+09	2.08842e+08	7.04746e+06	2.96952e+08	2.69563e+06	3.33251e+08	8.81522e+09	8.12887e+07	3.95012e+07	3.84923e+08	8.59589e+08	1.64337e+06	4.3002e+06	1.05808e+09	1.34169e+09	2.42902e+06	2.56983e+07	2.5337e+06	7.36708e+08
C125	Subject_21	5yo	Unstimulated	Female	0	1.33803e+06	814955	1.92821e+07	1.43807e+07	1.52678e+08	3.60666e+09	1.58821e+08	2.59156e+08	3.84671e+07	1.42589e+08	5.4904e+09	2.32395e+06	5.32861e+06	1.62036e+08	4.60879e+07	2.36164e+07	1.48255e+09	9.46272e+06	545455	2.92734e+06	4.94524e+08	3.35717e+06	1.88021e+08	1.79261e+07	3.86773e+08	1.33629e+09	2.46567e+08	1.48215e+07	3.5116e+08	3.062e+06	3.0567e+08	9.23379e+09	1.64018e+08	4.13193e+07	6.17112e+08	9.82895e+08	3.38203e+06	4.02554e+06	1.9136e+09	1.1047e+09	8.31908e+06	2.83766e+07	2.72919e+06	8.5326e+08
C126	Subject_21	5yo	LPS	Female	0	1.88945e+06	461623	1.08053e+07	1.65473e+07	1.43629e+08	3.80074e+09	1.71001e+08	1.89095e+08	4.04058e+07	1.43811e+08	3.33816e+09	1.34956e+06	5.9626e+06	9.37304e+07	6.01585e+07	2.32574e+07	1.54077e+09	1.00903e+07	430828	3.12519e+06	5.80288e+08	3.83935e+06	1.90246e+08	1.42323e+07	2.34608e+08	1.19531e+09	2.96595e+08	4.05453e+06	3.80548e+08	5.13003e+06	3.55495e+08	1.12905e+10	9.25401e+07	4.37518e+07	4.18762e+08	9.71904e+08	2.0463e+06	5.6475e+06	1.07152e+09	1.16729e+09	1.24686e+07	3.13002e+07	3.29617e+06	6.92269e+08
C127	Subject_21	5yo	Imiquimod	Female	0	1.63658e+06	833552	2.15186e+07	1.59665e+07	1.57164e+08	3.89223e+09	1.78063e+08	2.79913e+08	4.13343e+07	4.96095e+07	6.30823e+09	2.5694e+06	5.81094e+06	1.81809e+08	6.1248e+07	2.46094e+07	1.59931e+09	1.03563e+07	426636	4.29009e+06	5.41434e+08	3.79275e+06	1.96611e+08	1.79584e+07	4.30503e+08	1.3703e+09	3.02805e+08	1.28744e+07	3.93272e+08	3.38212e+06	2.84859e+08	1.17239e+10	2.11137e+08	4.55229e+07	1.86599e+07	1.00454e+09	3.45638e+06	4.72323e+06	2.09313e+09	1.20744e+09	8.47535e+06	3.21283e+07	2.9115e+06	8.19382e+08
C128	Subject_21	5yo	PolyIC	Female	0	1.71972e+06	554220	1.06636e+07	1.46782e+07	1.31285e+08	4.09847e+09	1.7203e+08	1.96504e+08	3.59441e+07	1.46966e+08	3.46333e+09	997146	5.66387e+06	1.00688e+08	6.0924e+07	2.12363e+07	1.54156e+09	8.77785e+06	634091	3.55087e+06	5.89157e+08	4.04841e+06	2.18691e+08	8.05228e+07	2.65088e+08	1.10517e+09	2.95603e+08	5.39115e+06	3.33416e+08	3.05838e+06	2.53959e+08	7.00155e+09	1.02488e+08	3.90499e+07	4.7287e+08	1.0044e+09	2.19008e+06	4.38635e+06	1.18878e+09	1.26936e+09	1.20428e+07	3.09011e+07	2.33685e+06	9.006e+08
C129	Subject_22	5yo	Unstimulated	Female	1	1.81269e+06	666880	1.10328e+07	1.45498e+07	1.62305e+08	4.33891e+09	1.85239e+08	2.06094e+08	4.40028e+07	6.88989e+07	3.77978e+09	1.30818e+06	4.44868e+06	9.13246e+07	6.60997e+07	2.6035e+07	1.6598e+09	1.0526e+07	427341	7.01374e+06	6.90613e+08	5.28024e+06	2.10183e+08	1.07931e+07	2.85087e+08	1.21896e+09	3.69444e+08	6.73369e+06	7.19029e+08	3.04759e+06	2.99781e+08	1.13593e+10	1.03165e+08	4.70257e+07	4.35618e+08	1.14475e+09	1.60412e+06	3.99452e+06	1.13103e+09	1.69885e+09	3.71254e+06	3.32252e+07	3.96385e+06	7.90038e+08
C130	Subject_22	5yo	LPS	Female	1	1.74976e+06	984363	2.19761e+07	1.51558e+07	1.63992e+08	4.2088e+09	1.82604e+08	2.75626e+08	4.40642e+07	1.64555e+08	6.44161e+09	2.10155e+06	4.47046e+06	1.68261e+08	6.27549e+07	2.67028e+07	1.59402e+09	9.08848e+06	316526	7.53434e+06	6.3906e+08	4.50388e+06	2.06648e+08	9.99776e+06	4.68407e+08	1.50508e+09	3.2398e+08	1.1104e+07	5.89745e+08	3.61586e+06	4.18928e+08	1.24173e+10	2.6811e+08	4.90936e+07	7.86192e+08	1.08706e+09	2.2823e+06	4.33752e+06	2.19366e+09	1.82727e+09	2.78618e+06	3.55686e+07	3.21899e+06	1.01019e+09
C131	Subject_22	5yo	Imiquimod	Female	1	1.54358e+06	887777	2.08658e+07	1.87459e+07	1.86859e+08	3.85131e+09	1.58957e+08	2.73221e+08	5.07366e+07	1.55075e+08	1.40213e+09	2.0953e+06	4.10513e+06	1.57404e+08	5.45582e+07	3.01487e+07	1.50181e+09	1.09687e+07	250743	7.83686e+06	5.78868e+08	3.59497e+06	1.95835e+08	8.62324e+06	4.64296e+08	1.50612e+09	2.81735e+08	1.21163e+07	6.40101e+08	4.03825e+06	4.86006e+08	1.26933e+10	2.64742e+08	6.03737e+07	7.77855e+08	1.05411e+09	2.06545e+06	5.7136e+06	2.35394e+09	1.87468e+09	6.72101e+06	2.97176e+07	143595	1.01419e+09
C132	Subject_22	5yo	PolyIC	Female	1	2.11664e+06	547290	1.12328e+07	1.52856e+07	1.76344e+08	4.43765e+09	1.97571e+08	2.28704e+08	4.77874e+07	6.78476e+07	4.14781e+09	1.15872e+06	4.26438e+06	8.84008e+07	8.59904e+07	2.74502e+07	1.76198e+09	1.17244e+07	481281	7.05393e+06	7.21651e+08	4.1143e+06	2.30247e+08	5.60797e+07	3.15607e+08	1.41623e+09	3.8894e+08	5.86848e+06	4.67792e+08	3.52904e+06	4.56219e+08	1.05674e+10	1.12e+08	5.47304e+07	6.13658e+08	1.10593e+09	1.57122e+06	4.69843e+06	1.10485e+09	1.89086e+09	3.22597e+06	3.44297e+07	2.5983e+06	7.80457e+08
C133	Subject_22	Cord	Unstimulated	Female	1	1.76714e+06	632748	1.10343e+07	1.5153e+07	1.61796e+08	4.26601e+09	1.79438e+08	2.43909e+08	4.85392e+07	5.27363e+07	3.73909e+09	1.25901e+06	4.10134e+06	9.11665e+07	6.63235e+07	2.9025e+07	1.68828e+09	1.22621e+07	835501	5.47191e+06	6.75035e+08	4.25699e+06	2.26806e+08	1.87675e+07	3.72179e+08	1.4886e+09	3.3809e+08	6.5287e+06	7.17001e+08	3.74576e+06	3.50033e+08	1.10099e+10	1.14079e+08	5.2897e+07	7.03192e+08	1.12629e+09	2.72647e+06	4.52371e+06	1.07493e+09	1.67449e+09	3.65809e+06	3.45391e+07	2.78484e+06	8.67379e+08
C134	Subject_22	Cord	LPS	Female	1	1.66639e+06	891982	2.03988e+07	1.26254e+07	1.46441e+08	3.86298e+09	1.73044e+08	2.24334e+08	4.21672e+07	1.62379e+08	6.92577e+09	2.35969e+06	3.90555e+06	1.52089e+08	6.17951e+07	2.50561e+07	1.56991e+09	8.06791e+06	509526	6.09538e+06	6.07417e+08	3.74722e+06	2.0875e+08	1.41393e+07	4.62469e+08	1.45675e+09	2.77553e+08	9.85284e+06	3.95208e+08	3.36814e+06	4.53093e+08	8.59151e+09	2.17046e+08	4.27094e+07	2.05898e+07	1.04338e+09	2.88138e+06	3.92059e+06	2.10831e+09	1.70399e+09	3.03014e+06	3.03837e+07	2.19764e+06	9.94712e+08
C135	Subject_22	Cord	Imiquimod	Female	1	1.81374e+06	713916	1.16912e+07	1.52664e+07	1.49177e+08	3.99711e+09	1.75196e+08	1.40816e+08	4.3508e+07	1.77262e+08	4.10937e+09	1.43929e+06	4.07829e+06	1.0114e+08	7.04167e+07	2.64868e+07	1.56561e+09	1.03995e+07	412405	5.7423e+06	6.35987e+08	3.99721e+06	2.01231e+08	1.15362e+07	2.57503e+08	1.18672e+09	3.23466e+08	5.89981e+06	6.12702e+08	3.2203e+06	4.29468e+08	1.29318e+10	1.29111e+08	4.83853e+07	4.69667e+08	1.01528e+09	1.65965e+06	4.1333e+06	1.26729e+09	1.80042e+09	3.02709e+06	3.17906e+07	2.95448e+06	4.92929e+08
C136	Subject_22	Cord	PolyIC	Female	1	1.92621e+06	656280	1.03823e+07	1.51951e+07	1.58888e+08	4.12782e+09	1.81667e+08	1.56261e+08	4.51901e+07	1.74531e+08	4.18433e+09	1.38156e+06	3.87478e+06	9.9522e+07	8.6931e+07	2.64463e+07	1.64477e+09	1.09163e+07	661166	7.04996e+06	6.66306e+08	3.70044e+06	2.25701e+08	6.17399e+07	2.62804e+08	1.1533e+09	3.71172e+08	6.47431e+06	4.11529e+08	3.43332e+06	4.28673e+08	9.90641e+09	1.2289e+08	5.11826e+07	4.87188e+08	1.01723e+09	1.60705e+06	4.15685e+06	1.18662e+09	1.77565e+09	2.86882e+06	3.26973e+07	2.37687e+06	3.52689e+08
C137	Subject_23	Cord	Unstimulated	Male	0	1.47107e+06	846430	1.07988e+07	1.42261e+07	1.40536e+08	3.99018e+09	1.72543e+08	1.62986e+08	4.19925e+07	1.88707e+08	3.67537e+09	1.34005e+06	4.07927e+06	9.48161e+07	5.82538e+07	2.49334e+07	1.5468e+09	1.01861e+07	1.34175e+06	8.10429e+06	6.3982e+08	3.83853e+06	2.01844e+08	2.87494e+07	2.46544e+08	1.02346e+09	3.28473e+08	5.93151e+06	6.19519e+08	3.30178e+06	2.86484e+08	1.14787e+10	1.02907e+08	4.63398e+07	4.77404e+08	1.08801e+09	1.6138e+06	4.72735e+06	1.1607e+09	1.5993e+09	4.34227e+06	3.14559e+07	2.39247e+06	4.59656e+08
C138	Subject_23	Cord	LPS	Male	0	1.63194e+06	673484	9.8739e+06	1.35039e+07	1.27289e+08	4.04505e+09	1.67311e+08	1.52084e+08	3.82779e+07	1.78849e+08	4.0673e+09	1.62378e+06	4.15565e+06	9.1481e+07	6.06222e+07	2.44946e+07	1.51764e+09	8.23419e+06	946128	9.51375e+06	6.18161e+08	3.83394e+06	1.85962e+08	2.20618e+07	2.64752e+08	1.24273e+09	3.18261e+08	6.15668e+06	6.09926e+08	3.06456e+06	3.32628e+08	1.10092e+10	1.03508e+08	4.21067e+07	4.4736e+08	9.94917e+08	1.54964e+06	4.31322e+06	1.06833e+09	1.52682e+09	3.7703e+06	2.92091e+07	2.65751e+06	4.0889e+08
C139	Subject_23	Cord	Imiquimod	Male	0	1.72902e+06	671012	1.0625e+07	1.25638e+07	1.29355e+08	4.20514e+09	1.70523e+08	1.55453e+08	3.93029e+07	5.86168e+07	4.21555e+09	1.36057e+06	3.8678e+06	9.66469e+07	9.27839e+07	2.31899e+07	1.62638e+09	9.37721e+06	885712	8.39939e+06	6.42603e+08	4.81724e+06	2.09695e+08	2.21573e+07	2.54145e+08	1.06442e+09	3.36068e+08	6.26742e+06	3.96104e+08	4.52049e+06	3.0854e+08	9.30431e+09	1.29073e+08	4.34442e+07	5.48832e+08	9.99049e+08	1.49647e+06	4.35947e+06	1.27077e+09	1.33764e+09	4.03975e+06	3.22707e+07	2.83725e+06	3.54787e+08
C140	Subject_23	Cord	PolyIC	Male	0	1.61367e+06	717894	9.89301e+06	1.43131e+07	1.4014e+08	3.99994e+09	1.63364e+08	1.61045e+08	4.39157e+07	5.32467e+07	4.00231e+09	1.91715e+06	3.83869e+06	1.29758e+08	7.21759e+07	2.56526e+07	1.5399e+09	1.05331e+07	1.83792e+06	8.21043e+06	6.0757e+08	3.70934e+06	1.82376e+08	1.03039e+08	2.66762e+08	1.19224e+09	3.23458e+08	6.82415e+06	4.12814e+08	2.93597e+06	4.01018e+08	1.02503e+10	1.8122e+08	4.77673e+07	5.43029e+08	9.98132e+08	1.51338e+06	4.72465e+06	1.80837e+09	1.50752e+09	3.8954e+06	3.0139e+07	2.30136e+06	5.59299e+08
C141	Subject_24	Cord	Unstimulated	Male	1	1.64062e+06	669134	1.12514e+07	1.32045e+07	1.41403e+08	4.15062e+09	1.88169e+08	1.85033e+08	3.85507e+07	6.48841e+07	3.9825e+09	1.12046e+06	4.17222e+06	1.02229e+08	6.75415e+07	2.20437e+07	1.68059e+09	1.02515e+07	663672	4.78999e+06	6.96061e+08	4.31011e+06	2.09448e+08	1.37079e+07	2.93058e+08	1.28364e+09	3.46686e+08	6.7195e+06	3.676e+08	2.80393e+06	2.92893e+08	9.13153e+09	1.25222e+08	4.48304e+07	5.22925e+08	1.1642e+09	1.53272e+06	4.37174e+06	1.20041e+09	1.42212e+09	3.15189e+06	3.29711e+07	2.68443e+06	4.64051e+08
C142	Subject_24	Cord	LPS	Male	1	1.90524e+06	703385	1.05863e+07	1.43796e+07	1.47783e+08	4.21807e+09	1.91902e+08	1.84525e+08	3.88803e+07	2.0654e+08	4.03312e+09	1.17947e+06	4.07649e+06	1.01121e+08	8.04667e+07	2.42875e+07	1.66445e+09	9.68818e+06	487831	4.60025e+06	6.92991e+08	3.79633e+06	2.26913e+08	1.0497e+07	2.37753e+08	1.48123e+09	3.57124e+08	5.36206e+06	5.39422e+08	3.30987e+06	3.23939e+08	9.68136e+09	1.13674e+08	4.73715e+07	5.3062e+08	1.09348e+09	1.49226e+06	4.89463e+06	1.15624e+09	1.72316e+09	1.01882e+07	3.4037e+07	3.04906e+06	4.30109e+08
C143	Subject_24	Cord	Imiquimod	Male	1	1.71899e+06	528399	1.00847e+07	1.3216e+07	1.55462e+08	4.13725e+09	1.83764e+08	1.42116e+08	4.0508e+07	6.33107e+07	4.13971e+09	1.21728e+06	4.09157e+06	9.22016e+07	7.49737e+07	2.29474e+07	1.66823e+09	1.02345e+07	359223	4.19739e+06	6.64575e+08	4.46573e+06	2.01573e+08	8.15358e+06	2.49768e+08	1.06961e+09	3.37978e+08	4.76745e+06	3.90602e+08	3.27477e+06	3.80958e+08	1.03099e+10	1.07948e+08	4.34749e+07	4.8758e+08	1.05161e+09	1.46576e+06	4.19214e+06	1.13627e+09	1.49102e+09	3.37174e+06	3.38839e+07	3.23622e+06	4.84423e+08
C144	Subject_24	Cord	PolyIC	Male	1	1.6405e+06	535004	9.45584e+06	1.24403e+07	1.43122e+08	3.95132e+09	1.7291e+08	2.00914e+08	4.05887e+07	1.86621e+08	3.60173e+09	1.11658e+06	3.96219e+06	8.94873e+07	6.37367e+07	2.34831e+07	1.5243e+09	9.55058e+06	535434	4.69286e+06	6.22238e+08	3.92514e+06	1.99986e+08	5.35516e+07	2.63518e+08	1.13679e+09	3.11335e+08	5.72136e+06	1.09876e+08	3.0452e+06	3.33709e+08	8.9377e+09	1.0056e+08	4.23769e+07	4.5552e+08	1.02474e+09	1.35865e+06	4.51744e+06	1.15379e+09	1.63763e+09	3.00907e+06	3.1151e+07	2.80232e+06	5.89871e+08
C145	Subject_25	Cord	Unstimulated	Male	1	1.73028e+06	649995	9.62246e+06	1.42572e+07	1.40664e+08	4.41573e+09	1.90688e+08	2.08992e+08	4.08324e+07	2.18422e+08	4.13736e+09	2.00154e+06	4.58181e+06	9.79641e+07	7.59285e+07	2.29509e+07	1.72856e+09	1.01539e+07	898568	6.89851e+06	7.07517e+08	4.60473e+06	2.26069e+08	1.86312e+07	2.71079e+08	1.30316e+09	3.79795e+08	4.73427e+06	4.12049e+08	3.01724e+06	3.8503e+08	9.788e+09	1.21205e+08	4.27311e+07	4.98218e+08	1.10692e+09	1.72517e+06	4.09658e+06	1.15077e+09	1.63275e+09	9.29076e+06	3.75332e+07	3.01194e+06	6.08365e+08
C146	Subject_25	Cord	LPS	Male	1	1.91627e+06	677968	1.02624e+07	1.42477e+07	1.36454e+08	4.3935e+09	2.04359e+08	2.35384e+08	3.76814e+07	7.13265e+07	4.26194e+09	1.46806e+06	4.33712e+06	1.00112e+08	8.98859e+07	2.16416e+07	1.79258e+09	7.49871e+06	559278	7.91095e+06	7.25741e+08	4.67911e+06	2.31158e+08	1.34402e+07	2.98233e+08	1.43127e+09	4.06306e+08	5.39671e+06	3.7834e+08	3.60905e+06	3.19418e+08	1.15551e+10	9.23009e+07	4.11589e+07	6.29786e+08	1.14178e+09	1.55957e+06	4.38315e+06	1.1455e+09	1.62436e+09	3.36569e+06	3.86395e+07	2.97701e+06	7.54431e+08
C147	Subject_25	Cord	Imiquimod	Male	1	1.8264e+06	587445	9.49269e+06	1.37289e+07	1.31249e+08	4.3122e+09	1.89269e+08	2.52344e+08	3.94258e+07	2.07697e+08	4.07136e+09	1.28804e+06	4.33242e+06	9.4164e+07	7.94381e+07	2.31251e+07	1.62365e+09	9.20449e+06	531464	7.47856e+06	6.65115e+08	3.94325e+06	2.16679e+08	1.39206e+07	2.89237e+08	1.38698e+09	3.8591e+08	4.98659e+06	3.89174e+08	3.43855e+06	3.64934e+08	9.24947e+09	1.03268e+08	4.32114e+07	6.38436e+08	1.0719e+09	1.43616e+06	4.62742e+06	1.14785e+09	1.78734e+09	3.5713e+06	3.5883e+07	2.95421e+06	8.00727e+08
C148	Subject_25	Cord	PolyIC	Male	1	1.84966e+06	1.13608e+06	1.81972e+07	1.46161e+07	1.43641e+08	4.24015e+09	1.82712e+08	2.21776e+08	4.01289e+07	2.03498e+08	6.61927e+09	2.12815e+06	3.99455e+06	1.75584e+08	7.33295e+07	2.50663e+07	1.64154e+09	1.05402e+07	735466	7.24825e+06	6.49007e+08	4.18368e+06	2.11953e+08	7.9985e+07	3.62783e+08	1.41215e+09	2.03291e+07	8.12091e+06	4.08471e+08	3.37756e+06	3.00525e+08	9.20547e+09	2.38997e+08	4.7448e+07	7.64308e+08	1.10166e+09	2.56779e+06	3.88306e+06	2.13024e+09	1.83164e+09	3.38426e+06	3.38156e+07	2.79927e+06	8.56171e+08
C149	Subject_25	5yo	Unstimulated	Male	1	1.77552e+06	1.10082e+06	2.17312e+07	1.44664e+07	1.04091e+08	4.40321e+09	1.8369e+08	2.34204e+08	3.50733e+07	8.11832e+07	5.73264e+09	2.47092e+06	4.56346e+06	1.66092e+08	8.12333e+07	2.05206e+07	1.6596e+09	7.69778e+06	858273	2.22742e+07	7.06507e+08	3.74165e+06	2.01238e+08	2.29925e+07	3.24357e+08	1.40908e+09	3.76865e+08	1.03719e+07	3.565e+08	2.69533e+06	3.16394e+08	9.67424e+09	2.08511e+08	3.98499e+07	7.09582e+08	1.09807e+09	3.06685e+06	4.07863e+06	1.83061e+09	1.60041e+09	4.40924e+06	3.51559e+07	3.32992e+06	8.39341e+08
C150	Subject_25	5yo	LPS	Male	1	2.04519e+06	991469	2.02192e+07	1.58802e+07	1.10421e+08	4.45223e+09	1.83461e+08	2.14304e+08	3.72091e+07	2.2433e+08	7.09031e+08	2.23279e+06	4.811e+06	1.6102e+08	9.34781e+07	2.25202e+07	1.46918e+09	6.45653e+06	686448	1.8316e+07	6.91521e+08	3.95674e+06	2.27025e+08	2.0147e+07	3.42802e+08	1.31645e+09	4.0672e+08	7.74928e+06	3.7443e+08	3.15046e+06	2.71253e+08	9.56741e+09	2.15068e+08	4.05837e+07	6.92777e+08	1.07021e+09	2.73817e+06	4.38706e+06	1.92565e+09	1.49645e+09	4.40744e+06	3.32661e+07	2.91799e+06	8.04733e+08
C151	Subject_25	5yo	Imiquimod	Male	1	1.19863e+06	539501	9.13109e+06	1.25984e+07	1.03193e+08	3.5354e+09	1.37989e+08	1.76589e+08	3.27615e+07	1.88704e+08	3.65638e+09	1.69173e+06	3.96901e+06	8.5901e+07	4.9286e+07	1.94695e+07	1.34624e+09	6.77322e+06	448655	1.56005e+07	4.83582e+08	3.58848e+06	1.75135e+08	1.37572e+07	1.84065e+08	1.06389e+09	1.63746e+07	4.14508e+06	3.18048e+08	2.58468e+06	2.39251e+08	9.81011e+09	7.9139e+07	3.55035e+07	4.73741e+08	9.23124e+08	1.39853e+06	4.02011e+06	9.75435e+08	1.28447e+09	9.98164e+06	2.60319e+07	3.07718e+06	6.71719e+08
C152	Subject_25	5yo	PolyIC	Male	1	1.86074e+06	560067	9.74101e+06	1.32811e+07	1.36198e+08	4.2877e+09	1.74531e+08	1.9289e+08	3.83163e+07	2.10208e+08	4.00135e+09	1.35446e+06	4.05005e+06	8.99995e+07	8.82167e+07	2.37498e+07	1.62588e+09	8.775e+06	1.15873e+06	1.6452e+07	6.50259e+08	3.84573e+06	2.11881e+08	8.59675e+07	2.48686e+08	1.21484e+09	3.77189e+08	4.59491e+06	3.81114e+08	2.89856e+06	2.90005e+08	1.15765e+10	1.03089e+08	4.4225e+07	4.11096e+08	1.01593e+09	1.44558e+06	3.93922e+06	1.05461e+09	1.77165e+09	4.06739e+06	3.26004e+07	3.16514e+06	7.64241e+08
C153	Subject_26	Cord	Unstimulated	Male	0	1.57466e+06	1.09464e+06	1.82483e+07	1.35217e+07	1.48395e+08	4.17996e+09	1.76637e+08	2.35555e+08	4.11887e+07	7.26859e+07	7.3738e+09	2.18327e+06	4.01185e+06	1.80917e+08	6.95201e+07	2.59455e+07	1.63603e+09	1.03225e+07	617441	9.53371e+06	6.37641e+08	5.33249e+06	2.14019e+08	1.54473e+07	2.93108e+08	1.33363e+09	3.21416e+08	8.8252e+06	6.02892e+08	2.59154e+06	3.87527e+08	1.08064e+10	1.79046e+08	4.7688e+07	5.94415e+08	1.10042e+09	3.09336e+06	3.35419e+06	2.09042e+09	1.74648e+09	2.9511e+06	3.32182e+07	4.07043e+06	7.087e+08
C154	Subject_26	Cord	LPS	Male	0	1.61048e+06	570064	8.52967e+06	1.35478e+07	2.39567e+08	3.94491e+09	1.68921e+08	2.04626e+08	4.16756e+07	6.54259e+07	3.99371e+09	1.37652e+06	3.85904e+06	9.1922e+07	7.31437e+07	2.46254e+07	1.50254e+09	8.49744e+06	479268	7.99719e+06	6.09626e+08	4.43453e+06	2.04572e+08	1.10566e+07	2.52285e+08	1.2949e+09	3.10695e+08	5.14513e+06	5.72785e+08	2.89029e+06	3.3641e+08	1.04465e+10	1.05527e+08	4.82564e+07	4.78578e+08	1.04127e+09	1.60005e+06	3.63318e+06	1.18032e+09	1.80136e+09	2.46218e+06	3.19567e+07	3.42017e+06	6.70314e+08
C155	Subject_26	Cord	Imiquimod	Male	0	1.47208e+06	917680	1.61869e+07	8.86343e+06	1.04694e+08	3.72425e+09	1.54698e+08	1.90097e+08	2.77779e+07	5.68946e+07	6.99585e+09	2.8837e+06	3.69949e+06	1.67623e+08	6.67036e+07	1.70913e+07	1.47657e+09	6.64709e+06	285979	7.77326e+06	5.31903e+08	4.01047e+06	1.86433e+08	8.86157e+06	2.715e+08	1.17475e+09	2.84108e+08	9.86836e+06	2.98046e+08	2.44958e+06	3.69227e+08	7.50796e+09	1.93639e+08	3.08841e+07	5.48889e+08	9.67792e+08	2.38558e+06	2.75154e+06	1.92032e+09	1.34605e+09	7.10543e+06	2.85705e+07	2.84359e+06	8.17188e+08
C156	Subject_26	Cord	PolyIC	Male	0	1.47636e+06	559960	7.59909e+06	1.19753e+07	1.45075e+08	3.84898e+09	1.55456e+08	1.91479e+08	4.07073e+07	6.10494e+07	3.76005e+09	1.31108e+06	3.76233e+06	8.67887e+07	6.96909e+07	2.41148e+07	1.50538e+09	9.41523e+06	462765	7.29949e+06	5.9256e+08	5.01516e+06	2.05698e+08	5.81283e+07	2.13825e+08	1.15975e+09	3.16282e+08	5.03791e+06	4.02765e+08	2.64672e+06	3.10004e+08	9.98537e+09	1.01569e+08	4.67846e+07	5.14446e+08	9.93767e+08	1.42077e+06	4.00055e+06	1.06438e+09	1.7048e+09	8.92958e+06	3.01199e+07	3.11943e+06	7.33039e+08
C157	Subject_26	5yo	Unstimulated	Male	0	1.70297e+06	1.02591e+06	1.96244e+07	1.31105e+07	1.5219e+08	3.96568e+09	1.77213e+08	2.20824e+08	3.95288e+07	2.44391e+08	7.30477e+09	2.73366e+06	4.17973e+06	1.83788e+08	6.84722e+07	2.30937e+07	1.5924e+09	1.03056e+07	357672	1.04067e+07	6.3182e+08	4.18672e+06	2.0951e+08	1.06946e+07	2.68782e+08	1.27866e+09	3.18576e+08	9.46502e+06	5.2431e+08	3.12301e+06	4.05195e+08	9.92364e+09	2.42547e+08	4.42751e+07	5.40644e+08	1.08811e+09	2.75469e+06	3.84582e+06	1.84552e+09	1.49244e+09	8.73872e+06	3.27803e+07	3.15713e+06	6.58965e+08
C158	Subject_26	5yo	LPS	Male	0	1.68444e+06	538186	9.9897e+06	1.01034e+07	1.26212e+08	4.06356e+09	1.73461e+08	2.73482e+08	2.95847e+07	6.64947e+07	3.84023e+09	1.41141e+06	4.24196e+06	9.91124e+07	6.84163e+07	1.74981e+07	1.62875e+09	7.51573e+06	544761	9.21407e+06	6.2908e+08	4.42718e+06	2.04296e+08	8.47942e+06	2.36053e+08	1.2799e+09	3.34328e+08	5.04184e+06	3.33157e+08	2.24403e+06	2.66828e+08	9.29075e+09	1.20977e+08	3.41449e+07	1.53318e+07	1.16968e+09	1.57493e+06	3.15597e+06	1.05257e+09	1.25857e+09	8.52228e+06	3.39856e+07	3.71681e+06	6.99154e+08
C159	Subject_26	5yo	Imiquimod	Male	0	1.77347e+06	509470	9.39734e+06	1.11945e+07	1.38048e+08	4.00634e+09	1.7111e+08	1.94268e+08	3.64874e+07	2.31275e+08	3.91575e+09	1.3513e+06	4.10768e+06	9.59685e+07	6.81678e+07	2.13534e+07	1.51185e+09	8.83508e+06	258438	1.00967e+07	6.29224e+08	3.91324e+06	1.98383e+08	7.74069e+06	2.55279e+08	1.21903e+09	3.11647e+08	5.49825e+06	5.17554e+08	2.69437e+06	2.74815e+08	1.1489e+10	1.08861e+08	3.96468e+07	3.77291e+08	1.04703e+09	1.46108e+06	4.09216e+06	1.06233e+09	1.69089e+09	7.77279e+06	3.17928e+07	3.01274e+06	5.63308e+08
C160	Subject_26	5yo	PolyIC	Male	0	1.7773e+06	531317	1.26364e+07	1.26458e+07	2.3425e+08	4.21698e+09	1.90312e+08	2.17464e+08	3.79842e+07	7.38248e+07	3.96812e+09	1.06466e+06	4.2892e+06	9.09689e+07	8.95716e+07	2.31617e+07	1.62747e+09	9.11962e+06	450850	9.54109e+06	6.71906e+08	3.86476e+06	2.17973e+08	5.95425e+07	2.31126e+08	1.04508e+09	3.69742e+08	5.10252e+06	6.36758e+08	2.93976e+06	3.25328e+08	8.82208e+09	1.29076e+08	4.45244e+07	5.01645e+08	1.06831e+09	1.55114e+06	4.12418e+06	1.09441e+09	1.64304e+09	8.37816e+06	3.37795e+07	3.12692e+06	7.21533e+08
C161	Subject_27	Cord	Unstimulated	Male	1	1.63774e+06	695422	9.83035e+06	1.20655e+07	1.21717e+08	4.05404e+09	1.89335e+08	1.7892e+08	3.21405e+07	7.16125e+07	4.17456e+09	1.09653e+06	4.37126e+06	9.66434e+07	7.07257e+07	1.93033e+07	1.62638e+09	7.84868e+06	662574	1.34398e+07	6.74228e+08	4.91426e+06	2.28456e+08	1.40475e+07	2.24808e+08	9.80891e+08	3.57087e+08	5.19335e+06	3.45629e+08	2.5855e+06	2.50925e+08	8.94354e+09	9.15342e+07	3.67895e+07	4.51979e+08	1.11471e+09	1.63637e+06	3.84151e+06	1.12652e+09	1.28864e+09	3.7884e+06	3.48246e+07	3.76378e+06	6.45922e+08
C162	Subject_27	Cord	LPS	Male	1	1.7105e+06	1.03761e+06	1.77841e+07	1.50014e+07	1.45014e+08	4.03963e+09	1.7353e+08	1.82053e+08	4.19543e+07	7.53195e+07	7.17809e+09	2.14331e+06	4.23082e+06	1.65889e+08	7.26957e+07	2.44765e+07	1.60437e+09	9.17257e+06	532507	1.23189e+07	6.50576e+08	4.17323e+06	2.11907e+08	1.32712e+07	2.47576e+08	1.18479e+09	3.217e+08	7.89482e+06	4.16013e+08	4.30933e+06	3.28556e+08	1.0258e+10	9.16946e+07	4.47487e+07	1.89849e+07	1.08459e+09	2.51991e+06	4.99922e+06	2.01894e+09	1.86892e+09	2.49619e+06	3.41543e+07	3.38344e+06	6.96798e+08
C163	Subject_27	Cord	Imiquimod	Male	1	1.75331e+06	1.04612e+06	1.71091e+07	1.48349e+07	1.49162e+08	4.21925e+09	1.83941e+08	1.95128e+08	4.28496e+07	7.1223e+07	6.79193e+09	2.24702e+06	3.97181e+06	1.65334e+08	7.71749e+07	2.38543e+07	1.58068e+09	9.22638e+06	444434	1.33885e+07	6.51312e+08	4.50701e+06	2.21697e+08	1.25774e+07	2.71623e+08	1.22456e+09	3.36015e+08	1.083e+07	4.39708e+08	3.52589e+06	3.38485e+08	9.99629e+09	2.02739e+08	4.38817e+07	5.14846e+08	1.05955e+09	2.4284e+06	5.38136e+06	2.03104e+09	1.54154e+09	3.49856e+06	3.27397e+07	3.04799e+06	8.13166e+08
C164	Subject_27	Cord	PolyIC	Male	1	1.41607e+06	1.03007e+06	1.6076e+07	1.34981e+07	1.47898e+08	4.13965e+09	1.73478e+08	1.99038e+08	3.41089e+07	2.24167e+08	7.1654e+09	2.08803e+06	4.00134e+06	1.66322e+08	7.33931e+07	2.09724e+07	1.54461e+09	7.96096e+06	720883	1.30298e+07	6.1879e+08	4.21266e+06	2.08703e+08	7.73582e+07	2.73734e+08	1.15676e+09	3.35831e+08	1.04263e+07	3.39046e+08	3.22165e+06	2.4277e+08	8.85348e+09	2.09557e+08	4.0749e+07	5.10771e+08	1.03631e+09	2.58114e+06	4.77776e+06	1.91775e+09	1.33856e+09	2.56865e+06	3.36939e+07	2.94536e+06	7.07012e+08
C165	Subject_28	Cord	Unstimulated	Female	0	1.86625e+06	694999	1.36756e+07	1.22617e+07	1.31933e+08	4.60505e+09	2.06132e+08	2.21398e+08	3.59998e+07	1.0052e+08	3.87786e+09	1.42452e+06	4.4954e+06	9.33166e+07	9.21451e+07	2.10044e+07	1.69586e+09	8.7952e+06	673617	1.15629e+07	7.39328e+08	4.29568e+06	2.33935e+08	1.72534e+07	2.60052e+08	1.26452e+09	4.20348e+08	4.77609e+06	3.73182e+08	2.61475e+06	3.45238e+08	9.19363e+09	8.54812e+07	3.81445e+07	4.27525e+08	1.15757e+09	2.30855e+06	3.44267e+06	1.14795e+09	1.75178e+09	3.59191e+06	4.03706e+07	2.86789e+06	5.95752e+08
C166	Subject_28	Cord	LPS	Female	0	2.60026e+06	978841	1.94926e+07	1.38646e+07	1.35938e+08	5.34868e+09	2.51209e+08	2.20095e+08	3.6197e+07	2.65082e+08	7.07879e+09	2.23251e+06	5.74627e+06	1.52642e+08	1.70406e+08	2.12636e+07	2.13151e+09	8.50137e+06	486866	9.78239e+06	9.2276e+08	5.56884e+06	2.84283e+08	1.46816e+07	2.62432e+08	1.33558e+09	5.68649e+08	6.80955e+06	3.80919e+08	2.57745e+06	2.89428e+08	9.08444e+09	1.73573e+08	4.29936e+07	2.51485e+07	1.20303e+09	3.87008e+06	4.23583e+06	1.63339e+09	1.60848e+09	5.55939e+06	4.36863e+07	2.6834e+06	8.70035e+08
C167	Subject_28	Cord	Imiquimod	Female	0	1.50817e+06	501606	8.19137e+06	1.67793e+07	2.50442e+08	4.15402e+09	1.57655e+08	1.87407e+08	4.49478e+07	1.98628e+08	3.50657e+09	1.0572e+06	4.14803e+06	7.96151e+07	7.21925e+07	2.58309e+07	1.52342e+09	1.05051e+07	415684	9.71287e+06	5.51598e+08	4.55164e+06	1.95468e+08	1.06377e+07	2.60741e+08	1.17877e+09	3.02974e+08	4.85488e+06	4.56233e+08	3.80734e+06	3.64212e+08	1.06836e+10	1.14658e+08	5.1721e+07	5.07385e+08	9.81215e+08	1.92585e+06	5.19845e+06	8.95236e+08	1.63785e+09	1.03536e+07	3.03945e+07	2.51422e+06	8.94632e+08
C168	Subject_28	Cord	PolyIC	Female	0	1.64258e+06	471966	8.06862e+06	1.44012e+07	1.42516e+08	4.14101e+09	1.58082e+08	1.58146e+08	4.12069e+07	7.31318e+07	3.68385e+09	1.04593e+06	3.86858e+06	7.4871e+07	7.25171e+07	2.36717e+07	1.46579e+09	1.02116e+07	607826	9.67058e+06	5.91665e+08	4.15431e+06	2.08625e+08	6.41591e+07	2.56058e+08	1.11915e+09	3.04298e+08	5.23465e+06	5.97193e+08	3.46039e+06	3.16168e+08	9.5423e+09	9.55353e+07	4.57123e+07	4.38807e+08	9.81564e+08	1.91783e+06	4.22097e+06	9.30816e+08	1.83626e+09	3.02171e+06	3.15863e+07	3.17668e+06	8.0703e+08
C169	Subject_28	5yo	Unstimulated	Female	0	1.41215e+06	885208	1.71882e+07	1.35814e+07	1.42386e+08	3.86519e+09	1.57707e+08	2.05572e+08	3.92004e+07	2.15732e+08	6.79553e+09	2.08913e+06	3.98474e+06	1.55417e+08	5.6439e+07	2.20414e+07	1.54338e+09	9.75348e+06	472258	7.53326e+06	5.68565e+08	3.4676e+06	1.93825e+08	1.04829e+07	2.82285e+08	1.21613e+09	2.77843e+08	1.04783e+07	5.84521e+08	2.57122e+06	4.0271e+08	8.45416e+09	2.04345e+08	4.16732e+07	5.56717e+08	1.05356e+09	2.73237e+06	3.81662e+06	1.92178e+09	1.78739e+09	2.69683e+06	3.08731e+07	81428.6	9.29084e+08
C170	Subject_28	5yo	LPS	Female	0	1.72959e+06	562546	9.99733e+06	1.38947e+07	1.48255e+08	4.17499e+09	1.68697e+08	2.02842e+08	4.08033e+07	8.37057e+07	3.80493e+09	1.13281e+06	4.33432e+06	7.78623e+07	7.0222e+07	2.22054e+07	1.56401e+09	8.87909e+06	368063	7.11668e+06	6.19955e+08	4.73388e+06	2.17207e+08	7.58404e+06	2.51494e+08	1.25195e+09	3.13071e+08	4.10779e+06	4.19741e+08	3.26142e+06	3.86403e+08	9.20118e+09	1.12672e+08	4.61008e+07	5.14975e+08	1.06872e+09	1.49601e+06	4.60125e+06	8.90442e+08	1.51851e+09	3.40859e+06	3.24792e+07	2.82585e+06	8.70731e+08
C171	Subject_28	5yo	Imiquimod	Female	0	1.61288e+06	463421	9.75128e+06	1.59954e+07	2.49703e+08	4.16482e+09	1.63515e+08	2.21318e+08	4.61622e+07	7.91908e+07	3.59074e+09	1.1657e+06	4.01268e+06	7.97701e+07	6.69844e+07	2.7392e+07	1.52842e+09	1.08631e+07	249760	7.95369e+06	5.94264e+08	4.39851e+06	1.99903e+08	5.80315e+06	2.89687e+08	1.2047e+09	3.21212e+08	4.81292e+06	6.30948e+08	3.49926e+06	4.28753e+08	9.65449e+09	9.49083e+07	5.49876e+07	4.34354e+08	1.01862e+09	1.45836e+06	5.17231e+06	9.22308e+08	1.91844e+09	3.79885e+06	3.19552e+07	4.12707e+06	9.3176e+08
C172	Subject_28	5yo	PolyIC	Female	0	1.5934e+06	809716	1.65839e+07	1.28219e+07	2.16972e+08	4.07983e+09	1.62057e+08	2.0893e+08	4.02338e+07	2.23819e+08	6.43739e+09	1.9742e+06	3.93058e+06	1.49811e+08	6.9701e+07	2.2751e+07	1.56859e+09	8.39764e+06	498901	7.62851e+06	6.02184e+08	4.26069e+06	2.05613e+08	7.06809e+07	2.85421e+08	1.35744e+09	3.06201e+08	9.322e+06	4.02169e+08	2.93533e+06	2.78945e+08	8.54683e+09	1.9525e+08	4.47212e+07	5.52074e+08	1.04117e+09	2.48764e+06	3.94109e+06	1.85774e+09	1.47934e+09	3.45539e+06	3.30741e+07	2.85208e+06	9.02956e+08
C173	Subject_29	Cord	Unstimulated	Male	0	2.1285e+06	982326	2.09004e+07	1.62554e+07	1.60994e+08	4.86127e+09	2.03289e+08	2.48742e+08	4.46621e+07	9.95765e+07	6.81461e+09	1.86603e+06	4.39929e+06	1.6086e+08	8.44467e+07	2.74793e+07	1.79433e+09	1.07915e+07	583391	4.96599e+06	7.4123e+08	5.24854e+06	2.28916e+08	1.28034e+07	3.29844e+08	1.28357e+09	3.89634e+08	1.03421e+07	6.80412e+08	3.41315e+06	3.2165e+08	1.21652e+10	1.92774e+08	5.02132e+07	6.39341e+08	1.12206e+09	2.92396e+06	5.8787e+06	1.8933e+09	1.865e+09	3.46772e+06	3.79675e+07	3.30452e+06	8.49983e+08
C174	Subject_29	Cord	LPS	Male	0	1.80665e+06	886601	1.91742e+07	1.68158e+07	2.59728e+08	4.38619e+09	1.8055e+08	2.52934e+08	4.73044e+07	6.31353e+07	6.78571e+09	1.92827e+06	4.59631e+06	1.50684e+08	7.26579e+07	2.6962e+07	1.66981e+09	1.06832e+07	485987	4.32792e+06	6.50715e+08	4.66229e+06	2.26207e+08	1.208e+07	3.31459e+08	1.29461e+09	3.48875e+08	1.02194e+07	6.35329e+08	3.86616e+06	4.53038e+08	1.28926e+10	1.93692e+08	5.17127e+07	6.32426e+08	1.02731e+09	3.08978e+06	6.04274e+06	1.81688e+09	1.83844e+09	3.99551e+06	3.38016e+07	2.69913e+06	8.24847e+08
C175	Subject_29	Cord	Imiquimod	Male	0	1.78711e+06	472622	1.15312e+07	1.67837e+07	1.67097e+08	4.52734e+09	1.81087e+08	2.7044e+08	4.68472e+07	7.23387e+07	3.51546e+09	1.04398e+06	4.27648e+06	7.54673e+07	7.60591e+07	2.65931e+07	1.66925e+09	1.14784e+07	415237	4.84095e+06	6.4082e+08	4.43224e+06	2.26199e+08	9.26313e+06	3.5458e+08	1.30571e+09	3.39317e+08	4.7662e+06	7.18395e+08	4.18338e+06	4.27756e+08	1.23569e+10	7.19308e+07	5.02227e+07	6.1262e+08	1.0634e+09	1.54423e+06	5.89037e+06	9.58599e+08	1.87713e+09	4.11087e+06	3.37149e+07	2.1779e+06	7.53423e+08
C176	Subject_29	Cord	PolyIC	Male	0	2.00037e+06	903469	1.87986e+07	1.48751e+07	1.6217e+08	4.6445e+09	1.99528e+08	2.66125e+08	4.36094e+07	1.01943e+08	1.26847e+09	1.50248e+06	4.36403e+06	1.48439e+08	9.65126e+07	2.50665e+07	1.78373e+09	9.95637e+06	592359	5.21858e+06	7.25487e+08	4.51285e+06	2.59509e+08	6.44587e+07	3.92416e+08	1.33447e+09	3.93675e+08	8.0551e+06	6.8287e+08	3.30606e+06	4.33194e+08	9.58569e+09	1.82089e+08	4.69306e+07	6.99039e+08	1.12616e+09	2.84919e+06	5.00545e+06	1.8192e+09	1.76286e+09	4.30537e+06	3.55711e+07	2.27662e+06	8.82351e+08
C177	Subject_30	Cord	Unstimulated	Female	0	1.84613e+06	466548	1.02328e+07	1.25517e+07	1.64485e+08	4.52989e+09	1.84255e+08	2.31981e+08	4.6833e+07	8.42352e+07	3.35799e+09	1.02782e+06	4.63332e+06	7.746e+07	7.19021e+07	2.59414e+07	1.64581e+09	1.0597e+07	560422	1.09443e+07	6.57107e+08	4.55183e+06	2.16754e+08	1.09006e+07	3.45971e+08	1.31141e+09	3.51402e+08	4.0621e+06	6.32306e+08	2.93829e+06	3.24733e+08	9.70018e+09	8.0623e+07	5.36505e+07	6.51343e+08	1.08481e+09	1.57751e+06	3.76898e+06	9.09973e+08	1.84295e+09	4.07337e+06	3.32108e+07	2.05781e+06	8.21362e+08
C178	Subject_30	Cord	LPS	Female	0	1.90181e+06	518408	8.2786e+06	1.45574e+07	1.73466e+08	4.47542e+09	1.94834e+08	2.35167e+08	4.75286e+07	2.46425e+08	3.5269e+09	1.08234e+06	4.38236e+06	7.95348e+07	8.57917e+07	2.81889e+07	1.6441e+09	9.21614e+06	431615	9.38544e+06	6.90872e+08	4.61266e+06	2.41494e+08	9.05073e+06	3.69642e+08	1.50859e+09	3.74437e+08	4.11858e+06	4.55869e+08	2.9515e+06	4.25474e+08	1.05649e+10	8.6224e+07	5.10223e+07	4.86297e+08	1.08876e+09	1.58196e+06	4.59851e+06	9.30499e+08	2.00674e+09	1.20167e+07	3.56215e+07	2.35861e+06	8.01176e+08
C179	Subject_30	Cord	Imiquimod	Female	0	2.07901e+06	564715	8.68072e+06	1.34957e+07	1.63199e+08	4.64266e+09	2.01415e+08	2.04386e+08	4.85931e+07	2.18397e+08	3.59689e+09	1.12695e+06	4.40986e+06	8.16546e+07	9.32573e+07	2.66505e+07	1.73524e+09	1.05308e+07	340960	1.14536e+07	7.34341e+08	4.36393e+06	2.51326e+08	7.6392e+06	2.62965e+08	1.17797e+09	4.18476e+08	4.19213e+06	2.02416e+08	2.90221e+06	3.36798e+08	9.86552e+09	5.76484e+07	5.22175e+07	9.9919e+07	1.082e+09	1.57577e+06	3.88811e+06	9.5954e+08	1.93713e+09	3.85821e+06	3.52168e+07	1.99042e+06	7.23395e+08
C180	Subject_30	Cord	PolyIC	Female	0	2.11506e+06	582457	9.66252e+06	1.23101e+07	1.63499e+08	4.57005e+09	2.18617e+08	3.3326e+08	4.73604e+07	1.26663e+08	4.24316e+09	1.02174e+06	4.49056e+06	9.0273e+07	1.12241e+08	2.70138e+07	1.91137e+09	9.81487e+06	526784	1.24296e+07	8.03117e+08	5.08103e+06	2.52627e+08	6.60846e+07	2.78839e+08	1.41655e+09	4.55622e+08	4.2244e+06	6.33112e+08	2.62923e+06	4.13961e+08	9.13104e+09	8.50613e+07	5.32229e+07	5.07284e+08	1.12904e+09	1.4683e+06	4.26219e+06	1.06137e+09	1.66167e+09	4.4944e+06	3.72928e+07	1.85017e+06	6.81537e+08
C181	Subject_30	5yo	Unstimulated	Female	0	1.7506e+06	591524	1.05957e+07	1.36164e+07	1.6537e+08	4.28565e+09	1.83513e+08	1.98319e+08	4.83989e+07	1.22383e+08	3.65629e+09	980386	4.66326e+06	9.33426e+07	7.20474e+07	2.6765e+07	1.57548e+09	1.09382e+07	724987	1.06042e+07	6.84552e+08	4.16565e+06	2.14289e+08	1.62379e+07	2.82468e+08	1.07183e+09	3.548e+08	5.40117e+06	7.15371e+08	2.75461e+06	3.35731e+08	9.3471e+09	9.59759e+07	5.38153e+07	5.27714e+08	1.14389e+09	1.82842e+06	4.30214e+06	1.08889e+09	1.71789e+09	4.03641e+06	3.55666e+07	2.95962e+06	4.82789e+08
C182	Subject_30	5yo	LPS	Female	0	2.1045e+06	525471	1.0411e+07	1.42657e+07	1.69776e+08	4.5631e+09	2.07306e+08	2.2693e+08	4.72588e+07	1.2812e+08	3.75407e+09	932796	4.56008e+06	9.00421e+07	1.11688e+08	2.6411e+07	1.77409e+09	1.06944e+07	513113	1.06846e+07	7.69136e+08	4.05085e+06	2.43003e+08	1.30847e+07	2.9874e+08	1.24776e+09	4.61598e+08	4.30978e+06	4.92871e+08	2.5325e+06	4.6122e+08	1.22589e+10	7.99111e+07	5.40855e+07	2.73526e+07	1.1276e+09	1.72698e+06	4.70552e+06	1.16548e+09	1.6946e+09	4.10703e+06	4.1976e+07	2.35731e+06	5.74638e+08
C183	Subject_30	5yo	Imiquimod	Female	0	1.68844e+06	498896	9.6672e+06	1.30351e+07	1.64297e+08	4.06523e+09	1.673e+08	1.81356e+08	4.42829e+07	7.87314e+07	3.64807e+09	1.53927e+06	4.03683e+06	8.7233e+07	7.30764e+07	2.58066e+07	1.5364e+09	9.60767e+06	438713	9.97297e+06	6.10496e+08	3.63726e+06	2.05103e+08	1.22849e+07	2.84617e+08	1.02594e+09	3.28542e+08	4.9974e+06	6.25985e+08	2.59166e+06	2.95673e+08	9.31098e+09	8.67063e+07	4.79122e+07	5.09628e+08	1.02975e+09	1.56186e+06	4.47444e+06	1.05986e+09	1.73055e+09	8.77692e+06	3.25965e+07	1.79929e+06	5.40852e+08
C184	Subject_30	5yo	PolyIC	Female	0	1.96084e+06	480367	8.79785e+06	1.26526e+07	1.54613e+08	4.26502e+09	1.83195e+08	2.03816e+08	4.67386e+07	1.007e+08	3.45364e+09	1.10184e+06	4.34041e+06	7.86736e+07	9.32049e+07	2.73315e+07	1.65241e+09	1.03397e+07	521161	8.29378e+06	6.78765e+08	4.48495e+06	2.21952e+08	6.90621e+07	2.66078e+08	1.02413e+09	3.93821e+08	4.66362e+06	6.42262e+08	2.48193e+06	3.04236e+08	9.80554e+09	9.34844e+07	5.22202e+07	4.59064e+08	1.01931e+09	1.44032e+06	4.35497e+06	1.02716e+09	1.74283e+09	3.87914e+06	3.44315e+07	2.28794e+06	5.34612e+08
C185	Subject_31	Cord	Unstimulated	Female	0	2.24246e+06	723550	1.17376e+07	1.56138e+07	1.26646e+08	4.22029e+09	1.97111e+08	2.25613e+08	3.99158e+07	2.88249e+08	3.46777e+09	1.20997e+06	7.88151e+06	1.0394e+08	7.43305e+07	2.2819e+07	1.73124e+09	9.39062e+06	960109	1.20962e+07	6.98383e+08	3.86438e+06	2.25575e+08	2.94983e+07	2.79488e+08	1.22983e+09	3.96187e+08	5.4873e+06	3.7862e+08	2.9633e+06	2.85898e+08	9.21542e+09	6.52513e+07	4.35923e+07	6.17224e+08	1.06576e+09	3.72639e+06	4.46595e+06	9.69537e+08	1.20279e+09	8.21216e+06	3.60502e+07	2.80963e+06	4.38174e+08
C186	Subject_31	Cord	LPS	Female	0	2.11287e+06	670744	1.16688e+07	1.33183e+07	1.27152e+08	4.26531e+09	1.86781e+08	1.36586e+08	4.0731e+07	2.77905e+08	3.17518e+09	984944	7.48722e+06	9.92253e+07	7.0572e+07	2.32329e+07	1.61525e+09	8.27591e+06	884709	1.18512e+07	6.48089e+08	3.87076e+06	2.09161e+08	2.78199e+07	2.63657e+08	1.19142e+09	3.52117e+08	4.50163e+06	3.81702e+08	3.23745e+06	2.93841e+08	1.03155e+10	8.21621e+07	4.61621e+07	4.94052e+08	1.0112e+09	3.33494e+06	4.17828e+06	9.70259e+08	1.27951e+09	2.41865e+07	3.52299e+07	1.99634e+06	4.59293e+08
C187	Subject_31	Cord	Imiquimod	Female	0	2.08999e+06	658860	1.16827e+07	1.26493e+07	1.74484e+08	4.10465e+09	1.73798e+08	1.88102e+08	3.38887e+07	9.04463e+07	3.44492e+09	1.04989e+06	7.19402e+06	9.49757e+07	7.05007e+07	1.98482e+07	1.54677e+09	7.71964e+06	704954	1.37392e+07	6.29019e+08	4.09081e+06	1.98976e+08	2.69703e+07	2.89753e+08	1.0012e+09	3.43378e+08	4.91889e+06	5.59394e+08	2.92518e+06	2.37196e+08	9.87358e+09	1.00097e+08	4.28746e+07	5.0458e+08	1.05531e+09	3.22388e+06	4.42641e+06	1.00038e+09	1.01943e+09	7.37759e+06	3.06876e+07	1.76582e+06	5.04865e+08
C188	Subject_31	Cord	PolyIC	Female	0	2.5361e+06	646842	1.16474e+07	1.56787e+07	1.24253e+08	4.30681e+09	1.91913e+08	3.08746e+08	4.03725e+07	2.80011e+08	3.28008e+09	987082	7.45332e+06	9.01769e+07	8.43633e+07	2.4151e+07	1.69406e+09	7.78233e+06	1.06806e+06	1.21767e+07	7.13046e+08	4.07897e+06	2.2571e+08	1.04626e+08	2.84764e+08	1.30194e+09	4.05409e+08	4.21688e+06	3.97756e+08	3.00682e+06	2.67761e+08	9.11341e+09	8.21139e+07	5.04899e+07	5.15723e+08	9.93865e+08	3.26039e+06	4.58274e+06	9.1374e+08	1.12717e+09	2.57871e+07	3.36474e+07	1.97506e+06	4.22707e+08
C189	Subject_31	5yo	Unstimulated	Female	0	2.47548e+06	483078	1.101e+07	1.32515e+07	1.44607e+08	4.21521e+09	1.84996e+08	3.34561e+08	3.72862e+07	2.98459e+08	3.04569e+09	1.17863e+06	1.34662e+07	1.27197e+08	6.32407e+07	2.1861e+07	1.65033e+09	1.03767e+07	490094	6.32626e+06	6.06889e+08	4.36438e+06	2.06744e+08	1.6239e+07	2.79784e+08	1.12814e+09	3.2396e+08	4.9489e+06	4.07369e+08	3.23848e+06	3.20487e+08	8.53357e+09	9.09379e+07	4.62336e+07	5.05353e+08	1.00283e+09	4.69604e+06	4.4771e+06	9.03201e+08	1.06001e+09	3.18287e+07	3.08928e+07	2.05642e+06	5.22133e+08
C190	Subject_31	5yo	LPS	Female	0	2.60658e+06	456092	1.12186e+07	9.79502e+06	1.14938e+08	4.19072e+09	1.8106e+08	4.09237e+08	2.64218e+07	2.80681e+08	3.35402e+09	1.06477e+06	1.29419e+07	1.30041e+08	7.46433e+07	1.64851e+07	1.62963e+09	6.68685e+06	354795	8.11157e+06	6.10632e+08	4.68605e+06	2.05414e+08	1.49407e+07	2.83178e+08	1.31598e+09	3.60648e+08	5.5461e+06	2.80724e+08	2.09796e+06	1.74545e+08	6.15757e+09	9.535e+07	3.29867e+07	3.72116e+07	9.95689e+08	4.79048e+06	3.07143e+06	9.91426e+08	9.6666e+08	3.05934e+07	3.5261e+07	1.80125e+06	4.56594e+08
C191	Subject_31	5yo	Imiquimod	Female	0	2.46008e+06	423147	1.07419e+07	1.38695e+07	1.46079e+08	4.19016e+09	1.81948e+08	3.60066e+08	3.92358e+07	2.76964e+08	2.9118e+09	861506	1.23998e+07	1.12405e+08	7.48557e+07	2.38565e+07	1.6865e+09	1.06718e+07	331226	6.83577e+06	5.7871e+08	4.77826e+06	2.08418e+08	1.28097e+07	2.65075e+08	1.38644e+09	3.56872e+08	4.88088e+06	4.07925e+08	3.21039e+06	2.74293e+08	8.62398e+09	8.40507e+07	4.98055e+07	4.97421e+08	9.64161e+08	4.29221e+06	4.40675e+06	9.00216e+08	1.24432e+09	3.04855e+07	3.13921e+07	2.31324e+06	4.06588e+08
C192	Subject_31	5yo	PolyIC	Female	0	2.95143e+06	428003	1.05621e+07	1.28383e+07	1.33886e+08	4.28813e+09	1.85464e+08	2.72826e+08	3.80652e+07	2.76791e+08	3.04308e+09	1.10021e+06	1.23268e+07	1.20109e+08	7.62021e+07	2.311e+07	1.62918e+09	9.61227e+06	576860	5.98673e+06	6.4694e+08	4.2914e+06	2.10185e+08	6.61433e+07	2.49419e+08	1.04023e+09	3.72577e+08	4.2038e+06	4.10153e+08	2.9355e+06	2.7496e+08	9.48205e+09	7.46664e+07	4.85069e+07	4.8542e+08	9.23536e+08	4.32233e+06	4.30791e+06	8.91336e+08	1.08332e+09	2.89935e+07	3.31089e+07	1.8836e+06	4.46769e+08
C193	Subject_32	Cord	Unstimulated	Male	1	2.2957e+06	578078	9.8498e+06	1.57087e+07	1.7962e+08	4.66601e+09	2.07211e+08	2.09076e+08	4.00736e+07	2.98108e+08	3.09782e+09	1.11799e+06	4.63585e+06	8.05873e+07	9.70827e+07	2.53849e+07	1.82712e+09	1.07502e+07	283871	6.96991e+06	7.66365e+08	5.16669e+06	2.55558e+08	8.87483e+06	3.14853e+08	1.29497e+09	4.49096e+08	5.69049e+06	7.4875e+08	3.79416e+06	3.0964e+08	9.37231e+09	7.86479e+07	4.8732e+07	4.28251e+07	1.10828e+09	1.26572e+06	5.83376e+06	1.00437e+09	1.77561e+09	7.77763e+06	3.74853e+07	1.52501e+06	4.83408e+08
C194	Subject_32	Cord	LPS	Male	1	2.05943e+06	486252	8.0767e+06	1.4491e+07	2.18005e+08	4.42697e+09	1.88902e+08	1.99969e+08	3.40008e+07	8.70042e+07	2.87636e+09	1.05223e+06	4.073e+06	6.7352e+07	9.35296e+07	2.10296e+07	1.68156e+09	9.38674e+06	293973	6.55976e+06	6.90125e+08	4.06343e+06	2.29969e+08	8.11293e+06	2.77028e+08	1.20519e+09	4.04739e+08	5.06618e+06	4.3447e+08	2.9997e+06	2.79502e+08	7.91727e+09	7.444e+07	3.9986e+07	4.82489e+08	1.03508e+09	1.20091e+06	5.30341e+06	9.50891e+08	1.23111e+09	6.72214e+06	3.69493e+07	1.49279e+06	4.98509e+08
C195	Subject_32	Cord	Imiquimod	Male	1	1.55625e+06	503059	7.2783e+06	1.39195e+07	1.72545e+08	3.66655e+09	1.47694e+08	2.0284e+08	3.62066e+07	7.26471e+07	2.79215e+09	1.18102e+06	3.58363e+06	7.05401e+07	5.607e+07	2.32475e+07	1.42408e+09	9.79578e+06	234304	6.2107e+06	5.34643e+08	3.43174e+06	1.98082e+08	8.05422e+06	2.54779e+08	1.09088e+09	2.66343e+08	6.20145e+06	4.53485e+08	3.74034e+06	2.63983e+08	9.24436e+09	8.8649e+07	4.31788e+07	4.83028e+08	9.36168e+08	1.02596e+06	5.66831e+06	1.00593e+09	1.32241e+09	6.54111e+06	2.88262e+07	1.81982e+06	4.18573e+08
C196	Subject_32	Cord	PolyIC	Male	1	1.60156e+06	479285	7.33912e+06	1.43501e+07	1.56042e+08	3.96393e+09	1.57602e+08	1.80783e+08	3.88342e+07	2.47795e+08	2.73786e+09	1.01735e+06	3.53165e+06	6.49426e+07	6.66911e+07	2.43269e+07	1.50935e+09	1.02617e+07	330366	7.01672e+06	5.62988e+08	4.28854e+06	2.05068e+08	5.86371e+07	2.56033e+08	1.10622e+09	3.06878e+08	5.47477e+06	5.02785e+08	3.91516e+06	3.02662e+08	1.06332e+10	7.8954e+07	4.68198e+07	4.75922e+08	9.53855e+08	1.17893e+06	5.69931e+06	9.35576e+08	1.419e+09	5.39301e+06	3.02139e+07	1.24362e+06	5.62844e+08
C197	Subject_33	Cord	Unstimulated	Female	1	2.1076e+06	581135	8.82431e+06	1.1154e+07	1.42924e+08	4.60632e+09	1.95526e+08	1.19685e+08	3.4354e+07	3.10594e+08	2.78226e+09	1.52336e+06	4.24786e+06	7.37441e+07	9.15283e+07	2.21164e+07	1.79649e+09	9.1396e+06	466540	3.19588e+06	7.18963e+08	4.20018e+06	2.31039e+08	1.10229e+07	2.3979e+08	1.02179e+09	4.14796e+08	4.89436e+06	6.00673e+08	2.34765e+06	2.43352e+08	1.00087e+10	7.49123e+07	4.20072e+07	4.74417e+08	1.04643e+09	1.23894e+06	2.884e+06	9.47288e+08	1.60498e+09	3.82545e+06	3.68892e+07	2.30649e+06	4.82562e+08
C198	Subject_33	Cord	LPS	Female	1	1.94244e+06	500561	8.1704e+06	1.20529e+07	1.52674e+08	4.51303e+09	2.00189e+08	1.91106e+08	3.72974e+07	9.84265e+07	2.70429e+09	1.23762e+06	4.19355e+06	7.00085e+07	9.52019e+07	2.29564e+07	1.76459e+09	8.40509e+06	360113	2.26912e+06	7.00584e+08	4.38561e+06	2.20888e+08	8.76679e+06	2.28211e+08	1.08823e+09	4.07662e+08	4.15821e+06	7.21513e+08	2.34722e+06	3.42172e+08	1.11499e+10	8.65595e+07	4.32146e+07	2.66901e+07	1.03171e+09	1.17386e+06	3.62658e+06	9.23434e+08	1.3668e+09	4.01197e+06	3.37227e+07	1.85686e+06	4.12966e+08
C199	Subject_33	Cord	Imiquimod	Female	1	2.13751e+06	563583	8.66986e+06	1.26387e+07	1.53596e+08	4.71948e+09	2.01056e+08	1.94072e+08	3.81126e+07	3.04694e+08	2.79266e+09	1.09235e+06	4.15263e+06	6.78628e+07	1.0567e+08	2.39598e+07	1.73717e+09	1.00784e+07	304746	2.21883e+06	7.50568e+08	4.43874e+06	2.18374e+08	8.44474e+06	2.43057e+08	1.12694e+09	4.39196e+08	4.42625e+06	4.99967e+08	2.48017e+06	3.57713e+08	9.13601e+09	7.23186e+07	4.5023e+07	4.59694e+08	1.04335e+09	1.1315e+06	3.90602e+06	9.10407e+08	1.41127e+09	4.0021e+06	3.67084e+07	2.002e+06	4.21879e+08
C200	Subject_33	Cord	PolyIC	Female	1	2.24814e+06	580191	9.26501e+06	1.26539e+07	1.63791e+08	4.68459e+09	2.24223e+08	1.76256e+08	3.89913e+07	1.04029e+08	3.00035e+09	1.03552e+06	4.44415e+06	7.21907e+07	1.12565e+08	2.37108e+07	1.93735e+09	1.00083e+07	505525	2.44569e+06	7.97601e+08	4.36206e+06	2.70176e+08	5.94973e+07	2.13705e+08	1.07547e+09	4.77092e+08	4.23952e+06	5.41831e+08	2.62988e+06	4.02771e+08	9.3629e+09	7.2054e+07	4.84467e+07	4.07973e+08	1.10294e+09	1.27167e+06	3.9273e+06	9.25765e+08	1.72539e+09	4.22244e+06	4.16112e+07	2.28536e+06	4.78606e+08
C201	Subject_34	5yo	Unstimulated	Male	0	2.04729e+06	375612	8.49264e+06	1.3241e+07	1.44004e+08	4.63373e+09	1.95382e+08	1.8808e+08	3.77623e+07	1.09886e+08	2.4759e+09	1.01394e+06	4.25645e+06	5.98451e+07	1.18194e+08	2.33034e+07	1.73478e+09	8.30683e+06	573776	3.07429e+06	7.14422e+08	3.76389e+06	2.40234e+08	1.19019e+07	1.88737e+08	1.05098e+09	4.70599e+08	3.86877e+06	4.86396e+08	2.84851e+06	3.22004e+08	7.92086e+09	7.11734e+07	4.52105e+07	3.72466e+08	1.03989e+09	1.35925e+06	3.94887e+06	8.1049e+08	1.73262e+09	1.2738e+07	4.01196e+07	1.60743e+06	4.66862e+08
C202	Subject_34	5yo	LPS	Male	0	1.2404e+06	418044	7.19008e+06	1.46347e+07	1.41809e+08	3.88303e+09	1.53823e+08	2.44354e+08	3.77867e+07	9.34647e+07	2.44021e+09	1.2751e+06	3.84634e+06	5.91202e+07	4.83855e+07	2.41356e+07	1.43571e+09	8.10245e+06	454054	2.67594e+06	5.19367e+08	3.52709e+06	1.89736e+08	1.01901e+07	2.99273e+08	1.33098e+09	2.67809e+08	4.32312e+06	8.13008e+08	3.25409e+06	3.78336e+08	9.08593e+09	1.02668e+08	5.65941e+07	6.20172e+08	1.04627e+09	1.08601e+06	5.05838e+06	8.63237e+08	2.00808e+09	3.35031e+06	3.04253e+07	1.85075e+06	7.87273e+08
C203	Subject_34	5yo	Imiquimod	Male	0	1.25404e+06	709673	1.51224e+07	1.43801e+07	1.54123e+08	3.90445e+09	1.49572e+08	2.44554e+08	4.06813e+07	2.92171e+08	4.78704e+09	2.28083e+06	3.81613e+06	1.12066e+08	4.7917e+07	2.42411e+07	1.37713e+09	9.32441e+06	338710	4.32671e+06	5.11395e+08	3.4382e+06	1.81384e+08	9.53306e+06	3.33442e+08	1.34263e+09	2.71677e+08	8.86322e+06	5.09342e+08	3.46321e+06	3.80898e+08	1.13861e+10	1.54311e+08	4.87633e+07	6.05376e+08	1.00525e+09	1.95852e+06	5.13753e+06	1.63893e+09	1.66632e+09	2.7406e+06	2.86991e+07	1.98697e+06	7.77137e+08
C204	Subject_34	5yo	PolyIC	Male	0	1.15456e+06	702314	1.42208e+07	1.55794e+07	1.57021e+08	3.7497e+09	1.43158e+08	2.44341e+08	4.33758e+07	9.34411e+07	4.67231e+09	2.13737e+06	3.81459e+06	1.11071e+08	4.31617e+07	2.63976e+07	1.38998e+09	1.0146e+07	694724	3.2451e+06	5.00394e+08	3.39761e+06	1.74253e+08	7.62148e+07	3.27993e+08	1.27704e+09	2.39611e+08	8.45591e+06	5.64675e+08	4.14515e+06	4.52937e+08	1.18449e+10	1.59314e+08	4.9874e+07	3.17677e+07	1.00739e+09	1.79409e+06	5.45222e+06	1.65148e+09	1.87851e+09	2.41816e+06	2.83251e+07	1.54295e+06	7.70831e+08
C205	Subject_34	Cord	Unstimulated	Male	0	1.16871e+06	775205	9.83658e+06	1.63952e+07	1.54583e+08	3.66676e+09	1.40302e+08	2.24387e+08	4.03794e+07	2.95021e+08	2.64964e+09	1.18347e+06	4.18432e+06	6.2131e+07	3.90033e+07	2.49474e+07	1.35342e+09	1.04629e+07	690229	2.84926e+06	5.25022e+08	3.28698e+06	1.71083e+08	1.66845e+07	3.06996e+08	1.30557e+09	2.21322e+08	5.61876e+06	5.70566e+08	3.61645e+06	3.78505e+08	1.25764e+10	1.26735e+08	4.56625e+07	5.6395e+08	1.03701e+09	1.46487e+06	5.5138e+06	1.02532e+09	1.83751e+09	9.16127e+06	2.65037e+07	1.92512e+06	7.11015e+08
C206	Subject_34	Cord	LPS	Male	0	1.36149e+06	884740	1.50075e+07	1.29869e+07	1.47287e+08	3.96861e+09	1.63427e+08	2.14685e+08	3.72175e+07	9.82856e+07	4.45728e+09	1.71483e+06	4.21536e+06	1.0471e+08	5.75098e+07	2.29661e+07	1.55662e+09	8.62955e+06	583272	2.70868e+06	5.77732e+08	3.94491e+06	1.92561e+08	1.51736e+07	2.8804e+08	1.22346e+09	2.8567e+08	7.85661e+06	7.95106e+08	2.94303e+06	3.77411e+08	8.16746e+09	1.44997e+08	4.45601e+07	5.57668e+08	1.12208e+09	2.39493e+06	4.80574e+06	1.60283e+09	1.82387e+09	3.52932e+06	3.35971e+07	1.8218e+06	6.36705e+08
C207	Subject_34	Cord	Imiquimod	Male	0	1.36231e+06	511598	1.32309e+07	1.45646e+07	1.57347e+08	3.95994e+09	1.56062e+08	1.89051e+08	4.17085e+07	3.14992e+08	2.91526e+09	1.5845e+06	4.1357e+06	6.97584e+07	5.05202e+07	2.57134e+07	1.47515e+09	1.01898e+07	438332	3.44854e+06	5.4283e+08	3.77107e+06	1.78984e+08	1.025e+07	2.80933e+08	1.18245e+09	2.63492e+08	3.85203e+06	7.71884e+08	3.91071e+06	4.00666e+08	1.12876e+10	1.08774e+08	4.73883e+07	4.17549e+08	1.03892e+09	1.75519e+06	4.91571e+06	1.10001e+09	1.94717e+09	3.01432e+06	3.07349e+07	2.03324e+06	6.20401e+08
C208	Subject_34	Cord	PolyIC	Male	0	1.19903e+06	556307	1.36712e+07	8.42754e+06	8.87411e+07	3.9379e+09	1.55892e+08	2.16036e+08	2.40637e+07	9.6574e+07	2.85123e+09	1.67471e+06	4.08727e+06	6.78052e+07	4.9248e+07	1.44053e+07	1.48685e+09	5.6061e+06	675043	3.39909e+06	5.4739e+08	3.43464e+06	1.9661e+08	6.86843e+07	3.06038e+08	1.22811e+09	2.77371e+08	5.41271e+06	3.76223e+08	1.88497e+06	2.50604e+08	5.41367e+09	6.9825e+07	2.28732e+07	5.25185e+08	1.06936e+09	1.50186e+06	3.28867e+06	1.02531e+09	1.10698e+09	3.32425e+06	3.27711e+07	2.10864e+06	6.37389e+08
C209	Subject_35	Cord	Unstimulated	Female	1	1.78681e+06	652959	1.47887e+07	1.48895e+07	1.7299e+08	4.40184e+09	1.90394e+08	3.93252e+08	4.25867e+07	1.29297e+08	3.82085e+09	1.68002e+06	4.02901e+06	1.03579e+08	7.56964e+07	2.41981e+07	1.7805e+09	1.17135e+07	389952	3.66473e+06	6.76716e+08	4.54851e+06	2.26864e+08	7.91692e+06	4.08916e+08	1.77594e+09	3.6908e+08	4.20013e+06	3.0598e+08	3.70773e+06	2.99154e+08	9.33312e+09	7.47375e+07	4.62931e+07	8.72518e+08	1.4753e+09	1.23751e+06	6.16059e+06	1.4386e+09	1.47105e+09	2.66195e+06	3.72697e+07	1.15238e+06	1.06268e+09
C210	Subject_35	Cord	LPS	Female	1	1.95515e+06	580747	1.16444e+07	1.48614e+07	1.57081e+08	4.53988e+09	2.04122e+08	2.1591e+08	4.08348e+07	9.47685e+07	3.68753e+09	1.32246e+06	4.18748e+06	8.82178e+07	9.26973e+07	2.37344e+07	1.84175e+09	1.01214e+07	314406	3.26291e+06	7.18551e+08	5.06053e+06	2.31324e+08	6.81078e+06	2.59251e+08	1.21394e+09	3.80337e+08	5.87737e+06	4.34413e+08	3.61083e+06	4.4277e+08	1.00549e+10	1.0018e+08	4.4245e+07	4.92412e+08	1.00458e+09	1.39048e+06	5.92301e+06	1.13277e+09	1.67238e+09	2.40968e+06	3.51986e+07	4.05996e+07	5.43173e+08
C211	Subject_35	Cord	Imiquimod	Female	1	1.65136e+06	523659	1.10711e+07	1.30844e+07	1.27525e+08	4.3939e+09	1.9328e+08	1.83326e+08	3.20814e+07	9.39458e+07	3.76944e+09	1.27037e+06	4.08419e+06	8.62306e+07	8.47657e+07	1.83945e+07	1.70386e+09	8.53776e+06	261772	3.45258e+06	6.66221e+08	5.69007e+06	2.28735e+08	6.11523e+06	2.45314e+08	1.16472e+09	3.77447e+08	6.22873e+06	3.61782e+08	3.09424e+06	2.32966e+08	7.90281e+09	1.09566e+08	3.46278e+07	4.99246e+08	1.07628e+09	1.32917e+06	4.54933e+06	1.11933e+09	1.17166e+09	1.78053e+06	3.64399e+07	4.54789e+07	5.56324e+08
C212	Subject_35	Cord	PolyIC	Female	1	1.78265e+06	526876	1.1273e+07	1.34616e+07	1.36723e+08	4.23465e+09	1.98226e+08	2.06261e+08	3.56867e+07	7.04204e+07	3.5276e+09	1.57822e+06	4.06393e+06	8.57216e+07	8.17135e+07	2.06454e+07	1.765e+09	8.74262e+06	651063	2.9364e+06	6.85791e+08	4.35882e+06	2.23732e+08	5.62454e+07	2.45361e+08	1.24254e+09	3.54093e+08	4.51035e+06	2.54649e+08	3.53827e+06	3.68928e+08	8.47304e+09	9.4934e+07	3.74136e+07	4.87925e+08	1.04859e+09	1.45311e+06	5.04516e+06	1.05399e+09	1.49619e+09	2.36692e+06	3.3556e+07	723174	5.14529e+08
C213	Subject_36	Cord	Unstimulated	Male	0	1.8046e+06	637301	1.2726e+07	1.60946e+07	1.42573e+08	4.58406e+09	2.04183e+08	1.71012e+08	3.97634e+07	1.01147e+08	3.87866e+09	1.50574e+06	4.26743e+06	9.05194e+07	8.06688e+07	2.33802e+07	1.73464e+09	9.7982e+06	709122	7.79961e+06	7.089e+08	5.37778e+06	2.24914e+08	1.4896e+07	2.68925e+08	1.23996e+09	3.90281e+08	5.99932e+06	2.89791e+08	3.1926e+06	4.16677e+08	9.88931e+09	1.00827e+08	4.61548e+07	5.30937e+08	1.14927e+09	1.6927e+06	4.71635e+06	1.15806e+09	1.36147e+09	3.87022e+06	3.69126e+07	2.28925e+07	5.67974e+08
C214	Subject_36	Cord	LPS	Male	0	2.22374e+06	571798	1.2368e+07	1.94928e+07	1.439e+08	4.81063e+09	2.17552e+08	1.86142e+08	4.51748e+07	4.10892e+07	3.49674e+09	1.19341e+06	4.30214e+06	8.54053e+07	1.223e+08	2.60183e+07	1.85739e+09	8.87689e+06	404436	6.31115e+06	7.70734e+08	5.44511e+06	2.72688e+08	9.23091e+06	2.59478e+08	1.16782e+09	4.48332e+08	4.23361e+06	3.35614e+08	3.65954e+06	4.62375e+08	1.11237e+10	1.08993e+08	5.17529e+07	4.89215e+08	7.76011e+08	1.57546e+06	5.33617e+06	1.05825e+09	1.5233e+09	1.62734e+06	4.13056e+07	2.20952e+07	5.82508e+08
C215	Subject_36	Cord	Imiquimod	Male	0	1.94103e+06	600335	1.21441e+07	1.57951e+07	1.32029e+08	4.16578e+09	1.90821e+08	1.64684e+08	3.84424e+07	6.6869e+07	3.62778e+09	1.03498e+06	3.55122e+06	8.54765e+07	9.28681e+07	2.15383e+07	1.69221e+09	9.14931e+06	339994	6.90647e+06	6.57491e+08	4.05945e+06	2.10144e+08	8.37216e+06	2.44188e+08	1.1021e+09	3.70121e+08	4.28563e+06	2.85613e+08	4.25655e+06	3.22537e+08	1.03398e+10	1.03545e+08	4.21065e+07	4.54647e+08	8.37446e+08	1.44861e+06	4.62656e+06	1.17162e+09	1.35949e+09	1.20553e+06	3.36291e+07	1.51127e+07	5.9275e+08
C216	Subject_36	Cord	PolyIC	Male	0	1.03462e+06	485251	9.59168e+06	1.43339e+07	1.22274e+08	3.32243e+09	1.37571e+08	1.606e+08	4.00357e+07	9.58354e+07	3.48487e+09	1.47966e+06	3.19071e+06	7.28847e+07	4.32864e+07	2.20215e+07	1.38723e+09	9.4248e+06	539551	6.31439e+06	4.35864e+08	3.49679e+06	1.65078e+08	5.56793e+07	2.18196e+08	1.0715e+09	1.95431e+08	4.89135e+06	3.82366e+08	3.12811e+06	4.04435e+08	9.47686e+09	5.56135e+07	4.29444e+07	4.41988e+08	1.1482e+09	1.38863e+06	4.56858e+06	9.98003e+08	1.63346e+09	3.07737e+06	2.52898e+07	1.04729e+07	4.45288e+08
C217	Subject_36	5yo	Unstimulated	Male	0	2.06487e+06	528185	1.22401e+07	1.45827e+07	1.52669e+08	4.24594e+09	1.83584e+08	1.83353e+08	4.30436e+07	1.04919e+08	3.61182e+09	1.4098e+06	3.65242e+06	8.93709e+07	9.20427e+07	2.47802e+07	1.72269e+09	1.09631e+07	535051	7.75231e+06	6.58584e+08	4.26363e+06	2.20604e+08	1.26428e+07	2.63645e+08	1.27299e+09	3.69535e+08	6.83172e+06	3.25299e+08	3.80006e+06	3.35564e+08	9.39853e+09	9.78963e+07	4.62416e+07	5.27498e+08	1.30964e+09	1.5151e+06	5.17329e+06	1.17953e+09	1.71893e+09	3.16836e+06	3.45251e+07	1.09143e+07	5.70118e+08
C218	Subject_36	5yo	LPS	Male	0	1.76141e+06	597877	1.26539e+07	1.43098e+07	1.32021e+08	4.35182e+09	1.98581e+08	2.14175e+08	4.06996e+07	5.44792e+07	3.8676e+09	1.33722e+06	4.21256e+06	9.18665e+07	8.13985e+07	2.36784e+07	1.87745e+09	9.91809e+06	413731	7.98859e+06	6.77747e+08	4.55433e+06	2.25743e+08	1.05154e+07	2.92425e+08	1.32432e+09	3.95619e+08	5.40936e+06	2.97054e+08	3.37208e+06	3.38896e+08	9.34441e+09	9.54801e+07	5.025e+07	5.31652e+08	8.98749e+08	1.54579e+06	4.94293e+06	1.17999e+09	1.48461e+09	3.6099e+06	3.63695e+07	118100	5.38559e+08
C219	Subject_36	5yo	Imiquimod	Male	0	1.52474e+06	518325	1.38066e+07	1.50408e+07	1.24038e+08	4.20909e+09	1.84533e+08	2.31379e+08	3.88496e+07	9.24142e+07	3.83598e+09	1.38554e+06	3.96431e+06	9.07179e+07	7.5801e+07	2.2892e+07	1.70776e+09	9.25888e+06	281355	7.98312e+06	6.23732e+08	4.62457e+06	2.14236e+08	7.6835e+06	2.93952e+08	1.21827e+09	3.54349e+08	5.41201e+06	4.57562e+08	3.58202e+06	2.91542e+08	9.20013e+09	1.0623e+08	4.3864e+07	5.16749e+08	1.04643e+09	1.38707e+06	5.22207e+06	1.0572e+09	1.53939e+09	3.44797e+06	3.51666e+07	7.74617e+06	5.75757e+08
C220	Subject_36	5yo	PolyIC	Male	0	1.56415e+06	634921	1.5213e+07	1.35641e+07	1.54106e+08	4.11749e+09	1.73366e+08	3.075e+08	3.87394e+07	1.06514e+08	3.09796e+09	1.50312e+06	3.8261e+06	8.97042e+07	7.65839e+07	2.29088e+07	1.71831e+09	9.6372e+06	537010	6.38848e+06	6.22372e+08	5.17828e+06	2.03839e+08	6.04572e+07	3.78552e+08	1.64873e+09	3.50792e+08	4.4288e+06	4.85415e+08	3.1927e+06	3.10084e+08	8.84257e+09	1.09099e+08	4.41781e+07	7.53145e+08	1.25591e+09	1.23678e+06	4.54053e+06	1.10751e+09	1.52478e+09	3.06784e+06	3.49885e+07	4.09326e+06	1.04921e+09
C221	Subject_37	Cord	Unstimulated	Female	1	773480	664118	1.02665e+07	1.52305e+07	1.36808e+08	3.22699e+09	1.29893e+08	1.88235e+08	3.87118e+07	1.05092e+08	3.24088e+09	1.27646e+06	3.49718e+06	8.12989e+07	2.90442e+07	2.16809e+07	1.25458e+09	1.021e+07	701959	5.39077e+06	4.09905e+08	3.35559e+06	1.57449e+08	1.54873e+07	2.13061e+08	1.11782e+09	1.72511e+08	9.08467e+06	2.98223e+08	3.67949e+06	3.97956e+08	8.60159e+09	7.24859e+07	4.1816e+07	4.52804e+08	1.21632e+09	1.4956e+06	4.8594e+06	1.07328e+09	1.61678e+09	2.93918e+06	2.5449e+07	3.8993e+06	4.86515e+08
C222	Subject_37	Cord	LPS	Female	1	1.66991e+06	705437	1.29198e+07	1.57411e+07	1.33222e+08	4.21665e+09	1.88423e+08	1.91124e+08	3.9725e+07	1.04716e+08	3.67799e+09	1.36559e+06	4.06146e+06	9.05035e+07	7.46446e+07	2.24667e+07	1.6845e+09	9.75945e+06	566487	6.1907e+06	6.68091e+08	4.28587e+06	2.16286e+08	1.4672e+07	2.71209e+08	1.16481e+09	3.53362e+08	5.9956e+06	4.86957e+08	3.74584e+06	3.33269e+08	9.48366e+09	1.14009e+08	3.87855e+07	4.96234e+08	1.26754e+09	1.67945e+06	4.80083e+06	1.06446e+09	1.56192e+09	4.94174e+06	3.52126e+07	4.5026e+06	8.12238e+08
C223	Subject_37	Cord	Imiquimod	Female	1	2.07476e+06	664574	1.35992e+07	1.60392e+07	1.1945e+08	4.47767e+09	2.11919e+08	2.16574e+08	3.66822e+07	1.22308e+08	3.638e+09	1.11767e+06	4.06495e+06	8.78e+07	1.13903e+08	2.11865e+07	1.77006e+09	8.99237e+06	522471	5.94023e+06	7.73033e+08	4.40448e+06	2.5469e+08	1.32693e+07	2.4756e+08	1.31468e+09	4.34456e+08	4.88274e+06	4.64979e+08	3.21645e+06	3.83453e+08	1.16447e+10	9.39151e+07	4.05454e+07	4.98562e+08	1.35972e+09	1.55503e+06	4.63871e+06	1.07456e+09	1.60541e+09	1.94979e+06	3.95499e+07	2.92403e+06	8.39523e+08
C224	Subject_37	Cord	PolyIC	Female	1	1.92861e+06	775096	1.14391e+07	1.66169e+07	1.41474e+08	4.15514e+09	1.90554e+08	2.78661e+08	4.08343e+07	1.13858e+08	3.72416e+09	1.30956e+06	3.96859e+06	8.8061e+07	8.33858e+07	2.30899e+07	1.72654e+09	1.04161e+07	680273	5.89509e+06	6.80571e+08	4.80096e+06	2.30248e+08	7.88036e+07	2.41231e+08	1.33434e+09	3.62812e+08	5.68323e+06	3.2671e+08	3.57082e+06	4.26846e+08	8.57413e+09	1.05462e+08	4.45748e+07	4.80515e+08	1.3177e+09	1.52137e+06	5.13213e+06	1.11928e+09	1.43612e+09	1.72755e+06	3.54377e+07	2.43783e+06	5.72303e+08
C225	Subject_37	5yo	Unstimulated	Female	1	2.05041e+06	746521	1.59521e+07	1.7563e+07	1.48848e+08	4.87615e+09	2.13826e+08	2.68616e+08	4.02301e+07	1.26351e+08	4.85105e+09	1.91579e+06	4.67325e+06	1.32955e+08	1.06215e+08	2.31111e+07	1.87315e+09	1.10464e+07	517057	3.71252e+06	7.82011e+08	4.3779e+06	2.56885e+08	1.26499e+07	2.85182e+08	1.36296e+09	4.6175e+08	7.08885e+06	3.68781e+08	3.95397e+06	3.43635e+08	9.76466e+09	1.16468e+08	4.37395e+07	5.42954e+08	1.37808e+09	2.15748e+06	5.43173e+06	1.52333e+09	1.46778e+09	5.84295e+06	3.89174e+07	4.74498e+06	5.67462e+08
C226	Subject_37	5yo	LPS	Female	1	1.93623e+06	710971	2.01736e+07	1.71917e+07	1.45398e+08	4.47406e+09	1.95271e+08	3.32203e+08	4.05719e+07	1.12604e+08	3.3206e+09	1.7175e+06	4.2816e+06	1.37184e+08	1.04268e+08	2.43497e+07	1.76258e+09	1.13621e+07	413325	2.97568e+06	7.28596e+08	4.21478e+06	2.31702e+08	9.96216e+06	4.55988e+08	1.63902e+09	4.15626e+08	6.40019e+06	3.71488e+08	4.01626e+06	3.28715e+08	1.08326e+10	1.82589e+08	4.67711e+07	7.88053e+08	1.28748e+09	1.49125e+06	6.30079e+06	1.34415e+09	1.73802e+09	5.84851e+06	3.67712e+07	50572.8	1.01561e+09
C227	Subject_37	5yo	Imiquimod	Female	1	1.51239e+06	512460	1.11417e+07	1.58907e+07	1.29889e+08	4.00977e+09	1.67041e+08	2.44257e+08	3.74802e+07	9.95659e+07	3.57861e+09	1.40889e+06	3.61347e+06	9.02647e+07	7.3309e+07	2.32207e+07	1.6232e+09	1.0228e+07	342061	3.31457e+06	6.04333e+08	3.80541e+06	2.02161e+08	8.38145e+06	2.42686e+08	1.34164e+09	3.26844e+08	7.0964e+06	5.51497e+08	4.82262e+06	3.1388e+08	9.42296e+09	1.01146e+08	4.12021e+07	4.91146e+08	1.18105e+09	1.40873e+06	6.03013e+06	1.13721e+09	1.34827e+09	4.7969e+06	3.45877e+07	2.8554e+06	6.21271e+08
C228	Subject_37	5yo	PolyIC	Female	1	1.72754e+06	503287	1.08119e+07	1.62706e+07	1.36443e+08	4.03463e+09	1.6717e+08	2.26883e+08	3.94731e+07	1.01402e+08	3.36899e+09	1.30288e+06	3.53327e+06	8.83919e+07	7.59145e+07	2.42195e+07	1.52888e+09	1.13961e+07	423885	3.28472e+06	6.19261e+08	4.39282e+06	1.98639e+08	6.81884e+07	2.49929e+08	1.15415e+09	3.24372e+08	5.74123e+06	6.03113e+08	3.93868e+06	4.02511e+08	1.17678e+10	1.04631e+08	4.27846e+07	5.02832e+08	1.15785e+09	1.37252e+06	6.11672e+06	1.09841e+09	1.41273e+09	4.82128e+06	3.39524e+07	3.16983e+06	5.29087e+08
C229	Subject_38	Cord	Unstimulated	Female	1	1.63556e+06	617411	1.18914e+07	1.78668e+07	1.35668e+08	4.12914e+09	1.80166e+08	2.33723e+08	4.25782e+07	1.09732e+08	3.89378e+09	1.35887e+06	3.78808e+06	9.63652e+07	6.67238e+07	2.45217e+07	1.59088e+09	9.91905e+06	514108	2.73529e+06	6.94816e+08	4.42249e+06	2.18825e+08	1.27019e+07	3.19999e+08	1.20029e+09	3.23217e+08	5.64592e+06	4.00051e+08	4.34966e+06	3.50352e+08	9.04635e+09	1.14535e+08	4.6182e+07	5.50438e+08	1.3272e+09	1.83506e+06	4.96519e+06	1.19857e+09	1.71554e+09	8.17699e+06	3.32594e+07	4.33681e+06	8.16298e+08
C230	Subject_38	Cord	LPS	Female	1	1.7957e+06	608318	1.20929e+07	1.71265e+07	1.26491e+08	4.38639e+09	2.02227e+08	2.35963e+08	3.62629e+07	1.14016e+08	3.68804e+09	1.13519e+06	4.16285e+06	8.89549e+07	1.10909e+08	2.21437e+07	1.76908e+09	8.19909e+06	468049	2.84503e+06	6.95219e+08	4.40607e+06	2.41956e+08	1.10646e+07	2.45446e+08	1.22389e+09	4.13415e+08	4.60592e+06	5.53171e+08	3.73254e+06	4.03125e+08	8.61148e+09	7.8101e+07	4.09029e+07	4.70234e+08	1.35537e+09	1.76434e+06	4.80626e+06	1.1124e+09	1.66631e+09	2.8083e+06	3.62971e+07	54796	4.73332e+08
C231	Subject_38	Cord	Imiquimod	Female	1	1.1216e+06	797350	1.82953e+07	1.66939e+07	1.30642e+08	3.70263e+09	1.52401e+08	2.47258e+08	3.93111e+07	8.71615e+07	7.59586e+08	2.53083e+06	3.51483e+06	1.27317e+08	6.43473e+07	2.3231e+07	1.42205e+09	1.00401e+07	422338	2.67011e+06	4.94881e+08	3.86402e+06	1.81074e+08	1.15821e+07	4.56463e+08	1.33111e+09	2.81e+08	9.13354e+06	4.43582e+08	3.68136e+06	2.99207e+08	8.27015e+09	1.87655e+08	4.057e+07	7.61471e+08	1.11467e+09	2.5425e+06	5.13376e+06	1.33267e+09	1.69233e+09	7.27322e+06	2.85817e+07	2.11055e+06	9.68043e+08
C232	Subject_38	Cord	PolyIC	Female	1	1.22067e+06	588356	1.18462e+07	334335	3.48228e+06	3.59448e+09	1.55601e+08	1.41846e+08	500794	9.49159e+07	3.55118e+09	1.25498e+06	3.31386e+06	8.16676e+07	6.08384e+07	370453	1.44272e+09	113040	581857	2.3848e+06	5.20133e+08	4.0081e+06	1.86095e+08	6.41061e+07	2.5851e+08	1.04057e+09	2.55606e+08	6.31691e+06	2.14355e+07	79194.1	7.24523e+06	2.15032e+08	9.58157e+07	753036	4.55352e+08	1.13569e+09	1.71494e+06	504323	1.09396e+09	8.3472e+07	7.51996e+06	3.09646e+07	43807.9	8.22578e+08
C233	Subject_38	5yo	Unstimulated	Female	1	917096	679893	1.15977e+07	1.63789e+07	1.62242e+08	3.50322e+09	1.39207e+08	2.45948e+08	4.47653e+07	9.60314e+07	3.98033e+09	1.22146e+06	3.92791e+06	1.0569e+08	3.41623e+07	2.63541e+07	1.34648e+09	1.18917e+07	468200	6.36556e+06	4.52216e+08	3.33833e+06	1.66152e+08	1.16298e+07	3.03489e+08	1.2931e+09	1.84713e+08	8.57327e+06	5.21556e+08	3.94888e+06	3.64729e+08	1.00672e+10	1.35596e+08	5.08023e+07	5.35542e+08	1.23263e+09	1.79358e+06	5.61865e+06	1.43181e+09	1.80782e+09	8.57247e+06	2.7707e+07	5.03466e+06	5.55546e+08
C234	Subject_38	5yo	LPS	Female	1	957760	556310	1.1405e+07	1.91985e+07	1.48162e+08	3.30489e+09	1.122e+08	1.96133e+08	4.57751e+07	8.83171e+07	3.64959e+09	1.61092e+06	3.49544e+06	1.04201e+08	3.0882e+07	2.65692e+07	1.17824e+09	1.10354e+07	302802	5.8713e+06	4.388e+08	3.3899e+06	1.52547e+08	8.84917e+06	2.94807e+08	1.18976e+09	1.7398e+08	7.34253e+06	8.30786e+08	4.8466e+06	3.45706e+08	1.02037e+10	1.19587e+08	5.01876e+07	2.74143e+07	1.14122e+09	1.66005e+06	6.79322e+06	1.17054e+09	1.92449e+09	5.38666e+06	2.65203e+07	46216.3	4.98728e+08
C235	Subject_38	5yo	Imiquimod	Female	1	754539	726621	1.95263e+07	1.95469e+07	1.71802e+08	2.95469e+09	1.14359e+08	2.28442e+08	5.03548e+07	8.09025e+07	4.64643e+09	2.7524e+06	3.30975e+06	1.28521e+08	2.41347e+07	2.96723e+07	1.17697e+09	1.2799e+07	286164	6.04696e+06	3.96822e+08	3.1749e+06	1.41995e+08	7.23482e+06	4.52654e+08	1.29845e+09	1.33951e+08	1.05781e+07	5.96882e+08	4.59826e+06	4.1996e+08	1.21771e+10	1.82872e+08	4.9801e+07	7.70974e+08	1.09044e+09	2.20566e+06	7.33562e+06	1.37091e+09	1.86387e+09	6.04162e+06	2.34696e+07	2.7655e+06	8.54378e+08
C236	Subject_38	5yo	PolyIC	Female	1	767678	488324	1.006e+07	1.58935e+07	1.36063e+08	3.21888e+09	1.27249e+08	1.92409e+08	3.79327e+07	8.33976e+07	3.6908e+09	1.31436e+06	3.38339e+06	8.99798e+07	2.75336e+07	2.3794e+07	1.20006e+09	9.78755e+06	481881	5.97524e+06	3.96034e+08	3.26356e+06	1.51303e+08	5.51198e+07	2.70589e+08	1.29053e+09	1.60885e+08	6.52318e+06	4.5889e+08	3.31515e+06	3.67645e+08	8.87877e+09	1.05887e+08	4.03681e+07	4.93401e+08	1.01176e+09	1.41102e+06	5.06479e+06	1.1394e+09	1.38548e+09	7.10938e+06	2.5501e+07	2.88628e+06	5.83287e+08
C237	Subject_39	Cord	Unstimulated	Female	0	1.4457e+06	759587	1.41469e+07	1.5794e+07	1.48233e+08	4.15548e+09	1.92757e+08	1.86928e+08	4.34926e+07	1.07145e+08	3.64563e+09	1.14114e+06	4.33782e+06	9.55654e+07	7.83486e+07	2.41517e+07	1.70496e+09	1.16972e+07	776752	5.9179e+06	6.47742e+08	5.59241e+06	2.27658e+08	1.85401e+07	2.4443e+08	1.11997e+09	3.6418e+08	5.46559e+06	5.11498e+08	3.57807e+06	3.48561e+08	9.95027e+09	1.12614e+08	4.455e+07	4.5342e+08	1.23095e+09	2.0163e+06	5.22784e+06	1.13577e+09	1.76643e+09	2.91657e+06	3.76138e+07	61991.7	5.75886e+08
C238	Subject_39	Cord	LPS	Female	0	1.45324e+06	622551	1.14617e+07	1.89661e+07	1.72194e+08	4.01357e+09	1.69338e+08	2.02533e+08	5.17947e+07	9.87376e+07	3.85082e+09	1.44919e+06	3.76974e+06	9.71715e+07	6.44885e+07	2.90379e+07	1.52224e+09	1.06837e+07	496307	5.74148e+06	5.93646e+08	3.38814e+06	2.05023e+08	1.25692e+07	2.51173e+08	1.16204e+09	2.84855e+08	5.41792e+06	5.51284e+08	4.83707e+06	3.66898e+08	1.04867e+10	1.04346e+08	5.12467e+07	4.42016e+08	1.15106e+09	1.60702e+06	7.00435e+06	1.16459e+09	1.82439e+09	2.3591e+06	2.85957e+07	64627.3	4.6731e+08
C239	Subject_39	Cord	Imiquimod	Female	0	1.57288e+06	566777	1.19635e+07	1.98226e+07	2.03333e+08	3.89316e+09	1.64887e+08	1.62757e+08	5.26703e+07	9.1295e+07	3.60386e+09	1.33304e+06	3.57901e+06	9.29594e+07	7.89667e+07	3.03737e+07	1.53892e+09	1.1676e+07	417190	5.32957e+06	5.96073e+08	4.00004e+06	2.01976e+08	1.16919e+07	2.43056e+08	1.08579e+09	3.25784e+08	5.73834e+06	5.39499e+08	3.97425e+06	4.58741e+08	1.12992e+10	1.24133e+08	5.45668e+07	5.25087e+08	1.0437e+09	1.51597e+06	7.20068e+06	1.25692e+09	1.79304e+09	2.57599e+06	3.17577e+07	4.60164e+06	6.09379e+08
C240	Subject_39	Cord	PolyIC	Female	0	1.2612e+06	933003	1.86639e+07	1.82464e+07	1.80769e+08	3.70545e+09	1.59596e+08	1.84366e+08	5.17624e+07	8.31396e+07	5.50643e+09	1.92792e+06	3.71281e+06	1.48459e+08	6.6684e+07	3.09183e+07	1.45967e+09	1.24405e+07	693224	4.88653e+06	5.459e+08	3.61245e+06	1.84129e+08	7.78832e+07	3.63137e+08	1.26971e+09	2.65355e+08	9.7722e+06	5.45907e+08	4.46444e+06	3.72155e+08	1.35353e+10	2.08053e+08	5.1258e+07	6.35998e+08	1.02755e+09	2.4286e+06	7.04819e+06	1.86368e+09	1.98924e+09	5.86633e+06	2.97449e+07	6.92808e+06	7.54611e+08
C241	Subject_39	5yo	Unstimulated	Female	0	1.18959e+06	931742	2.26729e+07	1.90416e+07	1.73325e+08	3.71675e+09	1.57227e+08	1.9374e+08	4.78757e+07	9.43179e+07	5.8577e+09	2.11816e+06	4.21469e+06	1.56485e+08	4.29743e+07	2.93029e+07	1.52309e+09	1.30664e+07	412329	4.47456e+06	5.10172e+08	3.68611e+06	1.90573e+08	1.18006e+07	3.497e+08	1.27822e+09	2.6325e+08	1.08489e+07	7.26099e+08	3.93496e+06	4.62837e+08	9.11855e+09	1.87225e+08	4.62455e+07	6.62486e+08	1.09757e+09	2.43968e+06	6.79901e+06	1.78865e+09	1.74952e+09	6.0366e+06	3.03875e+07	5.84449e+06	6.84795e+08
C242	Subject_39	5yo	LPS	Female	0	1.55631e+06	546793	1.36728e+07	1.34068e+07	1.43386e+08	4.2442e+09	1.87698e+08	1.53828e+08	3.70935e+07	1.01389e+08	3.82076e+09	1.39495e+06	4.39933e+06	9.46415e+07	7.5048e+07	2.17557e+07	1.64007e+09	9.14744e+06	299335	5.01039e+06	6.48976e+08	4.71556e+06	2.26272e+08	8.9276e+06	2.24013e+08	1.02245e+09	3.51226e+08	7.6605e+06	3.55873e+08	3.28846e+06	2.78775e+08	8.05713e+09	9.71175e+07	3.65555e+07	4.05064e+08	1.16259e+09	1.4928e+06	5.10233e+06	1.09434e+09	1.27228e+09	5.80071e+06	3.47011e+07	7.48893e+06	6.36062e+08
C243	Subject_39	5yo	Imiquimod	Female	0	1.52922e+06	519821	1.12336e+07	1.76726e+07	1.7442e+08	3.99683e+09	1.74783e+08	2.31821e+08	4.1336e+07	9.37372e+07	3.53886e+09	1.00618e+06	3.91363e+06	8.6263e+07	7.19166e+07	2.45351e+07	1.59152e+09	1.13761e+07	262999	5.01363e+06	6.28314e+08	3.76703e+06	2.17115e+08	7.7318e+06	3.04462e+08	1.18627e+09	3.29896e+08	7.28813e+06	3.77579e+08	4.35524e+06	4.1267e+08	7.98127e+09	9.95702e+07	4.45326e+07	4.69678e+08	1.07298e+09	1.37776e+06	6.0945e+06	1.08157e+09	1.34097e+09	4.37725e+06	3.44431e+07	5.70924e+06	5.50559e+08
C244	Subject_39	5yo	PolyIC	Female	0	1.87529e+06	710254	2.0065e+07	1.75669e+07	1.86718e+08	4.25697e+09	1.91605e+08	1.89116e+08	4.70797e+07	9.89398e+07	5.6425e+09	2.12962e+06	4.17076e+06	1.44228e+08	8.42781e+07	2.60734e+07	1.77157e+09	1.27966e+07	503321	4.74504e+06	6.70493e+08	5.50647e+06	2.19271e+08	7.17032e+07	3.25905e+08	1.22907e+09	3.72039e+08	6.57413e+06	6.3413e+08	4.34431e+06	4.07732e+08	1.10887e+10	2.04701e+08	4.81779e+07	6.57605e+08	1.12541e+09	2.18863e+06	6.29799e+06	1.74363e+09	1.49975e+09	5.1395e+06	3.80891e+07	6.53457e+06	6.84245e+08
C245	Subject_40	Cord	Unstimulated	Male	0	1.13391e+06	590730	1.02959e+07	1.60512e+07	1.83397e+08	3.94887e+09	1.74384e+08	1.79496e+08	4.68787e+07	9.52575e+07	3.44694e+09	1.15961e+06	4.15303e+06	7.52362e+07	5.29976e+07	2.79669e+07	1.56321e+09	1.02919e+07	491911	4.82381e+06	5.42511e+08	4.07046e+06	1.90862e+08	1.06944e+07	2.01837e+08	1.03987e+09	3.03996e+08	6.23052e+06	6.15121e+08	3.87317e+06	3.92767e+08	1.20266e+10	8.5201e+07	4.77866e+07	3.78863e+08	1.11095e+09	1.34174e+06	5.85051e+06	9.51178e+08	1.85843e+09	4.04157e+06	3.40727e+07	8.81331e+06	4.81499e+08
C246	Subject_40	Cord	LPS	Male	0	1.65816e+06	528317	1.0349e+07	1.93245e+07	2.03516e+08	4.1504e+09	1.92662e+08	1.97231e+08	5.10498e+07	9.57931e+07	4.18616e+09	1.31947e+06	4.1351e+06	7.66928e+07	8.19332e+07	2.97598e+07	1.72469e+09	1.25335e+07	409187	5.94175e+06	6.83631e+08	4.41711e+06	2.15983e+08	9.65529e+06	2.64303e+08	1.24546e+09	3.57955e+08	5.57089e+06	4.13076e+08	4.73541e+06	6.06174e+08	1.0788e+10	9.77291e+07	5.94741e+07	4.63771e+08	1.13874e+09	1.34685e+06	7.24135e+06	1.01129e+09	1.69742e+09	3.49054e+06	3.47979e+07	8.16503e+06	6.11567e+08
C247	Subject_40	Cord	Imiquimod	Male	0	1.14865e+06	553085	9.31033e+06	1.7089e+07	1.73565e+08	3.835e+09	1.62223e+08	1.34716e+08	4.84472e+07	8.46286e+07	3.92732e+09	1.43361e+06	3.56176e+06	8.095e+07	5.81013e+07	2.84774e+07	1.47724e+09	1.23962e+07	271771	4.71208e+06	5.50248e+08	4.43903e+06	1.91704e+08	7.72979e+06	2.07134e+08	1.04513e+09	2.89052e+08	4.72399e+06	3.99848e+08	4.39881e+06	3.34454e+08	1.18317e+10	9.18031e+07	4.87574e+07	4.39516e+08	1.03298e+09	1.20462e+06	6.92227e+06	9.80839e+08	1.91568e+09	2.91845e+06	3.02005e+07	6.2553e+06	5.51082e+08
C248	Subject_40	Cord	PolyIC	Male	0	1.07161e+06	457799	8.27353e+06	1.3833e+07	1.47616e+08	3.4824e+09	1.44851e+08	1.25352e+08	3.94917e+07	8.28001e+07	3.44313e+09	1.6095e+06	3.48373e+06	7.0486e+07	4.61174e+07	2.29955e+07	1.35931e+09	9.9613e+06	464866	5.33285e+06	5.13122e+08	3.65194e+06	1.73118e+08	5.45964e+07	2.24704e+08	8.65739e+08	2.13906e+08	5.31813e+06	3.20193e+08	3.04989e+06	2.80847e+08	8.22319e+09	8.20973e+07	3.86739e+07	4.2741e+08	1.00765e+09	1.16813e+06	4.84067e+06	9.20967e+08	1.71051e+09	2.80939e+06	2.70045e+07	6.05593e+06	6.71989e+08
C249	Subject_40	5yo	Unstimulated	Male	0	1.55369e+06	481602	8.63315e+06	1.28315e+07	1.48031e+08	4.2076e+09	1.88222e+08	1.92818e+08	3.62372e+07	9.86565e+07	3.43592e+09	1.28053e+06	3.98239e+06	6.82848e+07	7.72968e+07	1.98997e+07	1.71703e+09	9.41489e+06	362639	2.5906e+06	6.746e+08	4.84597e+06	2.27008e+08	7.96416e+06	1.69112e+08	1.19089e+09	3.29973e+08	6.32974e+06	2.95298e+08	2.93265e+06	3.34592e+08	8.47034e+09	8.06105e+07	3.89542e+07	3.56986e+08	1.12355e+09	1.06171e+06	4.90292e+06	9.08403e+08	1.57659e+09	2.98006e+06	3.59737e+07	1.07145e+07	4.86508e+08
C250	Subject_40	5yo	LPS	Male	0	1.35577e+06	461111	7.76219e+06	8.30796e+06	8.2237e+07	3.82141e+09	1.6219e+08	1.10792e+08	1.99398e+07	8.57262e+07	3.74573e+09	1.64251e+06	3.52945e+06	7.19998e+07	6.48681e+07	1.21622e+07	1.54234e+09	4.8157e+06	256872	2.78144e+06	5.49435e+08	3.79589e+06	1.8005e+08	6.80739e+06	1.96034e+08	7.86367e+08	2.83999e+08	5.12372e+06	2.57459e+08	1.67248e+06	1.93885e+08	4.94764e+09	9.06604e+07	2.04211e+07	1.97183e+07	1.08016e+09	994633	2.65168e+06	9.1117e+08	8.54083e+08	1.94932e+06	3.06019e+07	1.12097e+07	5.66105e+08
C251	Subject_40	5yo	Imiquimod	Male	0	1.12325e+06	639909	1.21789e+07	8.60931e+06	1.06007e+08	3.56066e+09	1.41579e+08	1.6576e+08	2.40856e+07	7.74658e+07	4.95826e+09	2.26179e+06	3.25513e+06	8.65107e+07	5.29364e+07	1.38086e+07	1.35941e+09	5.94815e+06	212150	2.32624e+06	4.76279e+08	3.77968e+06	1.70273e+08	5.78587e+06	2.8474e+08	1.123e+09	2.21987e+08	7.12026e+06	1.89264e+08	2.01742e+06	2.41483e+08	5.15019e+09	1.34775e+08	2.36884e+07	1.62196e+07	9.66499e+08	1.10199e+06	3.2496e+06	1.30065e+09	1.01724e+09	1.46764e+06	2.65807e+07	1.2196e+07	6.45584e+08
C252	Subject_40	5yo	PolyIC	Male	0	1.09272e+06	404198	6.39399e+06	1.95413e+07	1.69317e+08	3.55583e+09	1.42935e+08	1.26777e+08	4.69396e+07	7.42905e+07	3.43083e+09	1.26485e+06	3.25047e+06	5.67686e+07	5.72483e+07	2.80906e+07	1.33567e+09	1.29751e+07	322672	1.93539e+06	4.75518e+08	3.67112e+06	1.8019e+08	4.71524e+07	1.71668e+08	8.26299e+08	2.54955e+08	4.43272e+06	3.68134e+08	4.34762e+06	3.77202e+08	1.07437e+10	6.29484e+07	5.23392e+07	1.69e+07	9.41002e+08	789081	6.79302e+06	8.16289e+08	2.03793e+09	1.5735e+06	2.57518e+07	163743	4.3736e+08
C253	Subject_41	Cord	Unstimulated	Male	0	1.70734e+06	403903	5.90542e+06	1.11619e+07	1.4826e+08	4.39889e+09	1.87907e+08	2.41443e+08	4.04466e+07	9.13491e+07	3.46117e+09	1.48403e+06	3.98118e+06	5.12538e+07	7.22446e+07	2.4868e+07	1.6801e+09	9.12972e+06	521593	3.99808e+06	6.96687e+08	4.53806e+06	2.24536e+08	9.24574e+06	2.01511e+08	1.21066e+09	3.93514e+08	3.78379e+06	3.13914e+08	2.32425e+06	3.51632e+08	9.9199e+09	4.95482e+07	4.73536e+07	1.62251e+07	1.16885e+09	821400	3.36059e+06	6.69481e+08	1.53495e+09	1.95984e+06	3.46915e+07	4.58357e+06	4.62555e+08
C254	Subject_41	Cord	LPS	Male	0	1.61302e+06	544215	9.73525e+06	1.11807e+07	1.52309e+08	4.15251e+09	1.90265e+08	1.92472e+08	4.04751e+07	8.33805e+07	4.59943e+09	1.80071e+06	3.52504e+06	7.67158e+07	8.33373e+07	2.48169e+07	1.66821e+09	7.42201e+06	297764	3.68056e+06	6.71234e+08	4.12627e+06	2.19212e+08	6.43305e+06	2.43319e+08	1.19071e+09	3.42786e+08	3.82295e+06	3.024e+08	2.16382e+06	3.25052e+08	1.02255e+10	7.3619e+07	4.75456e+07	4.80359e+08	1.05525e+09	1.1498e+06	3.37691e+06	7.79766e+08	1.65579e+09	2.52971e+06	3.42424e+07	6.71522e+06	5.91053e+08
C255	Subject_41	Cord	Imiquimod	Male	0	1.16803e+06	377863	4.75004e+06	1.30491e+07	1.65387e+08	3.83792e+09	1.59767e+08	1.83897e+08	4.57059e+07	7.56226e+07	3.91205e+09	1.54904e+06	3.19522e+06	5.23178e+07	6.31858e+07	2.72533e+07	1.46581e+09	9.45719e+06	226103	4.3152e+06	5.53244e+08	3.84092e+06	1.98675e+08	5.42493e+06	1.99449e+08	1.02426e+09	2.6659e+08	3.96995e+06	3.35658e+08	2.76939e+06	4.53853e+08	1.33035e+10	5.33019e+07	5.35612e+07	3.31981e+08	1.00347e+09	709590	3.72004e+06	7.13046e+08	1.74031e+09	1.97048e+06	2.90234e+07	3.47266e+06	4.61832e+08
C256	Subject_41	Cord	PolyIC	Male	0	1.23587e+06	352790	4.36531e+06	1.30192e+07	1.66048e+08	3.84839e+09	1.52794e+08	1.97925e+08	4.42969e+07	7.15189e+07	3.72475e+09	1.29722e+06	3.11367e+06	4.82983e+07	6.92641e+07	2.69334e+07	1.48805e+09	8.95641e+06	407911	4.43262e+06	5.59708e+08	3.78004e+06	1.71924e+08	4.43253e+07	1.61805e+08	8.8237e+08	2.78603e+08	2.81597e+06	4.64622e+08	3.25332e+06	4.55806e+08	1.28725e+10	4.89664e+07	5.44004e+07	3.44342e+08	9.53114e+08	639166	3.6709e+06	7.46051e+08	1.77122e+09	2.1623e+06	2.90593e+07	6.70408e+06	4.72808e+08
C257	Subject_42	5yo	Unstimulated	Female	0	2.39496e+06	437960	7.7354e+06	2.29906e+07	2.0542e+08	5.40586e+09	2.50589e+08	1.99364e+08	5.10087e+07	1.24871e+08	4.03239e+09	1.06355e+06	5.03148e+06	6.81603e+07	1.41486e+08	2.87837e+07	2.25205e+09	1.34737e+07	412906	7.88073e+06	9.24578e+08	5.70043e+06	3.20324e+08	1.1199e+07	2.54228e+08	1.16797e+09	5.86535e+08	5.24288e+06	3.34175e+08	4.71898e+06	5.15267e+08	1.2655e+10	5.48496e+07	6.99221e+07	5.13908e+08	1.25326e+09	1.06857e+06	6.15112e+06	8.44899e+08	1.97709e+09	3.98274e+06	4.32775e+07	4.15189e+06	5.78003e+08
C258	Subject_42	5yo	LPS	Female	0	2.08122e+06	372417	6.88519e+06	2.74853e+07	2.77512e+08	4.75932e+09	2.09879e+08	1.55124e+08	6.53836e+07	1.03323e+08	4.10401e+09	1.32299e+06	4.32712e+06	6.96517e+07	1.05319e+08	3.8651e+07	1.86416e+09	1.3918e+07	335921	7.46545e+06	7.8783e+08	5.51872e+06	2.61732e+08	8.87788e+06	2.59409e+08	1.13091e+09	4.54448e+08	7.70135e+06	4.83459e+08	8.88372e+06	6.23098e+08	1.36228e+10	6.08446e+07	9.34837e+07	4.68527e+08	1.16273e+09	1.05791e+06	8.64014e+06	8.79893e+08	2.31574e+09	3.01276e+06	4.18725e+07	5.09836e+06	4.80657e+08
C259	Subject_42	5yo	Imiquimod	Female	0	1.77034e+06	361081	6.87602e+06	1.69496e+07	1.91735e+08	4.25496e+09	1.89725e+08	1.43774e+08	3.5638e+07	9.06307e+07	3.85045e+09	1.26113e+06	3.76326e+06	6.40855e+07	8.42108e+07	2.10693e+07	1.79983e+09	8.58539e+06	210520	6.48777e+06	6.77876e+08	4.44372e+06	2.00315e+08	7.91584e+06	1.76244e+08	9.60479e+08	3.58158e+08	5.54108e+06	4.42557e+08	3.24101e+06	3.66532e+08	9.03688e+09	4.38912e+07	4.93891e+07	3.96811e+08	1.06892e+09	883869	4.5401e+06	8.9043e+08	1.62867e+09	2.62852e+06	3.53431e+07	4.99875e+06	5.81458e+08
C260	Subject_42	5yo	PolyIC	Female	0	1.93011e+06	384749	6.17626e+06	2.23053e+07	1.99374e+08	4.56214e+09	2.04961e+08	2.23392e+08	5.31733e+07	9.29921e+07	4.02037e+09	1.68747e+06	4.09255e+06	6.35714e+07	1.04828e+08	3.06975e+07	1.8634e+09	1.329e+07	493691	6.85816e+06	7.26235e+08	5.88581e+06	2.34905e+08	7.12753e+07	2.28925e+08	1.00077e+09	4.32544e+08	4.57211e+06	6.97027e+08	5.73301e+06	5.30118e+08	1.08277e+10	5.17763e+07	6.4397e+07	3.5319e+08	1.11648e+09	922307	7.05361e+06	8.65061e+08	2.17579e+09	2.98543e+06	3.92186e+07	4.99505e+06	4.57416e+08
C261	Subject_42	Cord	Unstimulated	Female	0	2.40334e+06	435156	8.4781e+06	2.89985e+07	3.08641e+08	5.79787e+09	2.86252e+08	2.66744e+08	5.51647e+07	1.14876e+08	4.07506e+09	1.19231e+06	5.52389e+06	7.70721e+07	1.79086e+08	3.24367e+07	2.29984e+09	1.39248e+07	556799	6.81572e+06	9.91294e+08	5.6583e+06	3.09415e+08	1.4222e+07	2.66913e+08	1.26882e+09	7.0327e+08	5.09303e+06	4.37503e+08	5.97667e+06	5.47288e+08	1.29517e+10	6.02577e+07	7.52587e+07	4.83036e+08	1.35172e+09	1.35033e+06	7.51826e+06	9.25646e+08	2.0776e+09	1.26474e+06	5.69549e+07	3.77714e+06	5.62859e+08
C262	Subject_42	Cord	LPS	Female	0	2.52625e+06	652926	1.41963e+07	2.92451e+07	2.91011e+08	4.99399e+09	2.41968e+08	2.09405e+08	5.24429e+07	3.47466e+07	6.42095e+09	1.73375e+06	4.76416e+06	1.21234e+08	1.16444e+08	3.04682e+07	2.02972e+09	1.21635e+07	531312	6.97643e+06	8.50844e+08	6.42186e+06	2.8536e+08	1.66778e+07	3.00889e+08	1.20465e+09	5.08071e+08	1.03237e+07	4.41341e+08	6.31698e+06	5.30218e+08	1.43268e+10	1.20359e+08	7.42238e+07	5.45636e+08	1.01897e+09	2.08289e+06	7.3112e+06	1.64618e+09	2.08994e+09	3.47404e+06	4.15943e+07	3.86623e+06	4.94644e+08
C263	Subject_42	Cord	Imiquimod	Female	0	2.07659e+06	489116	8.02082e+06	3.10885e+07	3.22089e+08	5.33487e+09	2.36312e+08	2.21192e+08	5.98214e+07	1.11814e+08	4.30213e+09	1.55542e+06	4.97411e+06	7.9699e+07	1.23004e+08	3.41528e+07	2.05246e+09	1.58912e+07	486129	5.85931e+06	8.16153e+08	5.01085e+06	2.7116e+08	1.40308e+07	2.32482e+08	1.06483e+09	5.62477e+08	7.33642e+06	4.99907e+08	7.83116e+06	4.76803e+08	1.54503e+10	5.57051e+07	8.18718e+07	4.40735e+08	1.23811e+09	1.23672e+06	8.84874e+06	9.89613e+08	2.43367e+09	3.9747e+06	4.46126e+07	4.70745e+06	3.36278e+08
C264	Subject_42	Cord	PolyIC	Female	0	2.46066e+06	480125	9.76931e+06	2.69009e+07	2.92899e+08	5.54343e+09	2.67211e+08	1.69393e+08	5.59117e+07	1.18432e+08	4.17376e+09	1.408e+06	4.72068e+06	8.20799e+07	1.57154e+08	3.08683e+07	2.29408e+09	1.35445e+07	650725	5.76328e+06	9.28648e+08	5.23936e+06	3.11724e+08	1.04192e+08	2.29646e+08	1.11942e+09	6.22705e+08	5.97956e+06	7.84881e+08	8.20295e+06	5.41186e+08	1.03528e+10	6.79155e+07	6.25323e+07	4.86781e+08	1.25893e+09	1.47355e+06	7.74549e+06	1.0792e+09	2.06285e+09	1.0729e+06	4.72573e+07	4.5125e+06	4.87254e+08
C265	Subject_43	Cord	Unstimulated	Male	0	2.238e+06	520075	9.40467e+06	1.68016e+07	2.10529e+08	5.27622e+09	2.44535e+08	2.17648e+08	3.93459e+07	1.11543e+08	4.3595e+09	1.20703e+06	4.85691e+06	8.94147e+07	1.34738e+08	2.33586e+07	2.17701e+09	1.0457e+07	745711	4.50357e+06	9.03511e+08	5.67147e+06	3.03974e+08	1.62352e+07	2.97173e+08	1.29054e+09	5.63526e+08	5.5768e+06	3.54112e+08	3.80099e+06	3.66274e+08	1.01828e+10	8.70139e+07	4.5204e+07	1.04279e+08	1.26929e+09	1.88421e+06	4.94093e+06	1.16311e+09	1.47727e+09	1.32317e+06	4.42802e+07	54502.8	4.56779e+08
C266	Subject_43	Cord	LPS	Male	0	2.4719e+06	492446	9.48112e+06	2.03794e+07	2.53416e+08	5.17451e+09	2.52644e+08	1.68485e+08	4.9727e+07	3.90681e+07	4.15196e+09	1.16835e+06	4.89761e+06	8.44227e+07	1.36383e+08	2.86071e+07	2.10379e+09	1.15094e+07	501727	3.85055e+06	9.03114e+08	6.36994e+06	2.9036e+08	1.27189e+07	2.59956e+08	1.08963e+09	5.55671e+08	6.07237e+06	7.08237e+08	4.80665e+06	4.6883e+08	1.12512e+10	8.08744e+07	5.9746e+07	5.12278e+08	1.20046e+09	1.60109e+06	6.81232e+06	1.16826e+09	2.01508e+09	4.66644e+06	4.30952e+07	2.36539e+06	5.27895e+08
C267	Subject_43	Cord	Imiquimod	Male	0	2.07646e+06	559920	9.72432e+06	2.20231e+07	2.93354e+08	4.82963e+09	2.29329e+08	1.80966e+08	5.74778e+07	1.08362e+08	4.28206e+09	1.5082e+06	4.40202e+06	9.5037e+07	1.15171e+08	3.15197e+07	2.0122e+09	1.51202e+07	430066	4.07003e+06	8.08114e+08	5.02486e+06	2.74856e+08	1.18098e+07	2.39864e+08	1.06891e+09	4.86802e+08	7.70816e+06	4.04627e+08	6.13116e+06	5.33081e+08	1.15166e+10	7.94153e+07	6.57088e+07	5.0695e+08	1.17043e+09	1.63697e+06	8.16444e+06	1.26479e+09	2.40478e+09	4.52644e+06	4.05437e+07	2.11768e+06	5.25444e+08
C268	Subject_43	Cord	PolyIC	Male	0	2.81477e+06	714926	9.27095e+06	2.13562e+07	2.82339e+08	5.2823e+09	2.59669e+08	2.26166e+08	5.60288e+07	1.19797e+08	4.28824e+09	1.07276e+06	5.34398e+06	9.92964e+07	1.58806e+08	3.24445e+07	2.10653e+09	1.40262e+07	628839	4.09018e+06	9.29949e+08	4.8871e+06	3.22327e+08	8.38263e+07	2.41888e+08	1.14391e+09	5.77991e+08	6.18759e+06	7.69685e+08	4.76443e+06	5.31313e+08	1.09421e+10	8.56841e+07	6.69536e+07	5.03615e+08	1.21095e+09	1.69063e+06	7.3609e+06	1.29251e+09	2.18116e+09	5.63935e+06	4.52386e+07	3.36854e+06	4.98505e+08
C269	Subject_44	Cord	Unstimulated	Male	1	3.03297e+06	820520	1.78727e+07	2.54363e+07	2.1201e+08	5.30056e+09	2.52711e+08	2.92089e+08	4.34363e+07	1.01244e+08	4.25743e+09	1.97434e+06	7.13863e+06	1.37526e+08	1.46966e+08	2.44855e+07	2.23158e+09	1.1362e+07	498716	1.25191e+07	9.7178e+08	5.33778e+06	3.05569e+08	1.98863e+07	4.20599e+08	1.38407e+09	5.94042e+08	4.49277e+06	4.09527e+08	5.05754e+06	4.18429e+08	1.05675e+10	1.50999e+08	5.75414e+07	7.86025e+08	1.19469e+09	2.38346e+06	6.37636e+06	1.19225e+09	1.52246e+09	3.58636e+06	4.52905e+07	2.29684e+06	8.4618e+08
C270	Subject_44	Cord	LPS	Male	1	2.38943e+06	574062	1.16211e+07	2.90616e+07	2.30335e+08	4.83491e+09	2.04683e+08	1.88365e+08	5.20085e+07	6.76091e+07	4.19364e+09	1.38715e+06	6.08405e+06	9.73663e+07	1.01479e+08	2.71754e+07	1.79807e+09	1.16807e+07	461256	1.30606e+07	7.64585e+08	4.10777e+06	2.42531e+08	1.76855e+07	2.41544e+08	1.24776e+09	4.60344e+08	7.19853e+06	5.08132e+08	5.85284e+06	4.44337e+08	1.14066e+10	8.59021e+07	6.43272e+07	4.4332e+08	9.2362e+08	2.17308e+06	8.16736e+06	1.15775e+09	1.521e+09	2.5632e+06	3.69765e+07	1.76063e+06	5.22342e+08
C271	Subject_44	Cord	Imiquimod	Male	1	2.08498e+06	704607	1.0656e+07	2.8217e+07	2.36371e+08	4.30607e+09	1.70777e+08	1.4974e+08	5.29737e+07	7.4104e+07	3.86118e+09	1.10317e+06	5.73572e+06	9.85735e+07	7.91047e+07	2.9415e+07	1.64986e+09	1.33054e+07	393961	1.08543e+07	6.14316e+08	3.75058e+06	1.92183e+08	1.61103e+07	2.44423e+08	8.27789e+08	3.45499e+08	7.5636e+06	5.39207e+08	7.14042e+06	9.62835e+07	1.40752e+10	1.0803e+08	5.80667e+07	4.75646e+08	9.34671e+08	1.90388e+06	8.24719e+06	1.14433e+09	1.75576e+09	6.664e+06	3.2722e+07	40017.9	6.03242e+08
C272	Subject_44	Cord	PolyIC	Male	1	2.24656e+06	671154	9.82544e+06	2.35615e+07	2.02207e+08	4.49706e+09	1.99141e+08	2.32419e+08	4.0562e+07	9.99802e+07	4.06653e+09	1.20911e+06	5.57972e+06	9.80325e+07	9.74946e+07	2.52507e+07	1.78639e+09	1.10955e+07	1.20072e+06	1.16499e+07	7.38172e+08	4.37934e+06	2.2147e+08	1.00934e+08	2.48233e+08	9.6662e+08	4.50422e+08	6.86381e+06	4.2863e+08	4.85868e+06	3.09101e+08	1.15934e+10	9.42138e+07	4.6498e+07	5.46195e+08	1.01534e+09	2.07996e+06	7.19178e+06	1.14898e+09	1.3413e+09	2.51054e+06	4.05066e+07	1.58981e+06	4.75408e+08
C273	Subject_45	5yo	Unstimulated	Male	0	2.71871e+06	691083	1.47273e+07	2.22424e+07	3.45919e+08	5.70046e+09	2.86765e+08	2.96856e+08	6.82397e+07	6.85649e+07	4.04889e+09	2.59059e+06	4.92909e+06	9.62038e+07	1.92426e+08	3.87954e+07	2.33561e+09	1.54087e+07	418760	5.17479e+06	1.07558e+09	6.78926e+06	3.46844e+08	1.1945e+07	4.84007e+08	1.64131e+09	6.97057e+08	3.59586e+06	2.82224e+08	8.66393e+06	6.13553e+08	1.40437e+10	1.7188e+08	8.40728e+07	9.44999e+08	1.2859e+09	1.57932e+06	8.91807e+06	1.55423e+09	2.25264e+09	7.36484e+06	5.1546e+07	39048.1	9.57118e+08
C274	Subject_45	5yo	LPS	Male	0	2.30599e+06	679331	1.37121e+07	1.64501e+07	1.93142e+08	5.2105e+09	2.44459e+08	2.15376e+08	4.63852e+07	3.7302e+07	4.31563e+09	1.53674e+06	4.97777e+06	1.02492e+08	1.47645e+08	2.91008e+07	2.054e+09	1.20021e+07	389690	4.89041e+06	8.69486e+08	5.0159e+06	2.91874e+08	1.22719e+07	2.98059e+08	1.11874e+09	5.47601e+08	6.83099e+06	5.64632e+08	4.61653e+06	4.51238e+08	9.1793e+09	9.85746e+07	5.47952e+07	5.89329e+08	7.13123e+08	1.61306e+06	7.13346e+06	1.39545e+09	1.96166e+09	7.59742e+06	4.23745e+07	41012.5	5.30467e+08
C275	Subject_45	5yo	Imiquimod	Male	0	1.91175e+06	555802	1.26981e+07	1.79756e+07	2.75228e+08	5.06243e+09	2.37746e+08	1.98118e+08	5.2277e+07	6.98752e+07	4.27921e+09	1.26948e+06	4.33219e+06	9.35911e+07	1.3569e+08	3.09419e+07	2.04625e+09	1.27187e+07	288874	4.81631e+06	7.84387e+08	4.52267e+06	2.87196e+08	1.1044e+07	3.39862e+08	1.2277e+09	5.5034e+08	6.85049e+06	6.99968e+08	4.45967e+06	3.97525e+08	1.12409e+10	9.38713e+07	6.627e+07	6.63161e+08	9.74445e+08	1.43637e+06	7.53864e+06	1.46676e+09	1.78594e+09	6.83764e+06	4.48509e+07	2.12499e+06	5.185e+08
C276	Subject_45	5yo	PolyIC	Male	0	2.04584e+06	618945	1.20808e+07	1.8879e+07	2.89658e+08	5.29095e+09	2.54001e+08	2.14235e+08	5.50629e+07	7.67117e+07	4.06872e+09	1.1766e+06	4.70402e+06	9.79272e+07	1.51684e+08	3.43349e+07	2.1903e+09	1.38605e+07	524303	4.23246e+06	8.9155e+08	6.08472e+06	3.14511e+08	7.86898e+07	3.10956e+08	1.22072e+09	5.82298e+08	6.95723e+06	1.02786e+09	4.74071e+06	4.96306e+08	1.31079e+10	1.12473e+08	7.10904e+07	6.77838e+08	1.03573e+09	1.44924e+06	7.96065e+06	1.45225e+09	2.21457e+09	7.57987e+06	4.45243e+07	1.8119e+06	5.95388e+08
C277	Subject_45	Cord	Unstimulated	Male	0	2.35702e+06	720406	1.40067e+07	1.92135e+07	2.08819e+08	5.51902e+09	2.72795e+08	2.18909e+08	5.78708e+07	1.07828e+08	4.02649e+09	1.43337e+06	5.13455e+06	9.77902e+07	1.91e+08	3.04608e+07	2.14294e+09	1.31522e+07	987841	8.51483e+06	1.01506e+09	5.56054e+06	3.22259e+08	2.42847e+07	3.20608e+08	1.17236e+09	6.55553e+08	6.09979e+06	1.12383e+09	4.56457e+06	1.38328e+08	1.16473e+10	1.15504e+08	6.2507e+07	6.6366e+08	1.26687e+09	2.08003e+06	6.64884e+06	1.39113e+09	1.83687e+09	4.6737e+06	4.7503e+07	35656.1	6.24938e+08
C278	Subject_45	Cord	LPS	Male	0	2.25871e+06	760652	1.40008e+07	2.12647e+07	2.62774e+08	5.31144e+09	2.53068e+08	1.90489e+08	5.84414e+07	7.66901e+07	4.22396e+09	1.22589e+06	4.63266e+06	9.69163e+07	1.60141e+08	3.22665e+07	1.82793e+09	1.15719e+07	771447	7.77097e+06	8.97264e+08	5.1175e+06	3.11267e+08	2.12293e+07	3.40583e+08	1.13752e+09	5.50062e+08	5.78194e+06	1.14284e+09	4.84219e+06	5.11896e+08	1.34632e+10	1.17199e+08	6.32148e+07	6.2135e+08	1.1002e+09	1.80457e+06	7.87323e+06	1.40512e+09	2.12734e+09	3.62315e+06	4.53038e+07	1.89376e+06	6.71873e+08
C279	Subject_45	Cord	Imiquimod	Male	0	1.86008e+06	676835	1.1661e+07	1.81238e+07	2.4964e+08	4.46051e+09	1.99381e+08	1.62062e+08	5.16371e+07	6.16767e+07	3.63313e+09	1.21486e+06	3.82502e+06	8.64763e+07	1.09264e+08	3.06151e+07	1.7982e+09	1.13159e+07	521759	7.85655e+06	7.07536e+08	5.00131e+06	2.27399e+08	1.6042e+07	2.84973e+08	1.12236e+09	4.20089e+08	6.52133e+06	6.67566e+08	5.05449e+06	4.75839e+08	1.02045e+10	1.01275e+08	6.57246e+07	5.74036e+08	9.80998e+08	1.55239e+06	7.36018e+06	1.25501e+09	1.8709e+09	2.68632e+06	3.59126e+07	2.28186e+06	6.41554e+08
C280	Subject_45	Cord	PolyIC	Male	0	2.01387e+06	659940	1.11101e+07	1.94665e+07	2.46375e+08	4.63263e+09	1.99955e+08	1.70333e+08	5.65269e+07	7.61737e+07	3.82572e+09	1.26735e+06	3.98974e+06	8.71392e+07	1.14303e+08	3.17698e+07	1.72751e+09	1.24772e+07	856508	6.94182e+06	7.19939e+08	4.50027e+06	2.31436e+08	8.52205e+07	2.85656e+08	1.21797e+09	4.51292e+08	6.14889e+06	1.02447e+09	4.7752e+06	3.90033e+08	1.31984e+10	1.05573e+08	6.94772e+07	6.84706e+08	1.05369e+09	1.63944e+06	6.87578e+06	1.38973e+09	1.94681e+09	2.60938e+06	3.86354e+07	2.13736e+06	5.99486e+08
C281	Subject_46	Cord	Unstimulated	Female	0	1.13255e+06	586015	1.18371e+07	1.8797e+07	1.62611e+08	3.6845e+09	1.56048e+08	2.1617e+08	4.36422e+07	9.90601e+07	3.8249e+09	1.34641e+06	3.84274e+06	1.00743e+08	4.28997e+07	2.48957e+07	1.50743e+09	1.05792e+07	408876	2.76323e+06	5.34863e+08	4.2842e+06	1.81529e+08	1.08322e+07	3.15829e+08	1.16799e+09	2.45914e+08	6.06403e+06	4.94005e+08	4.34241e+06	4.29542e+08	9.0214e+09	1.03365e+08	4.79821e+07	5.38326e+08	1.20516e+09	2.03651e+06	5.45993e+06	1.13915e+09	1.73089e+09	2.41471e+06	3.08256e+07	2.65478e+06	5.86856e+08
C282	Subject_46	Cord	LPS	Female	0	1.26692e+06	614083	1.23202e+07	1.79778e+07	1.68652e+08	4.19259e+09	1.80067e+08	1.99294e+08	4.68183e+07	1.04825e+08	3.91383e+09	1.25048e+06	4.18102e+06	9.97004e+07	5.60238e+07	2.69549e+07	1.58198e+09	1.0409e+07	464378	2.86527e+06	5.32255e+08	4.05697e+06	2.26478e+08	1.20151e+07	2.86802e+08	1.26091e+09	3.07896e+08	7.58155e+06	8.65024e+08	4.26191e+06	3.43468e+08	1.029e+10	1.07867e+08	4.9242e+07	4.79538e+08	1.24359e+09	1.99117e+06	5.76561e+06	1.21242e+09	1.44102e+09	9.84285e+06	3.3338e+07	3.11535e+06	5.36758e+08
C283	Subject_46	Cord	Imiquimod	Female	0	1.46585e+06	579482	1.16382e+07	2.00081e+07	1.60331e+08	3.92926e+09	1.69747e+08	1.45834e+08	4.55458e+07	9.0354e+07	3.76515e+09	1.48031e+06	3.71013e+06	8.77955e+07	7.02432e+07	2.57805e+07	1.54846e+09	1.07849e+07	365497	2.55315e+06	5.47402e+08	4.12904e+06	2.09617e+08	9.85007e+06	2.52244e+08	9.4422e+08	3.22584e+08	7.38324e+06	4.86191e+08	4.00731e+06	3.41254e+08	1.06457e+10	1.09664e+08	4.61925e+07	4.36858e+08	1.06702e+09	1.74227e+06	5.89811e+06	1.10218e+09	1.80424e+09	9.28488e+06	3.18897e+07	53540	6.11182e+08
C284	Subject_46	Cord	PolyIC	Female	0	1.49063e+06	569832	1.29116e+07	1.81538e+07	1.50449e+08	3.91946e+09	1.64586e+08	1.84506e+08	4.22117e+07	8.88195e+07	3.718e+09	1.40808e+06	3.64497e+06	1.01063e+08	7.03023e+07	2.55035e+07	1.52034e+09	1.01807e+07	473257	2.71059e+06	5.7699e+08	4.91824e+06	1.97503e+08	7.15141e+07	2.64019e+08	1.05173e+09	2.88071e+08	7.43267e+06	4.75947e+08	4.2915e+06	3.22746e+08	9.61183e+09	9.57791e+07	4.80773e+07	4.57542e+08	1.065e+09	1.93058e+06	6.15284e+06	1.15169e+09	1.71823e+09	9.03652e+06	3.01653e+07	56058.2	6.59233e+08
C285	Subject_47	Cord	Unstimulated	Male	1	2.53235e+06	689495	1.28467e+07	1.84488e+07	2.82231e+08	5.34291e+09	2.48923e+08	2.35699e+08	5.81653e+07	1.23e+08	4.19976e+09	1.61004e+06	5.05248e+06	1.0426e+08	1.33254e+08	3.49166e+07	2.12334e+09	1.38095e+07	451912	4.74219e+06	9.01765e+08	5.28939e+06	2.95495e+08	1.1256e+07	3.0804e+08	1.46873e+09	5.55246e+08	6.37629e+06	7.63253e+08	4.47629e+06	5.25293e+08	1.26704e+10	1.27084e+08	7.63646e+07	5.92671e+08	1.21936e+09	1.82702e+06	7.49803e+06	1.48543e+09	2.31348e+09	3.98987e+06	4.51149e+07	1.88626e+06	6.66081e+08
C286	Subject_47	Cord	LPS	Male	1	1.96999e+06	625505	1.35324e+07	1.90016e+07	2.96096e+08	4.96447e+09	2.28615e+08	1.99057e+08	6.06632e+07	7.62475e+07	4.07303e+09	1.49839e+06	4.67871e+06	1.04181e+08	1.20792e+08	3.51847e+07	2.00531e+09	1.32522e+07	382109	4.94498e+06	7.85775e+08	4.73286e+06	2.62479e+08	1.12454e+07	3.20631e+08	1.21149e+09	4.89847e+08	7.57156e+06	3.83463e+08	4.96757e+06	5.24409e+08	1.42008e+10	1.34419e+08	6.90932e+07	3.77729e+07	9.74509e+08	1.85411e+06	7.67215e+06	1.40921e+09	2.27847e+09	1.68469e+07	4.08736e+07	1.75682e+06	6.09423e+08
C287	Subject_47	Cord	Imiquimod	Male	1	1.92501e+06	597619	1.22467e+07	1.45037e+07	1.59191e+08	4.65501e+09	2.11869e+08	1.78992e+08	4.46401e+07	7.70366e+07	3.76189e+09	1.42535e+06	4.4017e+06	9.4801e+07	1.03232e+08	2.49115e+07	1.73589e+09	1.04288e+07	281271	4.29688e+06	7.04465e+08	5.52213e+06	2.34861e+08	8.86007e+06	2.65497e+08	1.06262e+09	4.22774e+08	6.82973e+06	2.99439e+08	3.28871e+06	4.61949e+07	1.01286e+10	1.32361e+08	4.81332e+07	5.8084e+08	1.04152e+09	1.618e+06	5.15017e+06	1.29391e+09	1.64976e+09	1.43479e+07	3.54802e+07	1.826e+06	8.43266e+08
C288	Subject_47	Cord	PolyIC	Male	1	2.16685e+06	605358	1.22019e+07	1.89516e+07	2.74315e+08	4.87205e+09	2.29191e+08	1.90088e+08	5.5109e+07	7.78994e+07	3.79355e+09	1.42368e+06	4.57595e+06	9.71866e+07	1.45752e+08	3.33094e+07	1.98894e+09	1.32825e+07	550020	4.73614e+06	7.88023e+08	5.28694e+06	2.67553e+08	6.42312e+07	2.8173e+08	1.25464e+09	5.00378e+08	7.00926e+06	6.16245e+08	4.3173e+06	4.17938e+08	1.4978e+10	1.3516e+08	6.01448e+07	5.40249e+08	9.07242e+08	1.43584e+06	5.26752e+06	1.33177e+09	2.14497e+09	1.3501e+07	4.03954e+07	2.44278e+06	5.94992e+08
C289	Subject_48	5yo	Unstimulated	Female	0	2.09123e+06	607971	1.42377e+07	2.09731e+07	2.87573e+08	5.1107e+09	2.29668e+08	2.97751e+08	6.07288e+07	1.13626e+08	3.96774e+09	1.50488e+06	4.7539e+06	1.04163e+08	1.10319e+08	3.41698e+07	2.0632e+09	1.54267e+07	497719	1.97118e+07	8.44575e+08	5.7631e+06	2.78401e+08	1.30672e+07	3.1115e+08	1.4011e+09	4.76996e+08	7.54702e+06	1.10903e+09	5.43062e+06	4.35709e+08	1.27393e+10	1.35376e+08	6.96527e+07	8.51238e+07	1.1942e+09	1.57327e+06	7.35103e+06	1.39127e+09	2.08648e+09	3.29596e+06	4.28118e+07	32570.4	7.17569e+08
C290	Subject_48	5yo	LPS	Female	0	1.93664e+06	664008	1.28748e+07	2.18535e+07	2.82044e+08	4.75178e+09	2.096e+08	2.28556e+08	5.633e+07	9.8969e+07	4.21759e+09	1.45437e+06	4.48234e+06	1.03516e+08	1.02747e+08	3.25095e+07	1.94797e+09	1.32621e+07	395176	1.86939e+07	7.73952e+08	4.65009e+06	2.657e+08	1.27605e+07	2.86695e+08	1.40749e+09	4.58815e+08	8.84028e+06	1.05083e+09	5.43073e+06	4.98876e+08	1.41757e+10	1.4521e+08	6.4197e+07	6.22972e+08	1.17676e+09	1.72236e+06	7.34187e+06	1.58693e+09	1.99271e+09	1.65704e+07	4.17129e+07	2.6017e+06	6.83002e+08
C291	Subject_48	5yo	Imiquimod	Female	0	1.5501e+06	553730	1.13771e+07	2.62013e+07	3.22267e+08	4.5166e+09	1.94566e+08	1.79741e+08	6.71017e+07	8.57334e+07	4.17424e+09	1.39795e+06	4.25261e+06	9.71488e+07	8.91912e+07	3.85004e+07	1.74618e+09	1.63694e+07	268601	1.93985e+07	6.88969e+08	4.28349e+06	2.55599e+08	9.63176e+06	2.69799e+08	1.20332e+09	3.88211e+08	9.57494e+06	8.51615e+08	6.63536e+06	5.95458e+08	1.66588e+10	1.3049e+08	7.58641e+07	5.89928e+08	9.46741e+08	1.34655e+06	9.07492e+06	1.41277e+09	2.25265e+09	1.3299e+07	3.7639e+07	2.71874e+06	8.48274e+08
C292	Subject_48	5yo	PolyIC	Female	0	2.47111e+06	591851	1.32657e+07	2.02503e+07	2.84465e+08	5.38267e+09	2.60436e+08	2.18631e+08	5.79754e+07	1.15545e+08	4.29587e+09	1.32331e+06	4.98215e+06	9.52922e+07	1.5814e+08	3.36068e+07	2.16411e+09	1.3799e+07	551142	1.87607e+07	9.39628e+08	6.30662e+06	3.03589e+08	7.36018e+07	2.71969e+08	1.40745e+09	5.92418e+08	6.63809e+06	1.09158e+09	5.38718e+06	4.21551e+08	1.4268e+10	1.11759e+08	6.38948e+07	5.49763e+08	1.21003e+09	1.51016e+06	7.59485e+06	1.34099e+09	2.27137e+09	2.0047e+07	4.70328e+07	1.65491e+06	8.11718e+08
C293	Subject_48	Cord	Unstimulated	Female	0	2.62899e+06	1.2584e+06	1.25311e+07	2.2771e+07	2.79353e+08	5.1991e+09	2.53485e+08	2.14132e+08	5.18806e+07	1.30378e+08	4.08382e+09	1.23703e+06	5.91478e+06	1.10302e+08	1.56067e+08	2.96691e+07	2.30782e+09	1.29338e+07	541725	7.23686e+06	9.51276e+08	5.65407e+06	3.29778e+08	1.40657e+07	2.38399e+08	1.37215e+09	5.87347e+08	6.07589e+06	9.28101e+08	4.99562e+06	4.96359e+08	1.07398e+10	1.00684e+08	6.86428e+07	5.44228e+08	1.27588e+09	1.61626e+06	7.30294e+06	1.20013e+09	2.0309e+09	4.72996e+06	4.59941e+07	33338.5	6.27489e+08
C294	Subject_48	Cord	LPS	Female	0	2.72872e+06	671697	1.25041e+07	2.10264e+07	2.94938e+08	6.25369e+09	3.17827e+08	2.84418e+08	5.14081e+07	7.21444e+07	3.88845e+09	1.20241e+06	5.62783e+06	9.21189e+07	2.32091e+08	3.12112e+07	2.63074e+09	1.36148e+07	514707	7.69578e+06	1.12534e+09	6.99457e+06	3.84462e+08	1.50952e+07	2.89004e+08	1.61956e+09	7.99622e+08	5.71741e+06	8.99685e+08	5.80945e+06	1.04604e+08	1.16356e+10	1.04997e+08	6.9982e+07	5.6537e+08	1.32806e+09	1.63139e+06	8.1369e+06	1.18607e+09	2.06365e+09	2.87138e+07	5.68497e+07	2.09777e+06	7.94363e+08
C295	Subject_48	Cord	Imiquimod	Female	0	2.54674e+06	607265	1.26992e+07	2.07663e+07	2.70016e+08	7.08688e+09	3.64504e+08	2.18225e+08	4.9591e+07	1.23424e+08	3.96982e+09	904357	6.25013e+06	8.96738e+07	3.94818e+08	2.7777e+07	2.50014e+09	1.28665e+07	405094	8.72659e+06	1.25683e+09	7.16072e+06	4.53898e+08	1.08848e+07	2.20325e+08	1.31298e+09	1.06971e+09	4.01925e+06	9.18963e+08	5.69354e+06	4.65488e+08	1.36051e+10	7.85481e+07	5.30418e+07	2.50261e+07	1.41078e+09	1.5402e+06	7.03973e+06	1.06967e+09	1.66546e+09	7.43247e+06	6.41393e+07	1.90674e+06	5.98041e+08
C296	Subject_48	Cord	PolyIC	Female	0	2.69208e+06	546150	1.03776e+07	1.85394e+07	2.69638e+08	5.5893e+09	2.66514e+08	2.27193e+08	4.90108e+07	1.20665e+08	4.10145e+09	1.01597e+06	4.99252e+06	8.65444e+07	1.77471e+08	2.88193e+07	2.22214e+09	1.2154e+07	560693	7.39375e+06	9.67115e+08	5.75341e+06	3.21174e+08	6.8656e+07	2.27467e+08	1.30306e+09	6.28413e+08	5.7802e+06	9.29112e+08	4.76631e+06	3.78237e+08	1.2853e+10	1.02811e+08	5.70154e+07	5.23537e+08	1.24547e+09	1.38638e+06	6.97587e+06	1.16364e+09	1.96466e+09	2.16985e+07	4.71066e+07	1.85954e+06	6.74687e+08
C297	Subject_49	Cord	Unstimulated	Male	1	4.78319e+06	3.73665e+06	1.09121e+08	1.94636e+07	2.96934e+08	6.20317e+09	2.80552e+08	6.36256e+08	5.50166e+07	2.2048e+08	6.32664e+09	1.54083e+06	1.9783e+07	2.68532e+08	1.65354e+08	3.33048e+07	2.39896e+09	1.37514e+07	1.29392e+06	8.7847e+06	1.07405e+09	6.35343e+06	3.78193e+08	2.42763e+07	3.90381e+08	1.73347e+09	7.57782e+08	6.7361e+06	2.36426e+08	4.69611e+06	4.03311e+08	1.39064e+10	2.0015e+08	7.44808e+07	7.90625e+08	1.38205e+09	7.33135e+06	6.65637e+06	1.6945e+09	2.30833e+09	4.0574e+07	5.47057e+07	1.70792e+06	9.94378e+08
C298	Subject_49	Cord	LPS	Male	1	4.68865e+06	2.97597e+06	7.58865e+07	1.77885e+07	2.7734e+08	5.37969e+09	2.37227e+08	5.95813e+08	5.30478e+07	2.86012e+08	4.57597e+09	1.36896e+06	2.39462e+07	1.83195e+08	1.15377e+08	3.0748e+07	2.13871e+09	1.16164e+07	776039	8.17483e+06	9.72689e+08	5.28069e+06	3.34297e+08	1.56089e+07	2.62527e+08	1.55147e+09	6.10615e+08	4.35327e+06	7.29803e+08	4.74229e+06	4.9956e+08	1.29198e+10	7.27063e+07	6.81629e+07	4.85523e+08	1.28017e+09	6.58939e+06	6.3091e+06	1.01956e+09	1.90499e+09	9.95518e+06	4.83357e+07	32165.3	7.13356e+08
C299	Subject_49	Cord	Imiquimod	Male	1	2.59172e+06	565845	8.14529e+06	1.83332e+07	2.72621e+08	5.09153e+09	2.43201e+08	2.46385e+08	5.0009e+07	1.16161e+08	4.09563e+09	1.02069e+06	4.77932e+06	7.67751e+07	1.44039e+08	3.00694e+07	1.99677e+09	1.22193e+07	523993	6.76772e+06	8.44439e+08	5.05953e+06	2.77661e+08	9.48987e+06	2.38161e+08	1.18349e+09	5.35651e+08	3.44445e+06	1.04448e+09	4.59264e+06	4.03143e+08	1.21859e+10	8.18982e+07	5.82133e+07	5.05348e+08	1.14728e+09	1.20547e+06	5.9981e+06	9.3674e+08	2.25678e+09	1.82676e+07	3.94332e+07	32715.4	7.13963e+08
C300	Subject_49	Cord	PolyIC	Male	1	1.89896e+06	510062	7.22664e+06	1.889e+07	2.84336e+08	4.35779e+09	1.92901e+08	1.72868e+08	4.96737e+07	9.58267e+07	3.7527e+09	1.35766e+06	4.15795e+06	6.80075e+07	1.01471e+08	2.95067e+07	1.72152e+09	1.34424e+07	611231	5.59273e+06	6.93104e+08	4.69329e+06	2.2565e+08	5.74729e+07	2.32474e+08	1.11272e+09	4.22483e+08	5.00835e+06	6.89879e+08	4.57168e+06	4.79118e+08	1.09527e+10	9.15095e+07	7.20575e+07	4.84791e+08	1.06554e+09	947021	6.71834e+06	8.73453e+08	2.05053e+09	2.92841e+06	3.51593e+07	1.81486e+06	6.19805e+08
C301	Subject_50	Cord	Unstimulated	Male	0	2.47463e+06	600601	1.03203e+07	1.43448e+07	2.87258e+08	5.67652e+09	2.67604e+08	1.79779e+08	4.85017e+07	1.46802e+08	4.24328e+09	1.42352e+06	5.69344e+06	7.93223e+07	1.53129e+08	2.82007e+07	2.00317e+09	1.15942e+07	807455	3.65347e+06	1.00116e+09	5.56527e+06	2.96055e+08	1.71691e+07	2.46758e+08	1.55684e+09	6.29067e+08	3.96465e+06	9.79551e+08	3.38363e+06	4.50623e+08	1.00665e+10	7.72949e+07	5.73097e+07	6.04077e+08	1.3245e+09	1.604e+06	4.75256e+06	8.39148e+08	1.70698e+09	4.02999e+06	4.94115e+07	3.19663e+06	6.99243e+08
C302	Subject_50	Cord	LPS	Male	0	2.83851e+06	633849	1.18709e+07	1.695e+07	3.00182e+08	6.01249e+09	2.94192e+08	2.84188e+08	5.01436e+07	1.15807e+08	4.31373e+09	1.14785e+06	6.29568e+06	8.37561e+07	1.89129e+08	2.99359e+07	2.33438e+09	1.05856e+07	575699	3.96479e+06	1.09235e+09	5.83385e+06	3.57232e+08	1.4326e+07	2.75974e+08	1.32198e+09	6.92107e+08	2.96462e+06	1.02146e+09	3.50996e+06	3.8223e+08	1.24228e+10	7.86903e+07	6.76549e+07	3.96953e+08	1.28503e+09	1.57915e+06	5.11803e+06	8.7679e+08	2.14058e+09	3.92825e+06	5.15016e+07	2.45609e+06	4.49157e+08
C303	Subject_50	Cord	Imiquimod	Male	0	2.43389e+06	721539	1.6334e+07	1.6502e+07	3.10282e+08	5.38648e+09	2.78812e+08	2.39318e+08	5.03915e+07	1.34367e+08	6.49779e+09	2.13021e+06	5.70285e+06	1.03565e+08	1.79362e+08	3.14303e+07	2.24693e+09	1.17379e+07	529054	4.6962e+06	9.8189e+08	5.35171e+06	3.15561e+08	1.69066e+07	3.35975e+08	1.51005e+09	6.20574e+08	4.66392e+06	8.89809e+08	3.80453e+06	4.8476e+08	1.31383e+10	1.24392e+08	7.19206e+07	6.75044e+08	1.25617e+09	2.16281e+06	4.9639e+06	1.45531e+09	2.18684e+09	3.64809e+06	5.16711e+07	2.11737e+06	6.34755e+08
C304	Subject_50	Cord	PolyIC	Male	0	2.74044e+06	485336	8.82075e+06	1.65585e+07	2.99887e+08	5.45559e+09	2.7229e+08	2.07461e+08	5.19947e+07	8.5967e+07	4.02721e+09	1.09267e+06	5.18651e+06	7.50213e+07	1.84986e+08	3.08115e+07	2.26079e+09	1.16073e+07	703562	4.03288e+06	9.80544e+08	5.57937e+06	2.89416e+08	7.67235e+07	2.05723e+08	1.12436e+09	6.22317e+08	3.14084e+06	1.04374e+09	3.80052e+06	4.78002e+08	1.26529e+10	7.08637e+07	6.91214e+07	6.18881e+08	1.24981e+09	1.3582e+06	5.03463e+06	8.94135e+08	2.10679e+09	1.40324e+07	5.14791e+07	2.47398e+06	3.96877e+08
C305	Subject_50	5yo	Unstimulated	Male	0	2.75675e+06	681318	1.54246e+07	1.53781e+07	2.8995e+08	5.90297e+09	2.90815e+08	2.32667e+08	4.67663e+07	1.27273e+08	5.85843e+08	1.95939e+06	5.52512e+06	7.66527e+07	1.9045e+08	2.97589e+07	2.42623e+09	1.19691e+07	355890	1.98152e+06	1.02025e+09	6.57112e+06	3.71146e+08	1.09005e+07	3.47709e+08	1.57401e+09	7.01989e+08	4.72742e+06	6.85973e+08	3.77509e+06	4.52704e+08	1.00214e+10	1.25851e+08	5.87459e+07	6.86011e+08	1.31008e+09	2.03441e+06	4.91907e+06	1.57435e+09	1.89739e+09	1.09332e+07	5.22445e+07	2.21199e+06	7.8066e+08
C306	Subject_50	5yo	LPS	Male	0	2.10627e+06	683742	1.32832e+07	1.50348e+07	3.06451e+08	4.92977e+09	2.22886e+08	2.19946e+08	4.82101e+07	1.13039e+08	4.98055e+09	2.42516e+06	4.9053e+06	8.62869e+07	1.07652e+08	3.17175e+07	1.943e+09	1.19038e+07	270294	1.87234e+06	8.07102e+08	5.81382e+06	2.54183e+08	8.23444e+06	3.31978e+08	1.29457e+09	5.08471e+08	4.28303e+06	1.05538e+09	3.99856e+06	4.21046e+08	1.07765e+10	1.35006e+08	6.02908e+07	6.47505e+08	1.23777e+09	1.17609e+06	5.22876e+06	1.38298e+09	2.03202e+09	7.67126e+06	4.20096e+07	2.60119e+06	8.26006e+08
C307	Subject_50	5yo	Imiquimod	Male	0	2.1564e+06	707589	1.52672e+07	1.60959e+07	3.258e+08	4.95643e+09	2.27431e+08	2.42858e+08	5.35159e+07	1.0822e+08	6.08181e+09	2.17113e+06	4.45947e+06	1.26729e+08	1.18256e+08	3.27614e+07	2.03581e+09	1.31937e+07	244501	2.02627e+06	8.12298e+08	4.99296e+06	2.73945e+08	7.77529e+06	3.36173e+08	1.35228e+09	4.96802e+08	5.59265e+06	7.55512e+08	4.49506e+06	5.10725e+08	1.17594e+10	1.64044e+08	7.80458e+07	6.72428e+08	1.22004e+09	1.45113e+06	6.00048e+06	1.52382e+09	2.13143e+09	7.6432e+06	4.19087e+07	2.02702e+06	7.05412e+08
C308	Subject_50	5yo	PolyIC	Male	0	2.11156e+06	443617	8.05643e+06	1.403e+07	2.72127e+08	4.91661e+09	2.42229e+08	2.1541e+08	4.82145e+07	1.14222e+08	4.12588e+09	1.38855e+06	4.43512e+06	7.18998e+07	1.43147e+08	2.90481e+07	1.99468e+09	1.16361e+07	460471	1.9308e+06	8.56586e+08	5.34029e+06	2.43525e+08	6.23686e+07	2.27023e+08	1.25816e+09	5.24939e+08	2.86652e+06	2.908e+08	4.14288e+06	4.6179e+08	1.28133e+10	5.99548e+07	6.55469e+07	4.29919e+08	1.14105e+09	1.07438e+06	4.65179e+06	8.85443e+08	1.74413e+09	7.96275e+06	4.34139e+07	1.67774e+06	4.06573e+08
[truncated: 3 more columns]

## Sheet: Corrected values (n=47)
	Subject	Age	Stimuli	Sex	sLRIy1	3-Methylhistidine	6-Methylnicotinamide	Acetylcarnitine	alpha-Linolenic acid	Aminobenzoic acid	Arginine	Asparagine	Betaine	Biotin	Carnitine	Choline	Cotinine	Creatine	Creatinine	Cystine	Folic acid	Glutamine	Glycerophospho-N-palmitoyl ethanolamine	Guanine	Histamine	Histidine	Homoserine lactone	Hydroxy proline	Hypoxanthine	Indoleacrylic acid	Isoleucine	Lysine	Lyso-PAF-C16	Methionine	Methylpentenoic acid	Niacinamide	Norleucine	Palmitoyl sphingomyelin	Pantothenic acid	Phenylalanine	Proline	Propionylcarnitine	Prostaglandin	Pyridoxine	Pyroglutamic acid	SDMA	Serine	Stearoylethanolamide	Thiamine
C001	Subject_1	Cord	Unstimulated	Female	0	6.68568	5.75484	9.08305	7.09326	8.17523	7.63931	6.30627	6.03481	7.58354	6.60104	9.62754	8.4556	7.0485	7.92935	7.983	7.35545	8.00931	6.95769	8.50562	7.11688	8.36566	6.3	8.44274	7.89954	6.68706	6.06623	7.15637	6.20246	8.81046	6.45917	8.5985	10.0991	6.45784	7.65859	8.95175	9.05552	6.65885	6.59142	7.37839	9.1546	5.94924	9.29562	6.5837	8.02558
C002	Subject_1	Cord	LPS	Female	0	6.71379	5.82175	9.10757	7.0589	8.18712	7.6261	6.30191	6.0618	7.5568	6.56597	9.59641	8.44899	7.11594	7.94261	7.95555	7.33544	8.01761	6.88432	8.47689	7.09223	8.35218	6.26141	8.40984	7.90474	6.6128	5.88981	7.05835	6.19721	9.30563	6.43635	8.58927	9.94261	6.52878	7.60958	8.94269	9.06775	6.59604	6.60998	7.37077	9.02296	5.92726	9.27939	6.48433	8.04608
C003	Subject_1	Cord	Imiquimod	Female	0	6.75229	5.74427	9.09859	7.09324	8.17177	7.58149	6.46137	6.12269	7.56969	6.54731	9.57738	8.41668	7.17651	7.93615	7.93348	7.36851	7.96371	6.92993	8.45757	7.08745	8.33853	6.3294	8.39795	7.886	6.61948	6.1586	7.00273	6.17567	9.29649	6.51193	8.48303	9.89495	6.30506	7.59062	8.88013	9.04503	6.59287	6.6188	7.37591	9.13894	5.92857	9.27383	6.45349	7.88467
C004	Subject_1	Cord	PolyIC	Female	0	6.66981	5.76209	9.0922	7.11533	8.22276	7.60422	6.29889	6.16552	7.6198	6.57389	9.6104	8.42781	7.1565	7.94007	7.9386	7.39553	8.02986	6.96737	8.44254	7.08997	8.34021	6.28184	8.38678	7.8837	6.6105	6.00907	7.90705	6.18618	9.30967	6.47688	8.64132	9.90929	6.50974	7.65285	8.90474	9.04516	6.53698	6.66893	7.34177	9.17247	5.90603	9.26794	6.38228	8.00229
C005	Subject_2	Cord	Unstimulated	Male	1	6.78279	5.84371	9.10999	7.14317	8.19038	7.70979	6.30364	6.13124	7.63472	6.68172	9.63621	8.43902	7.17549	7.97599	7.92511	7.40489	8.20601	7.04581	8.42814	7.14951	8.4233	6.39148	8.46509	7.97306	6.68988	6.15243	7.22206	6.29004	8.67157	6.54313	8.52263	9.98302	6.69571	7.68289	8.91759	9.09316	6.91144	6.69666	7.40367	9.18779	5.97965	9.31597	6.60366	7.94578
C006	Subject_2	Cord	LPS	Male	1	6.75392	5.78175	9.07011	7.14437	8.17445	7.54159	6.34169	6.11298	7.57195	6.57241	9.62664	8.4585	7.12836	7.93594	7.97394	7.3382	7.94676	6.95247	8.46444	7.04115	8.26259	6.29045	8.35824	7.86197	6.60064	5.99754	7.05611	6.20229	8.63902	6.53562	8.46861	9.91967	6.50593	7.62673	8.95533	9.01568	6.87957	6.63602	7.48335	9.16389	5.91147	9.23127	6.46285	8.04844
C007	Subject_2	Cord	Imiquimod	Male	1	6.54018	5.7949	9.0464	7.14825	8.17818	7.6643	6.31691	6.07274	7.62354	6.62047	9.60713	8.43059	7.02108	7.93237	8.01251	7.38827	8.21462	7.00515	8.40739	7.13759	8.39971	6.3878	8.44896	7.94867	6.71487	6.01024	6.93701	6.1874	9.26086	6.55219	8.49716	9.98586	6.61706	7.63797	8.91648	9.04606	6.8975	6.64833	7.42647	9.17994	5.9343	9.32169	6.39995	7.89002
C008	Subject_2	Cord	PolyIC	Male	1	6.67927	5.80703	9.05677	7.16902	8.14719	7.58179	6.41579	6.03141	7.58981	6.58373	9.58777	8.41825	7.10143	7.91349	7.84778	7.35671	8.01546	6.97753	8.4317	7.06779	8.32798	6.32723	8.3745	7.865	6.65511	6.55939	7.89089	6.20557	8.57663	6.5617	8.5909	9.91851	6.5584	7.63141	8.95784	9.01432	6.83261	6.64016	7.46215	9.26489	5.92631	9.25404	6.39514	7.90593
C009	Subject_3	Cord	Unstimulated	Female	1	6.89527	5.85524	9.1092	7.16144	8.11741	7.53941	6.24714	6.14796	7.53421	6.6118	9.61607	8.46588	7.28	7.98269	7.96772	7.31038	7.81327	7.00392	8.47111	7.12647	8.29535	6.28879	8.37493	7.8509	6.64077	6.19469	6.88268	6.16303	8.67601	6.51202	8.52941	9.90424	6.31839	7.54949	8.91596	9.05044	6.1901	6.62457	7.38012	9.1708	5.92733	9.24371	6.37138	8.16883
C010	Subject_3	Cord	LPS	Female	1	6.7502	5.77423	9.10947	7.24548	8.251	7.60263	6.25391	6.03545	7.64593	6.62599	9.61688	8.4321	7.33222	8.00388	8.03581	7.40639	8.01636	7.09653	8.4639	7.07012	8.35917	6.40213	8.46206	7.91799	6.74968	6.18827	6.8501	6.16463	8.59153	6.59459	8.5388	10.1027	6.40304	7.66262	8.93529	9.05384	6.15282	6.72292	7.42245	9.19314	5.92962	9.29374	6.3601	8.12158
C011	Subject_3	Cord	Imiquimod	Female	1	6.92841	5.81756	9.11435	7.11063	8.13452	7.52169	6.27629	6.18023	7.53043	6.59033	9.59008	8.44299	7.41207	8.00905	7.96153	7.29543	7.77608	6.98006	8.53178	7.05153	8.20564	6.25343	8.30942	7.82723	6.62424	6.17147	6.83622	6.11491	9.18128	6.49554	8.42253	9.93063	6.23638	7.59884	9.03962	9.02185	6.28196	6.64517	7.41238	9.10786	5.88717	9.21683	6.52634	8.14631
C012	Subject_3	Cord	PolyIC	Female	1	6.93305	5.8177	9.13408	7.24191	8.26981	7.50339	6.1752	6.15984	7.65915	6.60737	9.63048	8.45851	7.01161	7.99078	7.96267	7.42425	7.79374	7.11856	8.48034	7.0886	8.2335	6.25999	8.29343	7.82348	6.65198	6.1661	7.87909	6.13357	9.19697	6.65436	8.61669	10.0328	6.2885	7.70849	8.95981	9.02458	6.16942	6.76015	7.39144	9.1997	5.87274	9.21982	6.46342	8.19005
C013	Subject_4	5yo	Unstimulated	Male	0	6.73939	5.77458	9.0894	7.06552	8.14474	7.64163	6.34397	6.16836	7.58693	6.69177	9.60881	8.44891	7.13818	7.98416	8.07188	7.36323	8.02795	6.99318	8.45947	7.17448	8.37963	6.36513	8.43372	7.9337	6.72398	6.25782	7.0146	6.24143	9.21794	6.43676	8.51274	10.0497	6.58797	7.59894	8.9438	9.07106	6.88816	6.54438	7.35844	9.18729	5.98067	9.29964	6.50756	8.06701
C014	Subject_4	5yo	LPS	Male	0	6.64934	5.7904	9.11324	7.1227	8.18846	7.56391	6.27494	6.07885	7.57172	6.6608	9.62601	8.46743	7.16399	8.02617	8.02192	7.34532	7.9726	6.92347	8.43965	7.15387	8.30992	6.38106	8.39814	7.90623	6.63744	6.2406	6.90849	6.21326	9.08144	6.48319	8.54941	9.87843	6.5549	7.60221	8.94318	9.04243	6.87611	6.59796	7.3899	9.17531	5.92113	9.25028	6.33887	8.12719
C015	Subject_4	5yo	Imiquimod	Male	0	6.78233	5.79396	9.10981	7.15208	8.19618	7.50428	6.21864	6.15964	7.61664	6.59301	9.57154	8.47216	7.19641	7.97561	7.9649	7.38656	7.89385	6.9812	8.52509	7.06235	8.24018	6.28394	8.33016	7.81617	6.5694	5.9931	6.84549	6.14632	9.2148	6.48899	8.45034	9.96814	6.38425	7.64629	9.04313	9.00609	6.83872	6.62897	7.4868	9.26074	5.86438	9.19395	6.26408	8.13326
C016	Subject_4	5yo	PolyIC	Male	0	6.80745	5.78828	9.09121	7.07719	8.09506	7.49493	6.20862	6.20575	7.5745	6.61662	9.5765	8.45487	7.34117	8.00645	7.96104	7.35227	7.85276	6.96839	8.41892	7.06553	8.24936	6.27499	8.31659	7.82515	6.59123	6.21289	7.77552	6.12594	9.07586	6.49593	8.56735	9.93356	6.2495	7.58913	8.91044	9.01272	6.79685	6.56603	7.4549	9.25153	5.88415	9.20472	6.33375	8.08834
C017	Subject_4	Cord	Unstimulated	Male	0	6.77625	5.89247	9.11869	7.16137	8.24515	7.60264	6.29829	6.14621	7.63899	6.67159	9.60745	8.46009	7.15112	7.99903	8.01984	7.39767	7.95147	6.98029	8.46652	7.09949	8.31629	6.3007	8.37226	7.89527	6.74139	6.18801	7.16273	6.2079	8.64966	6.59224	8.43961	10.021	6.48906	7.68871	8.9656	9.05701	6.87375	6.66274	7.40432	9.22512	5.93365	9.27268	6.30614	8.15867
C018	Subject_4	Cord	LPS	Male	0	6.93551	5.96274	9.11663	7.19863	8.23962	7.57274	6.28114	6.20843	7.65812	6.6662	9.61453	8.45205	7.19268	7.99654	8.05425	7.41791	7.97133	7.02794	8.55969	7.09223	8.30428	6.35734	8.41929	7.86744	6.64402	6.21104	7.18041	6.22143	8.5367	6.58328	8.50472	10.1472	6.46063	7.7072	8.98728	9.04502	6.85708	6.71446	7.43172	9.26052	5.89599	9.26005	6.41063	8.19519
C019	Subject_4	Cord	Imiquimod	Male	0	6.64374	5.81802	9.02993	7.12894	8.17642	7.65591	6.37943	6.01907	7.58626	6.65911	9.58501	8.42512	7.03094	7.9212	7.93792	7.36272	8.196	6.97813	8.33326	7.098	8.36224	6.41234	8.41007	7.93302	6.77745	6.28008	7.02533	6.1503	8.31423	6.52392	8.43549	10.0608	6.51262	7.61959	8.8851	9.03135	6.78945	6.6635	7.4236	9.25985	5.98419	9.30526	6.36826	7.89112
C020	Subject_4	Cord	PolyIC	Male	0	6.98624	6.01088	9.31837	7.21079	8.19763	7.58015	6.28376	6.3536	7.62564	6.62185	9.69391	8.39795	7.43673	8.1981	7.98771	7.37538	8.01069	6.98795	8.55654	7.28787	8.29411	6.32465	8.36861	7.86705	6.67584	6.21715	8.00677	6.35484	9.0286	6.50708	8.46826	9.98166	6.33031	7.6838	9.0205	9.01406	6.83115	6.68459	7.46148	9.22934	5.91125	9.25085	6.33386	8.40385
C021	Subject_5	5yo	Unstimulated	Female	0	6.79876	5.82305	9.07961	7.16109	8.12615	7.56798	6.26122	6.1438	7.62358	6.7059	9.62639	8.4474	7.18225	7.99958	8.06273	7.40438	7.94485	6.98885	8.49215	7.1741	8.3079	6.31034	8.39444	7.89652	6.64988	6.23118	7.08897	6.27595	8.37655	6.47954	8.59026	9.93376	6.13915	7.66208	8.96195	9.05734	6.43719	6.57673	7.39903	9.21315	5.96549	9.23492	6.35279	8.15139
C022	Subject_5	5yo	LPS	Female	0	6.64658	5.79728	9.08854	7.13124	8.12593	7.61266	6.30418	6.04002	7.60323	6.72308	9.65257	8.42837	6.95216	8.00396	8.07847	7.35213	8.05456	6.86562	8.47988	7.2142	8.37549	6.34664	8.44573	7.95228	6.7389	6.10475	7.09209	6.32452	8.3625	6.49412	8.58238	10.0013	6.22779	7.67151	8.91429	9.05783	6.38094	6.59338	7.3757	9.19957	5.94729	9.29055	6.44075	8.1612
C023	Subject_5	5yo	Imiquimod	Female	0	6.74489	5.831	9.08716	7.10068	8.09128	7.56524	6.28804	6.08027	7.61731	6.65799	9.62635	8.23071	7.13705	7.98122	8.04458	7.37693	8.00575	6.88392	8.44543	7.23262	8.32387	6.3318	8.40591	7.87274	6.68609	6.13198	7.07316	6.28445	8.32782	6.46874	8.58346	10.0115	6.08541	7.641	8.9965	9.04053	6.40221	6.57811	7.41669	9.19503	5.92649	9.23741	6.36115	8.1413
C024	Subject_5	5yo	PolyIC	Female	0	6.66813	5.82121	9.06226	7.12504	8.11103	7.61206	6.35075	6.05399	7.61208	6.68002	9.61931	8.43745	7.12392	7.97466	8.04566	7.37516	8.08233	6.94812	8.44522	7.22582	8.35802	6.34167	8.42048	7.90897	6.68922	6.28203	7.8109	6.27594	8.92879	6.47848	8.57232	9.91643	6.27868	7.64879	8.85102	9.04432	6.43241	6.58812	7.3666	9.25719	5.96893	9.26934	6.32655	8.11123
C025	Subject_5	Cord	Unstimulated	Female	0	6.84432	5.83891	9.08599	7.13076	8.21189	7.52442	6.32584	6.20482	7.60228	6.64036	9.58821	8.44428	7.32069	8.00341	8.01609	7.36257	7.7553	7.04054	8.56498	7.08035	8.26709	6.21032	8.34469	7.87372	6.63307	6.2281	7.10772	6.2399	8.977	6.52637	8.54857	9.99166	6.49473	7.65647	9.01795	9.04135	6.5977	6.6501	7.39387	9.21724	5.92598	9.20213	6.49504	8.14233
C026	Subject_5	Cord	LPS	Female	0	6.76538	5.84933	9.08593	7.17749	8.1963	7.58652	6.25936	6.13371	7.61896	6.65066	9.65181	8.45423	7.11809	7.99748	8.02428	7.38644	7.81011	6.99118	8.43818	7.15091	8.28984	6.23189	8.35178	7.87925	6.7158	6.27514	6.9763	6.24024	8.96767	6.3212	8.54278	9.98271	6.47146	7.64175	8.86414	9.06857	6.55369	6.66129	7.35877	9.25886	5.9135	9.22572	6.36469	8.16221
C027	Subject_5	Cord	Imiquimod	Female	0	6.71472	5.83557	9.09335	7.15329	8.18023	7.57096	6.24087	6.1293	7.60907	6.66562	9.63543	8.44676	7.30718	8.01603	8.02565	7.36191	7.83214	6.9951	8.53477	7.1061	8.28198	6.23195	8.31457	7.88942	6.69248	6.09409	6.93947	6.21802	8.93979	6.50198	8.56967	9.98784	6.48011	7.63017	8.92872	9.03808	6.60096	6.65985	7.37397	9.20232	5.94918	9.22803	6.31725	8.11026
C028	Subject_5	Cord	PolyIC	Female	0	6.76961	5.83081	9.05313	7.1679	8.19716	7.55053	6.28035	6.15871	7.61128	6.6574	9.61284	8.44939	7.28871	8.00576	8.01686	7.38825	7.92679	7.01023	8.51648	7.09083	8.31868	6.29256	8.38566	7.91215	6.63832	6.09317	7.771	6.19742	8.23901	6.54972	8.43525	10.0285	6.39299	7.69795	8.87823	9.03471	6.54519	6.68544	7.4103	9.21593	5.9268	9.24375	6.33148	8.08929
C029	Subject_6	5yo	Unstimulated	Female	1	6.8418	5.76785	9.06749	7.18496	8.2101	7.463	6.28774	6.16828	7.66329	6.61281	9.58708	8.43132	7.33673	8.00192	7.97403	7.4218	7.73086	7.08281	8.46557	7.03846	8.19435	6.1284	8.28205	7.80403	6.54767	6.21352	7.04264	6.22011	8.99307	6.55535	8.52779	10.0226	6.47975	7.71768	9.00422	9.03351	6.66374	6.70607	7.43521	9.23485	5.90583	9.15894	6.44942	8.06269
C030	Subject_6	5yo	LPS	Female	1	6.77304	5.77268	9.08724	7.15257	8.15289	7.58488	6.40362	6.05858	7.62602	6.63797	9.59578	8.44275	7.19855	7.97463	8.01488	7.38657	7.98694	6.99888	8.48707	7.0742	8.32748	6.2831	8.36885	7.89853	6.67711	6.28198	6.9561	6.1996	8.20213	6.52992	8.60272	10.0792	6.40883	7.6771	8.93261	9.02973	6.65267	6.67066	7.42071	9.27286	5.94241	9.25583	6.40156	8.16549
C031	Subject_6	5yo	Imiquimod	Female	1	6.61062	5.67138	9.02197	7.10013	8.11709	7.65859	6.33991	6.10767	7.5827	6.67038	9.55562	8.44275	7.10017	7.92945	8.07626	7.33796	8.28116	6.94315	8.40822	7.10908	8.39925	6.36114	8.44265	7.95778	6.73529	6.20397	6.78264	6.17636	8.8692	6.46452	8.60843	9.89892	6.46562	7.59962	8.87804	9.03461	6.66881	6.60619	7.41316	9.18481	5.97159	9.31199	6.34483	7.95353
C032	Subject_6	5yo	PolyIC	Female	1	6.68259	5.79936	9.08594	7.15821	8.20537	7.56812	6.37075	6.1067	7.64253	6.63071	9.60711	8.42517	7.26514	7.97702	7.98758	7.40534	8.08225	7.02682	8.4333	7.06424	8.31561	6.3265	8.39186	7.88499	6.68515	5.88959	7.72737	6.13857	8.90821	6.55007	8.60554	10.0368	6.52558	7.69179	8.87049	9.01943	6.63516	6.70411	7.39924	9.23538	5.94041	9.23902	6.37657	8.07562
C033	Subject_6	Cord	Unstimulated	Female	1	6.74089	5.89751	9.09712	7.11551	8.11572	7.62519	6.27362	6.08696	7.59357	6.71829	9.63304	8.44654	7.16264	8.00307	8.12028	7.36965	8.07251	6.98629	8.47888	7.16001	8.36734	6.32152	8.41323	7.96446	6.71292	6.12157	7.39189	6.30905	8.87757	6.51564	8.57944	9.96486	6.72097	7.61123	8.93263	9.08273	6.69123	6.64083	7.35606	9.21331	5.95518	9.28664	6.36334	8.09559
C034	Subject_6	Cord	LPS	Female	1	6.72844	5.89565	9.10257	7.16788	8.174	7.63202	6.33673	6.08326	7.64569	6.69674	9.61219	8.48423	6.27528	7.98124	7.9534	7.3944	8.06637	6.98796	8.46049	7.13553	8.3654	6.34402	8.43352	7.9443	6.71976	6.15276	7.27639	6.27526	8.90031	6.58983	8.52202	10.136	6.35704	7.66935	8.88911	9.07331	6.67707	6.66806	7.35247	9.24498	5.96526	9.28999	6.35349	8.10297
C035	Subject_6	Cord	Imiquimod	Female	1	6.63437	5.83127	9.04326	7.1478	8.16741	7.69429	6.47728	6.01297	7.63838	6.70085	9.58883	8.41041	7.00599	7.94122	7.95487	7.39979	8.25457	6.98856	8.39979	7.11466	8.43715	6.39423	8.4629	7.95912	6.71748	6.21796	7.12588	6.27104	8.86867	6.55668	8.53392	9.99197	6.80227	7.66971	8.95661	9.06759	6.65767	6.66786	7.44156	9.2985	6.03477	9.32769	6.39036	8.04991
C036	Subject_6	Cord	PolyIC	Female	1	6.91398	6.02104	9.35369	7.12491	8.11398	7.61721	6.47429	6.28221	7.60894	6.66097	9.78631	8.20854	7.45421	8.21463	8.04701	7.37801	8.03756	6.98476	8.59222	7.35475	8.35316	6.24376	8.41025	7.92659	6.69553	6.0187	7.91898	6.54448	8.74346	6.49786	8.47713	10.0704	6.18776	7.64531	9.08975	9.0593	6.69681	6.58286	7.46579	9.20995	5.95487	9.26845	6.43439	8.40765
C037	Subject_7	Cord	Unstimulated	Male	0	6.74729	5.77945	9.04698	7.31706	8.25187	7.62632	6.32812	6.12283	7.70204	6.67697	9.57792	8.44926	7.16678	7.93979	8.06271	7.46064	8.05125	7.14811	8.45255	7.10186	8.36318	6.29101	8.39401	7.93528	6.66076	6.17431	7.08723	6.22637	8.90313	6.72698	8.58099	10.1594	6.68591	7.72999	8.98977	9.06646	6.82021	6.80854	7.42931	9.32842	6.01725	9.29029	6.68638	8.03262
C038	Subject_7	Cord	LPS	Male	0	6.85732	5.90647	9.15058	7.1954	8.17806	7.60115	6.31279	6.04433	7.63582	6.70185	9.64995	8.40156	7.28676	8.02352	7.93805	7.38978	8.03602	7.05723	8.49251	7.1513	8.37959	6.30941	8.4529	7.92483	6.65277	6.60041	7.12324	6.25343	8.81004	6.67208	8.6031	9.97131	6.5091	7.66936	8.91502	9.07612	6.8462	6.77047	7.35179	9.27939	5.95697	9.28974	6.50023	8.17813
C039	Subject_7	Cord	Imiquimod	Male	0	6.94604	5.80555	9.09783	7.31192	8.2602	7.44265	6.19197	6.19718	7.69594	6.60805	9.61468	8.1955	7.34803	7.98299	7.97014	7.45471	7.81481	7.11385	8.52196	7.04749	8.20395	6.1344	8.21548	7.80929	6.52751	6.11396	6.97682	6.20824	8.31074	6.71257	8.6824	10.0948	6.45883	7.75174	9.04574	9.01951	6.87119	6.81296	7.41107	9.25969	5.83331	9.16684	6.62882	8.20456
C040	Subject_7	Cord	PolyIC	Male	0	6.94775	5.80432	9.09839	7.25499	8.24005	7.48153	6.2614	6.20561	7.69665	6.59321	9.57289	8.19523	7.35252	7.96175	7.91887	7.45059	7.85732	7.11162	8.45496	6.97723	8.21454	6.15652	8.29917	7.79625	6.53265	6.04938	7.77636	6.17689	8.88011	6.70967	8.67432	10.0598	6.29842	7.72288	8.98099	8.99701	6.83376	6.82049	7.45502	9.32071	5.86674	9.17568	6.54407	8.15198
C041	Subject_7	5yo	Unstimulated	Male	0	6.75605	5.80414	9.09186	7.114	8.09543	7.52208	6.21435	6.10706	7.55213	6.66004	9.59783	8.2117	7.2642	7.97594	7.97259	7.31422	7.80801	6.9351	8.5583	7.11209	8.23066	6.17224	8.31899	7.83548	6.57516	6.01136	7.09904	6.20675	8.72936	6.46818	8.40445	9.9199	6.53609	7.56986	8.87887	9.03624	7.15622	6.63556	7.40932	9.14329	5.86193	9.20812	6.41088	8.08157
C042	Subject_7	5yo	LPS	Male	0	6.90916	5.80123	9.24806	7.18717	8.20576	7.55103	6.35201	6.1455	7.64224	6.63346	9.69169	8.2727	7.24814	8.09489	7.98638	7.43353	7.88992	6.98202	8.46139	7.11075	8.26513	6.18467	8.33597	7.84369	6.60777	6.18653	7.07853	6.26698	8.7154	6.63851	8.52604	10.0097	6.56598	7.67859	8.84885	9.03174	7.1508	6.74099	7.37954	9.20772	5.87897	9.21421	6.40646	8.19796
C043	Subject_7	5yo	Imiquimod	Male	0	6.86589	5.74968	9.09795	7.20761	8.20537	7.52494	6.22294	6.13954	7.65948	6.60044	9.57733	8.42568	7.20518	7.94357	7.95144	7.43307	8.014	7.03211	8.48241	7.07707	8.27496	6.20437	8.30149	7.85558	6.56674	6.01764	6.98568	6.14891	8.72912	6.61363	8.63022	10.0109	6.49055	7.67906	9.00022	9.01906	7.14922	6.76227	7.44184	9.27614	5.93004	9.21695	6.43608	8.08848
C044	Subject_7	5yo	PolyIC	Male	0	6.75869	5.75454	9.10305	6.97535	8.01731	7.53633	6.23079	6.13387	7.46959	6.5909	9.5918	8.43288	7.28916	7.95612	7.95416	7.24516	7.94568	6.83641	8.53622	7.09841	8.28128	6.20666	8.32633	7.87111	6.67033	5.96582	7.83104	6.17096	8.62371	6.45811	8.42852	9.78279	6.48347	7.46692	8.87016	9.0236	7.13929	6.58032	7.39161	9.07784	5.89731	9.21543	6.33016	8.11028
C045	Subject_8	5yo	Unstimulated	Male	1	6.65851	5.73197	8.99551	6.91712	7.93374	7.69851	6.35314	6.08128	7.39279	6.68453	9.57518	8.4254	7.0713	7.90778	8.06382	7.17159	8.32299	6.82204	8.40939	7.12145	8.44421	6.38683	8.46848	8.01246	6.77518	6.18641	7.03404	6.20865	8.53067	6.31392	8.27341	9.81338	6.6753	7.39307	9.0306	9.08386	6.65452	6.48727	7.49009	9.02055	6.01466	9.35698	6.4245	7.99167
C046	Subject_8	5yo	LPS	Male	1	6.72055	5.76711	9.05086	7.17377	8.16451	7.58471	6.36401	6.10312	7.62813	6.64005	9.586	8.44611	7.28802	7.97244	7.99936	7.40856	7.95803	7.03601	8.43263	7.11661	8.30702	6.22125	8.36098	7.89477	6.60417	5.85093	6.9942	6.17231	8.72951	6.56808	8.58744	10.0137	6.37761	7.62646	8.91185	9.04626	6.64506	6.75693	7.40908	9.18583	5.95155	9.25266	6.43536	8.04448
C047	Subject_8	5yo	Imiquimod	Male	1	6.66082	5.7024	9.03413	7.10933	8.11917	7.62936	6.32047	6.14737	7.54924	6.63997	9.54783	8.44813	7.17972	7.89935	7.967	7.31668	8.14313	6.96847	8.37398	7.04586	8.32971	6.28627	8.3671	7.86198	6.74487	6.12608	7.01264	6.12789	8.64579	6.49876	8.51429	9.93592	6.52882	7.58559	8.95532	9.02302	6.66751	6.66106	7.48852	9.11373	5.8793	9.27064	6.45148	8.02661
C048	Subject_8	5yo	PolyIC	Male	1	6.68015	5.71313	9.0125	7.09567	8.12277	7.59338	6.33564	6.08751	7.5878	6.60146	9.52343	8.4148	7.09519	7.87172	7.96813	7.37263	8.14074	6.98801	8.3349	7.01106	8.31778	6.27573	8.34505	7.89105	6.63355	6.57194	7.97969	6.11129	8.66839	6.53398	8.54734	9.95786	6.51208	7.6142	8.88779	9.00655	6.60383	6.68297	7.476	9.14759	5.90188	9.27078	6.47353	7.97137
C049	Subject_8	Cord	Unstimulated	Male	1	6.8222	5.82465	9.09741	7.23815	8.18086	7.51429	6.20191	6.22955	7.65104	6.60495	9.57985	8.41526	7.31689	7.94074	7.93562	7.4161	7.72449	7.08541	8.43901	7.04908	8.21202	6.13743	8.28238	7.82071	6.50969	5.96062	7.17169	6.14042	8.71235	6.5221	8.57795	10.0068	6.42548	7.65723	8.87351	9.02239	6.60146	6.76257	7.42249	9.18957	5.88833	9.18152	6.46001	8.1372
C050	Subject_8	Cord	LPS	Male	1	6.88368	5.81386	9.07332	7.21152	8.14519	7.52613	6.19488	6.22391	7.58669	6.59614	9.60936	8.42044	7.15557	7.94585	7.92061	7.3881	7.81079	7.01444	8.44656	7.01514	8.25385	6.16482	8.30211	7.83054	6.57322	5.98567	7.07096	6.15874	8.68214	6.51669	8.5723	9.96076	6.52349	7.64784	8.97301	9.03921	6.58561	6.69432	7.46328	9.20053	5.88091	9.20663	6.46023	8.09612
C051	Subject_8	Cord	Imiquimod	Male	1	6.69757	5.72832	9.01047	7.07591	8.03398	7.58805	6.24998	6.02039	7.4913	6.64654	9.52818	8.39981	7.03962	7.89781	7.9792	7.2874	8.24108	6.90962	8.35851	7.09667	8.33804	6.30593	8.42551	7.91623	6.68268	5.88167	6.94459	6.14888	8.57175	6.47225	8.5352	9.93515	6.513	7.52208	8.96385	9.02456	6.65248	6.60749	7.50014	9.16111	5.95074	9.27791	6.46041	8.02054
C052	Subject_8	Cord	PolyIC	Male	1	6.83268	5.75606	9.06743	7.16963	8.16875	7.52782	6.24634	6.14083	7.60526	6.58215	9.56559	8.43237	7.25809	7.93316	7.93264	7.36072	7.98973	7.00237	8.40492	7.04895	8.27211	6.20658	8.32704	7.82117	6.62409	5.98704	8.024	6.11115	8.66574	6.50961	8.46828	9.944	6.10514	7.61796	8.83015	9.00826	6.54324	6.71685	7.41078	9.22745	5.88193	9.22928	6.45238	8.06927
C053	Subject_9	Cord	Unstimulated	Male	1	6.84552	5.89479	9.09188	7.15403	8.12646	7.5182	6.23584	6.1271	7.59218	6.68226	9.6052	8.20986	7.25194	8.01973	8.01211	7.36326	7.74394	6.98758	8.4673	7.12603	8.2529	6.15776	8.26702	7.86737	6.62262	6.14694	7.21391	6.2196	8.72609	6.56228	8.42816	9.88907	6.52564	7.62398	8.83985	9.04789	6.92474	6.62776	7.38129	9.18821	5.88917	9.22756	6.50113	8.1534
C054	Subject_9	Cord	LPS	Male	1	6.70389	5.8554	9.06968	7.15489	8.1547	7.5435	6.19834	6.07383	7.63645	6.6848	9.64346	8.44459	7.05211	8.00391	8.04049	7.41859	7.88132	6.93544	8.4644	7.10979	8.26963	6.24727	8.32832	7.88442	6.6189	6.01245	6.92341	6.17823	8.80121	6.59655	8.59667	10.0238	6.61848	7.67638	8.88522	9.04711	6.93456	6.6656	7.41998	9.23221	5.92407	9.22192	6.45641	8.0551
C055	Subject_9	Cord	Imiquimod	Male	1	6.80831	5.84974	9.0552	7.09835	8.07643	7.52359	6.18908	6.10486	7.57521	6.65899	9.57833	8.45247	7.22356	8.00963	7.99385	7.3254	7.80454	6.97076	8.44152	7.10256	8.23151	6.17182	8.29509	7.82232	6.57797	6.07688	6.98323	6.1623	8.60643	6.57531	8.53054	10.0443	6.11121	7.60554	8.82569	8.32467	6.90195	6.6386	7.40999	9.16672	5.86423	9.17934	6.40053	8.06838
C056	Subject_9	Cord	PolyIC	Male	1	6.7397	5.83415	9.03577	7.02407	8.07302	7.53473	6.28286	6.10466	7.50399	6.63917	9.57276	8.44622	7.26583	7.93392	8.00929	7.25918	7.89382	6.88391	8.44997	7.02267	8.29352	6.21661	8.35951	7.87911	6.54285	5.95238	7.77725	6.13319	8.63982	6.39894	8.35235	9.88562	6.63116	7.51156	8.98997	9.02437	6.86293	6.581	7.44806	9.14812	5.88688	9.20103	6.44	8.05654
C057	Subject_10	Cord	Unstimulated	Female	0	6.78555	5.85532	9.06155	7.00352	8.06464	7.52692	6.21209	6.10826	7.45531	6.61895	9.56683	8.41636	7.25271	7.93435	7.98101	7.21239	7.74454	6.89241	8.42114	7.06466	8.22428	6.16137	8.31474	7.86084	6.62617	5.84046	7.12445	6.19717	8.54639	6.36547	8.43528	9.94636	6.53888	7.45609	8.81022	9.04152	6.51127	6.56045	7.42585	9.07587	5.86286	9.20363	6.56253	8.10953
C058	Subject_10	Cord	LPS	Female	0	6.53635	5.67192	8.92356	7.15091	8.15776	7.66598	6.28243	5.89384	7.60284	6.61546	9.51672	8.37182	6.93004	7.79491	8.03825	7.37773	8.32914	7.00744	8.27763	6.9174	8.39654	6.39964	8.41213	7.96442	6.69993	6.10365	6.90683	6.13823	8.6995	6.50929	8.45252	9.91984	6.6493	7.62622	8.78456	9.02614	6.39671	6.70514	7.51876	9.19552	5.98416	9.31458	6.55764	7.82087
C059	Subject_10	Cord	Imiquimod	Female	0	6.64959	5.77993	8.99496	7.03003	8.00136	7.60858	6.29745	6.08982	7.46333	6.64168	9.55834	8.42031	7.13069	7.89535	8.02671	7.24292	8.08669	6.86935	8.36965	7.11034	8.34892	6.29305	8.36453	7.92849	6.72096	5.98605	7.01978	6.17722	8.53921	6.41594	8.4685	9.88037	6.62718	7.4706	8.86637	9.05051	6.4941	6.57115	7.46007	9.07351	5.95509	9.28653	6.47897	8.06356
C060	Subject_10	Cord	PolyIC	Female	0	6.78247	5.78271	9.08324	7.20241	8.1597	7.50577	6.26935	6.14085	7.62403	6.58598	9.56177	8.42535	7.28532	7.93834	7.95179	7.39185	7.78768	7.04398	8.42117	7.08378	8.22092	6.1525	8.28211	7.83988	6.55661	5.82187	7.81368	6.17364	8.70549	6.55609	8.50255	9.90967	6.5396	7.67304	8.81308	9.0287	6.50813	6.71744	7.42487	9.20048	5.85771	9.19941	6.45934	8.0509
C061	Subject_10	5yo	Unstimulated	Female	0	6.79216	5.73299	9.01646	7.18012	8.10742	7.51776	6.19536	6.13368	7.58726	6.63749	9.56592	8.19742	7.26587	7.91726	7.99769	7.35829	7.65131	6.97805	8.38403	7.14267	8.21008	6.13392	8.27972	7.84169	6.53239	6.05854	7.19118	6.25797	8.64902	6.59445	8.4373	9.97072	6.48436	7.62651	8.81462	9.02349	7.22362	6.66044	7.44846	9.16135	5.87922	9.19033	6.54406	7.99832
C062	Subject_10	5yo	LPS	Female	0	6.72231	5.7719	9.07642	7.16521	8.12062	7.4528	6.08259	6.2184	7.56831	6.61827	9.58978	8.4262	7.2066	7.91767	7.94919	7.34938	7.55115	6.93849	8.42562	7.11507	8.11811	6.0166	8.21221	7.79161	6.51495	5.85824	7.20174	6.20655	8.62032	6.53757	8.57448	9.98962	6.44362	7.58818	8.88368	9.01141	7.24413	6.70349	7.41674	9.17384	5.84021	9.12385	6.63002	8.06299
C063	Subject_10	5yo	Imiquimod	Female	0	6.82331	5.77063	9.05315	7.21135	8.15404	7.55155	6.09359	6.19795	7.64015	6.61375	9.58798	8.44624	7.24453	7.93992	7.95844	7.39546	7.98119	7.00323	8.50059	7.10986	8.2666	6.23021	8.33234	7.85929	6.6041	6.04804	7.08555	6.20376	8.58967	6.58186	8.49346	9.98317	6.54665	7.65615	8.92609	9.02205	7.24883	6.77188	7.46272	9.268	5.88572	9.21613	6.45485	8.06092
C064	Subject_10	5yo	PolyIC	Female	0	6.74713	5.77427	9.07885	6.89833	7.91691	7.47371	6.16812	6.22735	7.37942	6.58309	9.55079	8.41156	7.25094	7.92812	7.89717	7.16857	7.67266	6.74862	8.44759	7.03867	8.16978	6.06191	8.24568	7.7662	6.56892	5.71481	7.84126	6.16477	8.46886	6.30227	8.39785	9.81408	6.47819	7.37362	8.94721	8.99192	7.18361	6.49794	7.4623	9.08477	5.83825	9.14169	6.38897	8.0688
C065	Subject_11	Cord	Unstimulated	Female	0	6.7462	5.85239	9.02653	7.23084	8.17159	7.69607	6.23988	6.27069	7.60573	6.88878	9.57605	8.45006	6.89192	8.01756	8.04081	7.36444	7.99361	6.93251	8.42744	7.16368	8.28984	6.33681	8.37965	7.94949	6.71476	5.97938	7.41572	6.41888	8.69197	6.61195	8.4995	10.0884	6.3208	7.60641	8.83559	9.0597	6.96344	6.76873	7.42605	9.19699	5.98408	9.28417	6.54756	7.91282
C066	Subject_11	Cord	LPS	Female	0	6.65944	5.78335	8.94687	6.97257	7.93676	7.63245	6.2389	6.03618	7.35242	6.71742	9.52478	8.4311	6.89058	7.85163	8.02812	7.12854	8.17154	6.70566	8.31035	6.67376	8.30787	6.35138	8.36889	7.91348	6.79285	6.09341	7.25581	6.24143	7.77777	6.30313	8.36339	9.8727	6.14535	7.3208	8.86627	9.02697	6.81278	6.4849	7.56712	8.99201	5.99292	9.29266	6.36373	7.95306
C067	Subject_11	Cord	Imiquimod	Female	0	6.63178	5.75963	8.97849	7.20824	8.17852	7.50197	6.41196	6.04169	7.60756	6.63094	9.51097	8.19401	6.97095	7.82668	7.97006	7.36957	7.96415	6.9667	8.32979	7.06783	8.24696	6.26439	8.31292	7.83788	6.62051	6.02603	7.19394	6.22098	8.67305	6.57612	8.43539	10.0098	6.1364	7.64621	8.81129	8.99517	6.83236	6.75	7.51871	9.23952	5.90745	9.22538	6.39851	7.92766
C068	Subject_11	Cord	PolyIC	Female	0	6.60908	5.85969	8.99961	7.1082	8.06634	7.64363	6.30517	6.10531	7.51581	6.72723	9.52907	8.42107	7.00573	7.91765	8.00522	7.27553	8.07765	6.87427	8.38325	7.10336	8.29838	6.29424	8.33264	7.91315	6.74318	6.05604	7.86395	6.3142	8.56939	6.50896	8.38013	10.0358	6.18454	7.53721	8.86106	9.03156	6.86817	6.66495	7.4807	9.11519	5.97367	9.27254	6.45111	7.94888
C069	Subject_12	Cord	Unstimulated	Female	0	6.63484	5.704	8.96231	6.88399	7.84632	7.56817	6.27653	6.09533	7.25299	6.64614	9.49881	8.36173	7.04566	7.82637	7.99976	7.03114	7.92728	6.69914	8.30075	7.09283	8.29141	6.27701	8.30093	7.86291	6.61434	6.01434	6.91815	6.13391	8.34486	6.25432	8.29905	9.63748	6.4042	7.19251	8.85295	9.01215	6.28683	6.43235	7.49883	8.91218	5.95364	9.25128	6.66922	7.87708
C070	Subject_12	Cord	LPS	Female	0	6.72912	5.79682	9.01363	7.17876	8.14968	7.62423	6.32259	6.14587	7.61734	6.6819	9.5762	8.40851	7.08045	7.92349	8.03062	7.36921	8.07462	7.02515	8.39333	7.10378	8.36952	6.33633	8.39663	7.92436	6.66806	6.1388	6.86876	6.17158	8.52716	6.56185	8.457	9.96594	6.59534	7.61407	8.87253	9.04652	6.33631	6.73683	7.457	9.16635	5.98637	9.28852	6.48018	7.95419
C071	Subject_12	Cord	Imiquimod	Female	0	6.78655	5.78267	9.06602	7.18842	8.18222	7.59477	6.27744	6.16519	7.60442	6.65718	9.61561	8.4292	7.21069	7.9633	8.0162	7.38359	8.00814	7.03253	8.4107	7.10866	8.32094	6.29597	8.38234	7.91303	6.74606	5.86296	6.83821	6.17667	8.62676	6.64229	8.47106	10.0021	6.51806	7.65526	8.85819	9.05405	6.47637	6.72884	7.41429	9.19516	5.98206	9.27482	6.40149	8.0331
C072	Subject_12	Cord	PolyIC	Female	0	6.87089	5.7623	9.06972	7.12554	8.12957	7.42093	6.17724	6.27549	7.55356	6.57057	9.56419	8.39142	7.29563	7.92758	7.91705	7.33516	7.54961	6.98544	8.40815	7.02694	8.10341	6.01636	8.21473	7.7739	6.44072	6.03129	7.69169	6.13813	8.60135	6.56622	8.54382	10.0149	6.16091	7.55064	8.85569	9.01293	6.31618	6.66498	7.50463	9.13787	5.80847	9.12837	6.55369	8.04156
C073	Subject_13	Cord	Unstimulated	Male	1	6.78816	5.80553	9.07999	7.08431	8.12008	7.46907	6.16048	6.21757	7.53269	6.5826	9.56165	8.40427	7.27243	7.9384	7.94286	7.30185	7.67848	6.90206	8.45631	7.05972	8.19751	6.13847	8.26951	7.81494	6.52744	5.94031	7.00694	6.1464	8.1729	6.5428	8.53585	9.88963	6.36897	7.55242	8.89892	9.01025	6.8273	6.6998	7.47766	9.13627	5.92578	9.17899	6.42631	8.06528
C074	Subject_13	Cord	LPS	Male	1	6.82522	5.72725	9.06381	7.18585	8.15669	7.40346	6.08555	6.18563	7.58235	6.5391	9.51763	8.3826	7.27403	7.908	7.9012	7.36412	7.57405	7.00378	8.36068	7.02505	8.09407	6.03783	8.21078	7.7523	6.53905	5.77074	6.95564	6.11883	8.66723	6.60854	8.42767	10.0075	6.24198	7.61721	8.84173	8.99652	6.77741	6.7322	7.52283	9.18878	5.85166	9.12647	6.39254	7.994
C075	Subject_13	Cord	Imiquimod	Male	1	6.6944	5.73637	9.02524	7.1818	8.17242	7.44873	6.08971	6.15237	7.58319	6.58102	9.51882	8.38578	7.15016	7.87846	7.9308	7.37377	7.74003	6.99962	8.36986	7.02679	8.17575	6.12161	8.27072	7.81333	6.51809	6.01535	6.91512	6.11646	8.09765	6.63257	8.4564	10.0287	6.3189	7.64183	8.80924	8.98572	6.78692	6.74444	7.57093	9.29856	5.92403	9.17169	6.53	7.98369
C076	Subject_13	Cord	PolyIC	Male	1	6.70983	5.70227	9.0421	7.0681	8.0841	7.49093	6.18708	6.15765	7.50914	6.5755	9.56017	8.36688	7.22041	7.98387	7.93103	7.28048	7.89427	6.92847	8.39752	7.25335	8.24265	6.23984	8.31077	7.81394	6.533	5.81993	7.71809	6.20484	8.60896	6.53354	8.48578	9.93797	6.21657	7.51599	8.96799	8.96858	6.73286	6.64554	7.49917	9.11689	5.92345	9.20861	6.4271	8.10988
C077	Subject_14	Cord	Unstimulated	Female	1	6.79479	5.71791	9.07151	7.17605	8.15315	7.46676	6.23251	6.0945	7.5545	6.60028	9.52744	8.40837	7.14554	7.90762	7.94989	7.32629	7.67799	6.9728	8.39712	7.05667	8.20485	6.12625	8.24765	7.80302	6.56085	6.14783	6.86819	6.13058	8.6141	6.56183	8.43635	9.94052	6.36012	7.59486	8.85184	9.01974	6.33805	6.66724	7.47929	9.13529	5.91663	9.2046	6.39929	8.02485
C078	Subject_14	Cord	LPS	Female	1	6.74599	5.75302	9.0687	7.18136	8.17301	7.59372	6.24921	6.11462	7.59304	6.63985	9.6006	8.3945	7.15046	7.93371	8.019	7.38243	8.03704	7.0298	8.42999	7.10683	8.34689	6.33408	8.39095	7.92529	6.66307	6.11121	6.92102	6.14999	8.67524	6.60784	8.48644	10.0608	6.46527	7.60993	8.83104	9.04772	6.38	6.72682	7.43816	9.16849	5.97181	9.29038	6.45673	8.00244
C079	Subject_14	Cord	Imiquimod	Female	1	6.81463	5.72448	9.04858	7.18988	8.12476	7.52433	6.30689	6.14804	7.54996	6.60205	9.53617	8.39585	7.13782	7.90676	7.95744	7.34195	7.95543	6.98141	8.39888	7.09518	8.26327	6.32618	8.35615	7.85553	6.58452	6.24814	6.87993	6.13068	8.65311	6.54668	8.54028	9.96925	6.23473	7.58319	8.84877	9.01099	6.37413	6.69633	7.49788	9.13525	5.97529	9.25487	6.47933	8.08889
C080	Subject_14	Cord	PolyIC	Female	1	6.7337	5.65361	9.02979	7.14469	8.13021	7.46528	6.35628	6.08305	7.53555	6.56568	9.51166	8.40444	7.1836	7.8646	7.91589	7.30073	7.7116	6.95525	8.3518	7.04871	8.17821	6.14061	8.2419	7.81161	6.51492	6.08608	7.74792	6.09606	8.54858	6.49323	8.51987	9.93324	6.36154	7.52404	8.85247	8.98066	6.23005	6.63441	7.46081	9.08716	5.92951	9.18186	6.4448	7.93834
C081	Subject_15	5yo	Unstimulated	Male	1	6.72996	5.62581	9.02475	7.06477	8.04397	7.56267	6.28591	6.11149	7.50181	6.63796	9.51721	8.40419	7.07754	7.87826	7.97076	7.29531	7.88579	6.92608	8.39444	7.1077	8.30081	6.2852	8.33821	7.86122	6.62525	5.97444	7.07277	6.1555	8.22994	6.72809	8.47983	9.92905	6.56555	7.544	8.85058	9.03319	6.67201	6.59594	7.49906	9.10831	5.95073	9.24704	6.55352	8.01919
C082	Subject_15	5yo	LPS	Male	1	6.80777	5.67854	9.08885	7.23736	8.14023	7.49484	6.28219	6.20034	7.6076	6.58832	9.56167	8.41104	7.26131	7.93659	7.97348	7.40007	7.72328	7.01715	8.44251	7.1031	8.23107	6.23091	8.29903	7.82392	6.63241	6.14353	7.05057	6.16473	8.6578	6.79126	8.53009	9.9783	6.45647	7.63762	8.86299	9.03193	6.66692	6.69297	7.46441	9.18409	5.93764	9.19273	6.50423	8.09048
C083	Subject_15	5yo	Imiquimod	Male	1	6.77974	5.79888	8.84753	7.2283	8.18086	7.5138	6.36886	6.23234	7.66419	6.59694	9.67292	8.39843	7.27431	8.07862	7.95786	7.42654	7.7889	7.08987	8.58599	7.24643	8.25028	6.22591	8.30885	7.85881	6.58722	6.15087	6.97169	6.31041	8.68694	6.84617	8.5927	10.0111	6.48052	7.67359	9.0432	9.01929	6.68783	6.73729	7.35643	9.26042	5.90519	9.20041	6.52136	8.281
C084	Subject_15	5yo	PolyIC	Male	1	6.80701	5.73022	9.09653	6.97838	7.99503	7.57256	6.2449	6.07216	7.45584	6.61843	9.55396	8.40976	7.16498	7.9164	7.99015	7.21212	7.86714	6.84288	8.42716	7.07732	8.30812	6.22294	8.35881	7.86746	6.56374	5.92794	7.83353	6.14304	8.49639	6.48812	8.3657	9.84162	6.52228	7.44942	8.83045	9.04765	6.65892	6.49317	7.45379	9.06022	5.96322	9.24334	6.42739	8.08346
C085	Subject_15	Cord	Unstimulated	Male	1	6.773	5.79194	9.08135	7.21229	8.19187	7.55552	6.21683	6.11496	7.65672	6.61379	9.57543	8.42281	7.15724	7.93676	7.97284	7.42684	7.87949	7.02977	8.39411	7.07206	8.27642	6.1565	8.33308	7.9017	6.60815	6.17678	7.10429	6.1706	8.71588	6.80451	8.47823	10.0555	6.55119	7.67072	8.90531	9.03714	6.71255	6.67495	7.40602	9.20663	5.85047	9.22113	6.42797	8.09923
C086	Subject_15	Cord	LPS	Male	1	6.71286	5.77447	9.08582	6.97503	8.03527	7.5102	6.21459	6.13253	7.45816	6.59771	9.5644	8.43268	7.21519	7.93227	7.94376	7.20592	7.74309	6.82314	8.47431	7.05073	8.19829	6.05669	8.28211	7.82025	6.56206	6.03633	7.05584	6.16047	8.15068	6.52081	8.28483	9.86066	6.45515	7.47592	8.85116	9.01637	6.62002	6.51665	7.45453	9.06312	5.84755	9.1712	6.37512	8.12084
C087	Subject_15	Cord	Imiquimod	Male	1	6.78886	5.72432	9.05264	7.17171	8.20146	7.5153	6.14063	6.07598	7.58898	6.59182	9.55067	8.42965	7.13252	7.91434	7.95086	7.36243	7.92423	6.98661	8.46471	7.08189	8.26539	6.15282	8.27759	7.86459	6.59006	5.69425	6.99268	6.11718	8.62107	6.69666	8.44514	9.97001	6.44087	7.61807	8.85286	9.00199	6.65812	6.66859	7.41468	9.15991	5.83958	9.22212	6.43206	7.99996
C088	Subject_15	Cord	PolyIC	Male	1	6.62101	5.75237	9.04257	7.19429	8.19423	7.52388	6.19006	6.19328	7.6391	6.57327	9.52869	8.42686	7.11029	7.87066	7.95563	7.39808	7.92569	7.01695	8.43574	7.03972	8.26254	6.16035	8.32642	7.82918	6.63722	5.82927	7.77381	6.17714	8.6851	6.75721	8.58618	9.98534	6.4564	7.68221	8.95456	9.01123	6.60071	6.69146	7.44359	9.20337	5.8502	9.22631	6.35778	8.00159
C089	Subject_16	Cord	Unstimulated	Male	1	6.86266	5.62857	8.98725	7.13491	8.12353	7.44587	6.14654	6.1136	7.55761	6.57472	9.48697	8.40725	7.22069	7.83317	7.92485	7.31401	7.52342	6.98942	8.31777	6.99452	8.11478	5.9444	8.2343	7.79257	6.46646	5.87694	6.86938	6.16998	8.58654	6.58861	8.51633	9.94464	6.30211	7.57285	8.79609	8.98025	6.12855	6.59801	7.41973	9.13214	5.77331	9.12526	6.47907	7.87202
C090	Subject_16	Cord	LPS	Male	1	6.74837	5.75412	9.07572	7.20397	8.21765	7.47973	6.19221	6.1084	7.65619	6.58824	9.59104	8.43638	7.28604	7.93869	7.94682	7.40544	7.78129	7.06441	8.52139	7.00414	8.21253	6.0426	8.29538	7.80286	6.55632	6.02203	6.86798	6.17511	8.14299	6.79224	8.44657	10.0175	6.3474	7.68705	8.96205	9.00281	6.2364	6.75257	7.43236	9.20845	5.8418	9.19514	6.47203	8.06322
C091	Subject_16	Cord	Imiquimod	Male	1	6.82455	5.73072	9.0598	7.15084	8.118	7.52772	6.17379	6.2397	7.57572	6.602	9.57015	8.41043	7.26045	7.87266	7.94382	7.33522	7.79615	7.00366	8.50742	6.99765	8.23176	6.10264	8.31706	7.85205	6.56009	6.02302	6.85537	6.17264	8.63298	6.75432	8.47427	9.92582	6.36136	7.60182	8.9745	9.00835	6.26022	6.64552	7.41436	9.21031	5.82305	9.1986	6.39574	8.08974
C092	Subject_16	Cord	PolyIC	Male	1	6.71746	5.71815	9.08052	7.26397	8.23536	7.5396	6.24387	6.01813	7.67761	6.59724	9.56447	8.4257	7.26589	7.92164	7.97568	7.43611	8.03782	7.08021	8.47207	7.05727	8.30135	6.22051	8.3537	7.87451	6.64385	5.97713	7.74451	6.17827	8.15435	6.76535	8.61001	10.0343	6.26961	7.70676	8.88037	9.01606	6.22722	6.73658	7.4384	9.22835	5.85451	9.25146	6.48829	8.04572
C093	Subject_17	Cord	Unstimulated	Female	1	6.93197	5.8175	8.97469	7.19693	8.09799	7.27858	6.14224	6.16199	7.55223	6.71691	9.50191	8.38194	7.31035	7.90038	7.85922	7.29987	7.24248	6.97027	8.36115	7.03505	7.94917	5.80798	8.08205	7.66986	6.26617	5.72895	7.34949	6.53832	8.45806	6.364	8.53951	9.93573	6.47796	7.59607	8.76546	8.92335	7.00969	6.57285	7.43465	9.06153	5.63069	8.98807	6.43809	7.87573
C094	Subject_17	Cord	LPS	Female	1	6.74692	5.86478	9.0393	7.21056	8.11173	7.54264	6.10278	6.11752	7.56505	6.83472	9.57657	8.40414	7.07066	7.66019	7.96418	7.34738	7.89842	6.96141	8.35713	7.11806	8.30361	6.24188	8.32417	7.8361	6.66049	6.55762	7.40413	6.54742	8.47898	6.40092	8.52054	9.97151	6.76989	7.63463	8.90493	9.01224	7.07276	6.63417	7.48222	9.14221	5.88484	9.23269	6.47215	8.04751
C095	Subject_17	Cord	Imiquimod	Female	1	6.7839	5.89224	9.07138	7.24591	8.17686	7.41748	6.09891	6.18315	7.61795	6.76421	9.56432	8.31303	7.30065	8.00068	7.91338	7.38086	7.63144	7.05954	8.38824	7.11034	8.14358	6.05195	8.21357	7.77695	6.48535	5.97308	7.42746	6.51957	8.51643	6.44217	8.48442	10.092	6.56738	7.65448	8.85667	8.97531	7.08437	6.6927	7.32864	9.12462	5.74461	9.11675	6.37629	8.13637
C096	Subject_17	Cord	PolyIC	Female	1	6.61415	5.80689	9.00491	7.11125	8.00422	7.37722	6.09919	6.07308	7.46965	6.7347	9.47412	8.39322	7.17569	7.90571	7.9082	7.23487	7.55563	6.88182	8.33058	7.05255	8.11486	5.97078	8.20336	7.73341	6.44201	5.94329	7.9359	6.54525	8.37	6.49038	8.42277	9.96078	6.60463	7.48648	8.84641	8.96458	7.05206	6.53901	7.4133	9.02963	5.74571	9.10742	6.45218	7.95695
C097	Subject_18	5yo	Unstimulated	Female	1	6.76587	5.73345	9.01499	7.18467	8.17932	7.53916	6.09193	6.09106	7.61228	6.63557	9.54996	8.41767	7.09393	7.88871	7.9695	7.36913	7.75815	6.99494	8.34707	7.08279	8.23431	6.15219	8.31755	7.83376	6.52324	5.90056	7.17451	6.1707	8.70091	6.4447	8.56386	10.0178	6.53849	7.65734	8.82999	9.01691	6.85682	6.65476	7.38027	9.20033	5.89165	9.1982	6.40005	7.98706
C098	Subject_18	5yo	LPS	Female	1	6.79781	5.73625	8.69862	7.23944	8.37065	7.50844	6.11487	6.12171	7.62967	6.63303	9.6107	8.43724	7.12468	7.95031	7.97681	7.38689	7.79246	6.93903	8.51241	7.14719	8.25016	6.16282	8.29956	7.82994	6.56428	5.94963	7.24484	6.22448	8.72527	6.49623	8.59385	10.0505	6.52168	7.6628	8.84057	9.03804	6.86302	6.75135	7.41897	9.27641	5.83637	9.21368	6.42535	8.16244
C099	Subject_18	5yo	Imiquimod	Female	1	6.67128	5.60438	8.95488	6.96263	7.99458	7.50507	6.14264	6.0715	7.42325	6.58876	9.49071	8.39008	6.98345	7.82951	7.93419	7.20852	7.80155	6.77644	8.31964	7.05416	8.22061	6.08513	8.29518	7.81587	6.60056	5.9454	7.05647	6.10264	8.46978	6.2256	8.37069	9.82963	6.51478	7.45573	8.87422	8.97066	6.7978	6.47425	7.49563	9.0504	5.83335	9.192	6.49667	7.95244
C100	Subject_18	5yo	PolyIC	Female	1	6.6836	5.67858	9.05202	7.1588	8.20427	7.63888	6.28909	5.99848	7.6465	6.66493	9.54643	8.21231	7.05753	7.91258	7.9887	7.40502	8.2053	7.01793	8.37974	7.14494	8.3981	6.39514	8.44205	7.95823	6.66109	6.17143	7.87362	6.1919	8.73562	6.43464	8.52407	10.0151	6.70932	7.67755	8.8558	9.06343	6.824	6.70574	7.39061	9.30765	5.9067	9.31133	6.43916	8.0726
C101	Subject_18	Cord	Unstimulated	Female	1	7.01236	5.95366	9.25501	7.19757	8.18732	7.52366	6.28025	6.37379	7.63519	6.63511	9.7746	8.38669	7.39474	8.16816	7.83999	7.38981	7.78909	7.05446	8.56131	7.32879	8.26351	6.14952	8.30572	7.84316	6.58744	6.1304	7.11569	6.39786	8.72218	6.46798	8.48541	9.99252	6.4966	7.69224	9.01428	9.04747	6.68548	6.7193	7.533	9.20747	5.89692	9.20758	6.47562	8.32229
C102	Subject_18	Cord	LPS	Female	1	6.86475	5.82478	9.08414	7.22515	8.22141	7.48796	6.19069	6.0873	7.65366	6.59831	9.6064	8.20452	7.16732	7.96297	7.96371	7.4023	7.81653	7.01572	8.3789	7.03896	8.23285	6.14811	8.28947	7.82392	6.61566	6.11483	6.87478	6.18852	8.74827	6.55317	8.61803	10.143	6.4908	7.68928	8.90737	9.02541	6.68173	6.74111	7.38548	9.22003	5.83915	9.19403	6.47409	8.17293
C103	Subject_18	Cord	Imiquimod	Female	1	6.79655	5.79562	9.08459	7.23032	8.28566	7.53393	6.22604	6.1043	7.64059	6.62032	9.58368	8.42122	7.21837	7.95355	7.984	7.39733	7.90422	7.03365	8.50147	7.08113	8.27644	6.18305	8.33926	7.85891	6.56143	6.00514	6.84002	6.17199	8.72886	6.53426	8.5367	10.0442	6.50097	7.70308	8.92895	9.03924	6.67287	6.72357	7.40788	9.28378	5.87626	9.22645	6.32973	8.12237
C104	Subject_18	Cord	PolyIC	Female	1	6.8151	5.78757	9.07883	6.49001	8.10192	7.50135	6.34768	6.1043	7.5251	6.58682	9.5876	8.40101	7.17534	7.90819	7.93721	7.28944	7.81109	6.92778	8.39315	6.97978	8.25864	6.06739	8.31207	7.82559	6.59612	6.13216	7.71884	6.15529	8.6972	6.41526	8.39656	9.93218	6.39357	7.57042	8.89067	9.02344	6.66867	6.62283	7.40999	9.17393	5.84443	9.20041	6.25885	8.03215
C105	Subject_19	Cord	Unstimulated	Female	0	6.80548	5.89818	9.02391	7.07753	7.98012	7.50876	6.16666	6.04092	7.43898	7.00038	9.50436	8.42699	7.10554	8.00368	8.17197	7.22127	7.80223	6.81589	8.30616	7.24837	8.30565	6.32136	8.28688	7.79842	6.60679	6.09722	7.57819	6.62444	8.34125	6.33328	8.2731	9.93497	6.91329	7.4809	8.81835	8.9885	6.9751	6.46526	7.38767	8.87567	5.8648	9.22146	6.6503	8.00034
C106	Subject_19	Cord	LPS	Female	0	6.75088	5.80586	8.98899	7.07165	7.86726	7.55531	6.17494	6.12464	7.43522	6.97561	9.51479	8.40766	6.95703	7.99715	8.15861	7.23119	7.79258	6.81173	8.27569	7.21363	8.29531	6.23326	8.28086	7.82145	6.69206	6.05584	7.44824	6.5276	8.46867	6.37723	8.27153	9.84022	6.92067	7.47624	8.7678	8.99054	6.89458	6.39281	7.40242	8.90208	5.87642	9.22908	6.6025	7.92955
C107	Subject_19	Cord	Imiquimod	Female	0	6.55767	5.74133	8.90698	7.13261	8.01191	7.61006	6.26387	6.0204	7.52624	7.02631	8.67432	8.38362	6.73726	7.92771	8.24792	7.27823	8.13922	6.87147	8.23629	7.23543	8.3956	6.57869	8.40672	7.87383	6.7273	5.97988	7.40707	6.47655	8.4926	6.50737	8.47558	9.89658	7.01501	7.55882	8.77899	8.9965	6.91058	6.56424	7.4531	8.96826	5.9233	9.29265	6.44067	7.81168
C108	Subject_19	Cord	PolyIC	Female	0	6.67415	5.86006	8.99197	7.04541	7.97643	7.51825	6.24433	6.02217	7.49169	6.97868	9.48127	8.1409	7.16103	8.00175	8.15263	7.25798	7.82798	6.85238	8.29033	7.22576	8.29609	6.2892	8.30033	7.81083	6.60356	6.06655	8.148	6.51965	8.49718	6.41438	8.49447	9.89478	6.90546	7.5092	8.80873	8.97599	6.93769	6.47402	7.45689	8.93121	5.83448	9.22262	6.51591	7.93057
C109	Subject_19	5yo	Unstimulated	Female	0	6.79735	5.73455	9.04857	7.16027	8.12621	7.54439	6.20449	6.19329	7.59628	6.92656	9.54898	8.41226	7.16219	8.05523	8.17674	7.33992	7.83579	6.96016	8.35153	7.19526	8.30435	6.32808	8.3297	7.84872	6.6361	5.97924	7.24451	6.55295	8.77932	6.51274	8.54445	9.98607	6.81566	7.63246	8.89671	9.02154	6.65547	6.62058	7.38748	9.10997	6.17127	9.25486	6.50751	7.99298
C110	Subject_19	5yo	LPS	Female	0	6.8009	5.76922	9.0626	7.11897	8.04627	7.5367	6.24211	6.18447	7.51362	6.91237	9.53546	8.43298	7.12295	8.05718	7.67131	7.27364	7.8806	6.87399	8.40931	7.16149	8.30665	6.392	8.3279	7.82255	6.67763	6.0539	7.16017	6.49757	8.53203	6.40056	8.47718	9.88404	6.87351	7.54427	8.86055	9.0133	6.50968	6.60186	7.42866	8.9489	5.86674	9.22831	6.52451	8.00624
C111	Subject_19	5yo	Imiquimod	Female	0	6.85037	5.78196	9.15015	7.10393	8.03789	7.5106	6.22895	6.28858	7.54059	6.90539	9.61591	8.3951	7.25785	8.13246	8.11315	7.3022	7.92564	6.89383	8.37743	7.23868	8.28524	6.38229	8.29816	7.81182	6.6071	6.04035	7.1703	6.59585	8.5191	6.45552	8.37862	9.90982	7.17245	7.58601	8.85563	8.97414	6.58547	6.57326	7.50002	8.99652	5.91384	9.21964	6.50149	8.07629
C112	Subject_19	5yo	PolyIC	Female	0	6.64539	5.73182	9.04679	7.02858	8.01508	7.42562	6.15302	6.05444	7.47216	6.85177	9.52935	8.40858	7.19642	8.01961	8.09637	7.23155	7.77998	6.8501	8.365	7.08451	8.22337	6.28884	8.26697	7.75449	6.56778	5.99785	7.90806	6.45083	8.45636	6.35606	8.43467	9.89255	7.11574	7.52879	8.89251	8.95474	6.52634	6.52606	7.43625	8.93279	5.81545	9.15634	6.51593	8.00427
C113	Subject_20	5yo	Unstimulated	Male	0	6.8151	5.78914	9.08582	7.20437	8.12158	7.53914	6.23814	6.1033	7.60041	6.6479	9.57139	8.42798	7.20108	7.96462	7.69228	7.36074	7.93664	6.99496	8.42435	7.13576	8.3028	6.30284	8.37497	7.89034	6.64671	5.94123	7.60273	6.20939	8.76694	6.54111	8.47829	10.0214	7.03929	7.60027	8.90893	9.05351	5.67181	6.72333	7.45321	9.12594	5.89127	9.25651	6.54753	8.04856
C114	Subject_20	5yo	LPS	Male	0	6.82015	5.73794	9.05266	7.19824	8.12905	7.5002	6.24908	6.0801	7.58507	6.5955	9.54926	8.42673	7.13015	7.92171	7.68027	7.3532	7.7965	6.97903	8.3932	7.06159	8.23149	6.17574	8.31038	7.8254	6.5811	6.06413	7.0886	6.13478	8.82787	6.55149	8.65671	10.0001	6.36064	7.65666	8.88965	9.00843	5.62116	6.76891	7.4835	9.20011	5.81699	9.19013	6.52287	7.96236
C115	Subject_20	5yo	Imiquimod	Male	0	6.84393	5.85031	9.22517	7.14107	8.06133	7.4829	6.14978	6.2442	7.52261	6.58209	9.62437	8.39822	7.35991	8.08651	8.11138	7.30847	7.88915	6.92411	8.58143	7.25438	8.21956	6.24044	8.31338	7.81197	6.54264	6.00344	7.09318	6.19152	8.56514	6.45951	8.55815	9.91225	6.45682	7.55195	8.99062	8.98424	5.61254	6.66958	7.3996	9.08973	5.82273	9.1826	6.57484	8.27715
C116	Subject_20	5yo	PolyIC	Male	0	6.95224	5.71633	9.08064	7.11871	8.07694	7.43739	6.17503	6.27222	7.56642	6.56394	9.55008	8.42484	7.31412	7.96187	8.10019	7.33632	7.76641	6.95138	8.41261	7.02905	8.1773	6.12926	8.29157	7.78838	6.64627	5.94407	7.87701	6.1459	8.58141	6.51442	8.48676	10.048	6.36059	7.59247	8.88448	8.99731	5.59236	6.64209	7.49876	9.14553	5.81842	9.15073	6.50997	8.01597
C117	Subject_20	Cord	Unstimulated	Male	0	6.84428	5.73584	9.04052	7.13158	8.09422	7.44866	6.10461	6.06444	7.57006	6.59098	9.54679	8.43385	7.27318	7.9052	8.16019	7.31626	7.57629	7.0075	8.35401	7.04764	8.17342	6.14948	8.25021	7.77966	6.6244	5.93837	6.92949	6.14267	8.50924	6.53468	8.46774	9.94813	6.38752	7.58375	8.88331	9.01812	5.58196	6.7206	7.49476	9.11824	5.83629	9.15905	6.59485	7.91659
C118	Subject_20	Cord	LPS	Male	0	6.78268	5.73427	9.06674	7.22398	8.20967	7.56976	6.25432	6.06425	7.64477	6.6339	9.56937	8.4111	7.23349	7.94336	8.21153	7.3965	7.96956	7.03062	8.41848	7.08115	8.32841	6.31173	8.40126	7.90087	6.78762	6.07929	6.90424	6.16031	8.80929	6.63022	8.5475	10.0263	6.49158	7.67258	8.88998	9.03435	5.4568	6.75524	7.44235	9.24937	5.89394	9.26656	6.54997	8.04085
C119	Subject_20	Cord	Imiquimod	Male	0	6.81579	5.75628	9.06965	7.19418	8.21603	7.55224	6.37374	6.15197	7.61283	6.59556	9.58801	8.42884	7.16962	7.9467	7.67504	7.39485	7.92624	7.03894	8.44025	7.03983	8.2846	6.27398	8.35776	7.85032	6.68791	6.08299	6.77373	6.12911	8.14762	6.60783	8.59415	9.99313	6.49852	7.63269	8.90834	9.03006	5.59094	6.78883	7.40726	9.14913	5.87047	9.22629	6.49597	8.02142
C120	Subject_20	Cord	PolyIC	Male	0	6.76948	5.75597	9.04683	7.14591	8.12823	7.50778	6.25978	6.11891	7.57024	6.58727	9.54606	8.45106	6.35368	7.91558	8.18867	7.33073	7.90015	6.99157	8.461	6.99632	8.29068	6.23952	8.34656	7.86317	6.68136	6.06072	7.69191	6.12632	8.63318	6.55371	8.50405	10.0597	6.47065	7.58552	8.96056	9.0272	5.54416	6.72488	7.47207	9.195	5.98132	9.23092	6.43924	8.03053
C121	Subject_21	Cord	Unstimulated	Female	0	6.93068	5.83885	9.0684	7.16738	8.15026	7.45246	6.22555	6.23876	7.58631	6.71805	9.54229	8.17321	7.22735	7.9875	8.13834	7.36206	7.65896	6.96679	8.49146	7.01225	8.18444	6.11491	8.28994	7.80202	6.64069	6.02732	6.93912	6.32135	8.55759	6.33583	8.41612	9.96461	6.86242	7.65074	8.982	9.01525	6.62306	6.62164	7.46513	9.13936	5.77361	9.16056	6.48801	8.09464
C122	Subject_21	Cord	LPS	Female	0	6.87331	5.81454	9.06325	7.03629	8.03296	7.40629	6.00784	6.23736	7.44792	6.65697	9.56774	8.16489	7.12084	7.91126	8.09426	7.21632	7.6824	6.74058	8.5175	7.18902	8.1526	6.13122	8.22146	7.78323	6.50325	5.97772	6.84891	6.27297	8.69407	6.39404	8.44527	9.82761	6.4586	7.47649	8.997	8.94727	6.51098	6.52021	7.59343	8.9996	5.70017	9.11307	6.44599	7.92084
C123	Subject_21	Cord	Imiquimod	Female	0	6.81821	5.78123	9.04129	7.12843	8.07251	7.50339	6.11917	6.04361	7.54303	6.72162	9.53756	8.43843	7.18581	7.98063	8.14887	7.31578	7.79111	6.91967	8.42598	7.04403	8.23581	6.22794	8.31534	7.82195	6.64868	6.02517	6.91816	6.29468	8.70224	6.49512	8.38874	9.95398	6.85331	7.56663	8.91692	9.00494	6.5605	6.56914	7.40321	9.13394	5.97864	9.20069	6.45273	8.07345
C124	Subject_21	Cord	PolyIC	Female	0	6.84803	5.72413	9.02452	7.10206	8.09872	7.4099	6.13988	6.06202	7.57065	6.65731	9.53252	8.38876	7.28089	7.91031	8.05336	7.34782	7.6581	6.90542	8.4053	6.90623	8.13559	6.09887	8.23217	7.72339	6.50284	5.92988	7.66058	6.21573	8.47269	6.43066	8.52277	9.94523	6.38543	7.59661	8.93418	8.93429	6.57276	6.63349	7.48913	9.12765	5.71229	9.11186	6.40376	7.91003
C125	Subject_21	5yo	Unstimulated	Female	0	7.17089	5.91113	9.28185	7.15778	8.18378	7.45296	6.03829	6.36623	7.58509	6.72661	9.7396	8.39549	7.50748	8.20961	8.15409	7.37321	7.66359	6.97602	8.58746	7.28515	8.20091	6.12647	8.27421	7.77912	6.52597	5.9642	7.25349	6.52918	8.5455	6.486	8.48525	9.96538	6.92008	7.61615	9.04314	8.99251	6.46647	6.60482	7.50091	9.04324	5.79693	9.17101	6.43603	8.21489
C126	Subject_21	5yo	LPS	Female	0	6.60794	5.66429	9.03	7.21873	8.15724	7.49555	6.13402	6.13019	7.60644	6.77544	9.52351	8.39525	7.16283	7.97188	8.15779	7.36656	7.7793	7.0039	8.37034	7.03364	8.233	6.27634	8.27932	7.82798	6.58426	6.00768	7.15328	6.31097	8.58041	6.71012	8.55083	10.0527	7.09582	7.641	8.94905	8.98762	6.49488	6.75186	7.41469	9.06718	5.79529	9.18774	6.51801	7.96633
C127	Subject_21	5yo	Imiquimod	Female	0	7.10973	5.92093	9.3208	7.20321	8.19635	7.50689	6.09818	6.40983	7.61631	6.76425	9.79991	8.17977	7.48458	8.25962	7.69556	7.3911	7.78709	7.0152	8.63398	7.33281	8.25057	6.21394	8.29361	7.80349	6.57895	6.03849	7.25427	6.53862	8.59469	6.52919	8.45463	10.0691	6.92816	7.65823	9.06173	9.00197	6.63247	6.67424	7.58879	9.08187	5.83597	9.20393	6.46412	8.32456
C128	Subject_21	5yo	PolyIC	Female	0	6.73168	5.74368	9.0751	7.16667	8.11821	7.48997	6.19002	5.99876	7.55563	6.75311	9.53949	8.4104	7.22438	8.00298	8.16722	7.32708	7.78479	6.94339	8.42339	7.0279	8.2356	6.23546	8.33983	7.84042	6.60728	6.0368	7.90592	6.34046	8.52299	6.48549	8.40476	9.84519	7.08073	7.59162	8.92048	9.00191	6.55033	6.6421	7.38549	9.10358	5.82792	9.18796	6.36863	8.01067
C129	Subject_22	5yo	Unstimulated	Female	1	6.82825	5.82405	9.05347	7.16286	8.21033	7.52147	6.16344	6.11667	7.64348	6.64823	9.57747	8.44337	7.1367	7.96059	7.83821	7.41556	7.8202	7.02226	8.45498	7.04269	8.26773	6.25832	8.3226	7.87828	6.72265	6.0711	7.03315	6.20524	8.85675	6.48396	8.4768	10.0554	6.56967	7.67234	9.00575	9.05871	6.84595	6.60146	7.40668	9.23015	5.89561	9.22005	6.59812	8.01353
C130	Subject_22	5yo	LPS	Female	1	7.04548	5.99316	9.34117	7.18058	8.21482	7.55107	6.17402	6.32254	7.64409	6.65035	9.80899	8.19672	7.39067	8.22598	8.21631	7.42656	7.79765	6.95849	8.67062	7.34195	8.26151	6.24298	8.31523	7.83079	6.65359	6.06631	6.9999	6.35837	8.77066	6.55821	8.62214	10.094	6.44501	7.69102	9.07384	9.03625	6.87705	6.63724	7.55564	9.2618	5.89011	9.20249	6.50772	8.42831
C131	Subject_22	5yo	Imiquimod	Female	1	7.08337	5.9483	9.3718	7.27291	8.27151	7.47301	6.1532	6.32125	7.70532	6.61333	9.14679	8.18448	7.4692	8.19702	8.19054	7.47927	7.73686	7.04015	8.6668	7.31943	8.20128	6.18853	8.29189	7.81275	6.5557	5.99324	6.93567	6.31501	8.80625	6.60619	8.68664	10.1036	6.82743	7.78085	9.04788	9.02288	6.89414	6.75691	7.52489	9.27293	5.87809	9.17662	5.15714	8.42282
C132	Subject_22	5yo	PolyIC	Female	1	6.76853	5.73822	9.0433	7.18428	8.24636	7.53693	6.18765	6.06398	7.67931	6.62986	9.61782	8.43521	7.18403	7.94646	7.83153	7.43855	7.93445	7.06909	8.49915	7.05049	8.29572	6.32565	8.36219	7.86061	6.6143	5.89094	7.74881	6.19624	8.67005	6.54766	8.65917	10.024	6.50866	7.73823	8.84267	9.04373	6.84843	6.67195	7.39688	9.27666	5.91884	9.246	6.41469	8.04922
C133	Subject_22	Cord	Unstimulated	Female	1	6.81483	5.80123	9.03138	7.1805	8.20897	7.53831	6.15686	6.10003	7.68609	6.61293	9.57277	8.42527	7.21181	7.95984	7.72211	7.46277	7.82167	7.08857	8.57075	7.04275	8.25391	6.24727	8.35565	7.86112	6.6291	6.06003	7.27341	6.4356	8.85552	6.57354	8.54411	10.0418	6.56325	7.72343	8.88955	9.05165	6.73814	6.65549	7.43342	9.22388	5.9365	9.22744	6.4448	8.0572
C134	Subject_22	Cord	LPS	Female	1	6.99356	5.95036	9.32393	7.10124	8.16566	7.48264	6.11108	6.37286	7.62497	6.59168	9.84047	8.40492	7.36028	8.1821	8.21053	7.39891	7.79095	6.90676	8.66508	7.30961	8.23816	6.22178	8.31963	7.82524	6.57371	6.04624	7.15043	6.4596	8.59683	6.52739	8.65619	9.93407	6.48146	7.63052	9.05755	9.01844	6.785	6.59335	7.569	9.23147	5.9196	9.19587	6.34196	8.33655
C135	Subject_22	Cord	Imiquimod	Female	1	6.77084	5.85365	9.10288	7.18374	8.1737	7.5023	6.36261	6.15815	7.63857	6.61048	9.61377	8.36839	7.22368	8.00492	8.24862	7.42303	7.84768	7.01701	8.41078	7.06786	8.24353	6.25858	8.30369	7.82557	6.60176	6.21016	7.06206	6.22002	8.78725	6.5079	8.63293	10.1117	6.48103	7.68471	8.87448	9.00659	6.75909	6.6163	7.46367	9.25537	5.86011	9.19468	6.47048	8.11096
C136	Subject_22	Cord	PolyIC	Female	1	6.81119	5.81709	9.07431	7.1817	8.20109	7.51451	6.33908	6.14037	7.65504	6.58825	9.62163	8.3826	7.18942	7.99792	8.24187	7.42237	7.93917	7.03807	8.41963	7.0163	8.25928	6.2847	8.35353	7.81524	6.56825	6.01536	7.79057	6.20603	8.6144	6.53571	8.63213	9.99592	6.4577	7.70912	8.93268	9.00742	6.84819	6.61876	7.45666	9.24936	5.83149	9.2161	6.37601	8.08952
C137	Subject_23	Cord	Unstimulated	Male	0	6.77317	5.92759	9.06472	7.15309	8.14779	7.4977	6.32507	6.12712	7.62317	6.61058	9.5653	8.41	7.11767	7.97688	8.27579	7.39678	7.76532	7.00801	8.39189	7.03338	8.2369	6.16763	8.30502	7.81732	6.58416	6.15062	7.45863	6.20785	8.79205	6.51875	8.4571	10.0599	6.63772	7.66595	8.90372	9.03663	6.90871	6.67462	7.46176	9.20393	5.84384	9.18943	6.37885	8.01245
C138	Subject_23	Cord	LPS	Male	0	6.78935	5.82833	9.0287	7.13046	8.10479	7.46552	6.33817	6.21053	7.58295	6.61864	9.60931	8.41415	7.02978	7.96133	8.25249	7.38907	7.78263	6.91562	8.42284	6.99449	8.22352	6.21271	8.26942	7.81492	6.58364	6.15037	7.34364	6.19023	8.78528	6.48637	8.52196	10.0418	6.57638	7.62435	8.89064	8.99779	6.97835	6.6348	7.48256	9.18379	5.84436	9.18117	6.42447	8.01498
C139	Subject_23	Cord	Imiquimod	Male	0	6.79709	5.82673	9.10407	7.09912	8.11178	7.50881	6.25758	6.13372	7.59442	6.58746	9.62485	8.19857	7.18072	7.98519	7.76802	7.3653	7.96747	6.97207	8.40508	7.02633	8.23178	6.2378	8.32159	7.83072	6.6828	5.91713	7.34552	6.17507	8.59781	6.65519	8.48931	9.96868	6.60635	7.63793	8.92607	8.99959	6.92425	6.63943	7.52538	9.12634	5.8795	9.21122	6.4529	8.11084
C140	Subject_23	Cord	PolyIC	Male	0	6.83405	5.85606	9.25729	7.15573	8.14656	7.47913	6.36278	6.28266	7.64262	6.58418	9.60231	8.39921	7.35025	8.11313	7.72629	7.40913	7.85839	7.02256	8.42612	6.99533	8.21316	6.20781	8.26097	7.81811	6.5693	5.9638	8.013	6.17995	8.61575	6.46775	8.60316	10.0107	6.59055	7.67913	8.8637	8.99919	6.91437	6.67437	7.45282	9.17826	5.85166	9.18749	6.36198	8.25821
C141	Subject_24	Cord	Unstimulated	Male	1	6.82734	5.82551	9.07933	7.12072	8.15046	7.51813	6.25492	6.0494	7.58603	6.62037	9.60016	8.41722	7.23953	8.00957	7.81214	7.34329	7.82957	7.01079	8.46695	7.05121	8.27455	6.21501	8.32108	7.83097	6.63449	6.15617	7.13697	6.18546	8.56538	6.44777	8.46671	9.96054	6.49857	7.65157	8.96356	9.06603	6.68033	6.64065	7.41148	9.15294	5.9257	9.22546	6.42885	8.09768
C142	Subject_24	Cord	LPS	Male	1	6.72933	5.84719	9.06305	7.15775	8.16962	7.53195	6.28746	6.07169	7.58973	6.61029	9.60564	8.40737	7.10007	8.00484	8.315	7.38538	7.90562	6.98624	8.37613	7.02475	8.28308	6.27995	8.35586	7.86028	6.57936	6.14898	7.02106	6.17384	8.73193	6.51981	8.51046	9.98594	7.0081	7.67552	8.89412	9.03881	6.66278	6.68972	7.40725	9.23632	6.17418	9.22127	6.48417	8.05566
C143	Subject_24	Cord	Imiquimod	Male	1	6.67829	5.72296	9.05548	7.1211	8.19162	7.52999	6.25881	6.08539	7.60754	6.61189	9.61697	8.41062	7.22906	7.96474	7.80148	7.36073	7.87491	7.01007	8.39754	7.00366	8.26426	6.23527	8.30443	7.8515	6.64989	6.19543	6.91135	6.16606	8.59173	6.51518	8.58088	10.0133	6.52785	7.63824	8.95918	9.02185	6.62298	6.62244	7.42902	9.17348	5.88716	9.22226	6.51004	8.03321
C144	Subject_24	Cord	PolyIC	Male	1	6.7575	5.72836	9.06213	7.09483	8.15571	7.49347	6.22981	6.04789	7.6084	6.59794	9.55651	8.41795	7.23961	7.95176	8.27096	7.37076	7.80439	6.98003	8.42081	6.9757	8.23782	6.21498	8.301	7.8279	6.59385	5.96456	7.72877	6.13311	8.0409	6.48362	8.52337	9.95123	6.47843	7.62713	8.99617	9.01061	6.67144	6.65489	7.40722	9.21422	5.89518	9.18307	6.44752	8.00242
C145	Subject_25	Cord	Unstimulated	Male	1	6.67525	5.81291	9.06099	7.15403	8.14818	7.57442	6.28983	6.30136	7.61101	6.66104	9.61672	8.37844	7.13608	7.99107	8.3393	7.3608	7.8804	7.00663	8.4331	6.98329	8.28032	6.23812	8.35424	7.87288	6.6632	6.20793	7.27024	6.23683	8.61495	6.47961	8.58549	9.99069	6.96805	7.63074	8.3382	9.04412	6.83876	6.61242	7.38686	9.21292	5.90855	9.23768	6.47885	8.08352
C146	Subject_25	Cord	LPS	Male	1	6.73213	5.83121	9.059	7.15374	8.13498	7.58703	6.29517	6.16674	7.57613	6.6372	9.62961	8.41661	7.02781	8.00049	7.85325	7.33529	7.95369	6.87499	8.47456	7.01125	8.31039	6.28246	8.36391	7.88429	6.67016	6.02991	7.12841	6.193	8.57788	6.55739	8.50436	10.0628	6.52707	7.61446	8.83729	9.05758	6.89823	6.64179	7.40086	9.21068	5.94614	9.25348	6.47378	7.96521
C147	Subject_25	Cord	Imiquimod	Male	1	6.6978	5.76897	9.05989	7.13764	8.11809	7.55489	6.28755	6.10993	7.59578	6.63673	9.60974	8.21121	7.15169	7.97389	8.31743	7.36408	7.90003	6.964	8.46125	6.97739	8.27708	6.2616	8.33582	7.84579	6.59585	6.23154	7.14366	6.1572	8.59014	6.53638	8.56221	9.96612	6.55283	7.6356	8.88126	9.03016	6.87382	6.66534	7.4121	9.25221	5.94623	9.21049	6.47044	8.01396
C148	Subject_25	Cord	PolyIC	Male	1	6.9096	6.05541	9.32843	7.16483	8.15728	7.52912	6.1907	6.328	7.60346	6.60147	9.82081	8.38274	7.33847	8.24448	8.30856	7.39909	7.86528	7.02285	8.55965	7.26	8.26177	6.26709	8.32624	7.85584	6.62156	5.88298	7.90301	6.40956	8.61116	6.5286	8.47788	9.96405	6.52946	7.67622	9.01018	9.04205	6.86023	6.58917	7.51888	9.26284	5.89277	9.21525	6.44704	8.37839
C149	Subject_25	5yo	Unstimulated	Male	1	7.01586	6.04172	9.2626	7.16036	8.01741	7.546	6.33418	6.39286	7.54498	6.65929	9.75835	8.20147	7.26605	8.22035	7.90947	7.31219	7.90973	6.88637	8.51102	7.33708	8.26409	6.24933	8.30371	7.86421	6.57306	5.99235	7.36159	6.48669	8.55206	6.43061	8.50023	9.98562	6.64436	7.60043	9.01645	9.04063	7.3478	6.61051	7.56301	9.20423	5.91574	9.22	6.52243	8.31913
C150	Subject_25	5yo	LPS	Male	1	6.88926	5.99628	9.28458	7.20086	8.04305	7.522	6.30843	6.34885	7.57065	6.68224	8.85067	8.19423	7.05716	8.20688	8.35089	7.35257	7.97071	6.81	8.53504	7.30576	8.26354	6.31073	8.35607	7.8566	6.59734	6.03379	7.30421	6.43746	8.57337	6.49837	8.43337	9.98079	6.64419	7.60835	8.99577	9.02947	7.26283	6.64217	7.63624	9.17506	5.95347	9.16708	6.46508	8.33258
C151	Subject_25	5yo	Imiquimod	Male	1	6.61753	5.73199	8.9892	7.10031	8.01365	7.41551	6.15203	6.22833	7.51536	6.59868	9.56305	8.15314	6.87524	7.934	8.27578	7.28935	7.69272	6.8308	8.26497	6.96052	8.13984	6.07869	8.24337	7.74812	6.55491	5.83318	7.13853	6.14567	8.50249	6.41241	8.37885	9.99167	6.9992	7.55027	8.88951	8.96526	7.19314	6.60424	7.46597	9.10872	5.86928	9.12912	6.48815	7.89839
C152	Subject_25	5yo	PolyIC	Male	1	6.66228	5.74824	9.02309	7.12323	8.13417	7.51322	6.17091	6.13177	7.58338	6.60746	9.60221	8.41459	7.02977	7.95424	8.32265	7.37566	7.94555	6.94325	8.39565	6.9886	8.24187	6.26969	8.32609	7.8273	6.58498	5.89947	7.93433	6.16004	8.58106	6.46218	8.4624	10.0636	6.60932	7.64567	8.97236	9.00686	7.21622	6.59541	7.44059	9.24838	5.90519	9.21109	6.50039	8.01321
C153	Subject_26	Cord	Unstimulated	Male	0	6.94572	6.03927	9.32023	7.13103	8.17142	7.52138	6.24476	6.33911	7.61478	6.60334	9.86769	8.33274	7.44554	8.25748	7.86145	7.41406	7.84211	7.01378	8.46703	7.26122	8.24708	6.19719	8.33045	7.83902	6.72693	6.17427	7.18885	6.49043	8.78024	6.41356	8.5883	10.0337	6.46998	7.67841	8.97359	9.04156	6.97926	6.52559	7.57333	9.24216	5.86506	9.21379	6.60964	8.25296
C154	Subject_26	Cord	LPS	Male	0	6.7114	5.75592	9.072	7.13187	8.37943	7.50456	6.21072	6.13878	7.61988	6.58648	9.60138	8.19121	7.09597	7.96342	7.81575	7.39138	7.86418	6.92929	8.40189	6.93093	8.22768	6.20696	8.31085	7.8211	6.64685	6.15682	7.04362	6.20413	8.75799	6.46094	8.52687	10.019	6.39132	7.68355	8.93184	9.01757	6.90294	6.56029	7.4198	9.2556	5.86818	9.17683	6.53405	8.02336
C155	Subject_26	Cord	Imiquimod	Male	0	6.99425	5.96269	9.28337	6.9476	8.01992	7.45592	6.16415	6.45995	7.4437	6.56814	9.84484	8.38136	7.41989	8.22433	7.75507	7.23278	7.82415	6.82263	8.43377	7.20916	8.18948	6.16793	8.27052	7.78357	6.6032	6.13417	6.94751	6.37759	8.47428	6.38909	8.56729	9.87552	6.85159	7.48973	8.89054	8.98578	6.8906	6.43958	7.63255	9.12906	5.86281	9.16926	6.45387	8.28699
C156	Subject_26	Cord	PolyIC	Male	0	6.70225	5.74816	9.0271	7.07829	8.16159	7.47885	6.09463	6.11763	7.60967	6.57546	9.57519	8.44347	7.17378	7.93846	7.78568	7.38228	7.84318	6.97383	8.33006	6.88076	8.19161	6.16919	8.31323	7.79522	6.70028	6.06407	7.76439	6.15252	8.60505	6.42271	8.49137	9.99936	6.95083	7.6701	8.74949	8.99728	6.86329	6.60212	7.5286	9.23167	5.85082	9.17765	6.49407	8.00676
C157	Subject_26	5yo	Unstimulated	Male	0	6.97612	6.01111	9.26612	7.11762	8.18239	7.51561	6.15103	6.43674	7.59691	6.62115	9.86361	8.17606	7.48022	8.26432	8.38808	7.36349	7.83551	7.01307	8.4294	7.2928	8.2485	6.23121	8.3212	7.85044	6.62187	6.13938	7.02916	6.44007	8.71959	6.49457	8.60766	9.99667	6.94145	7.64616	8.9334	9.03667	7.01731	6.58499	7.58311	9.1739	5.85495	9.20205	6.49929	8.3848
C158	Subject_26	5yo	LPS	Male	0	6.70259	5.73093	9.02225	7.00447	8.1011	7.53129	6.16491	6.14965	7.47107	6.62757	9.58436	8.41085	7.16916	7.99613	7.82279	7.24299	7.83516	6.87597	8.37301	6.99955	8.2392	6.22646	8.31026	7.83899	6.64613	6.1106	6.92837	6.19726	8.52265	6.35103	8.42623	9.96805	6.93056	7.53333	8.81192	9.06807	6.96445	6.49913	7.45927	9.09988	5.83316	9.21185	6.57017	8.0827
C159	Subject_26	5yo	Imiquimod	Male	0	6.74022	5.70712	9.02626	7.04901	8.14003	7.50233	6.30972	6.13075	7.56214	6.6136	9.59281	8.41648	7.18465	7.98213	8.36413	7.32947	7.83358	6.94621	8.40702	6.973	8.23328	6.24882	8.2975	7.8123	6.59254	6.1275	6.88878	6.16467	8.71396	6.43046	8.43904	10.0603	6.89058	7.59821	8.93235	9.01996	7.00418	6.61195	7.42057	9.22812	5.87683	9.17951	6.47896	8.03687
C160	Subject_26	5yo	PolyIC	Male	0	6.70778	5.72535	9.03918	7.10195	8.36968	7.52865	6.20377	6.02721	7.5796	6.63238	9.59858	8.41397	7.05856	7.95889	7.8682	7.36477	7.95217	6.95998	8.36385	7.10162	8.27947	6.24976	8.3384	7.85479	6.58712	6.15659	7.77483	6.19065	8.80397	6.46831	8.51232	9.94557	6.92315	7.6486	8.80775	9.0287	6.9796	6.61534	7.45652	9.21565	5.85829	9.21151	6.49512	8.11085
C161	Subject_27	Cord	Unstimulated	Male	1	6.71545	5.84225	9.05174	7.08154	8.08535	7.54189	6.31902	6.04002	7.50705	6.64061	9.62061	8.44278	7.10604	7.98517	7.85499	7.28563	7.84958	6.8948	8.35181	6.99257	8.27723	6.21424	8.3588	7.86491	6.69146	6.15222	7.1476	6.21388	8.53861	6.41254	8.39954	9.95151	6.57846	7.56572	8.84975	9.04716	7.12839	6.5845	7.43648	9.11013	5.88243	9.21122	6.57562	7.96158
C162	Subject_27	Cord	LPS	Male	1	6.89734	6.01603	9.30512	7.17613	8.16141	7.53345	6.24205	6.33109	7.62278	6.62642	9.85601	8.38043	7.28367	8.21982	7.87691	7.38875	7.86151	6.96249	8.39371	7.25003	8.23937	6.23312	8.32615	7.83654	6.62047	6.14943	7.12291	6.40139	8.61911	6.63441	8.51661	10.0111	6.39728	7.65078	8.91224	9.03526	7.09057	6.6989	7.69032	9.27159	5.84743	9.2053	6.52936	7.96234
C163	Subject_27	Cord	Imiquimod	Male	1	7.03463	6.01958	9.30772	7.17129	8.17366	7.51507	6.21024	6.35161	7.63195	6.59899	9.83199	8.39697	7.379	8.21836	7.85262	7.37757	7.88748	6.96503	8.43397	7.23323	8.26468	6.24386	8.34576	7.87208	6.65389	6.14833	7.09959	6.38532	8.64316	6.54727	8.52954	9.99984	6.54389	7.64228	8.91996	9.02512	7.12673	6.73089	7.54896	9.18796	5.85588	9.19884	6.48401	8.30694
C164	Subject_27	Cord	PolyIC	Male	1	7.01813	6.01287	9.28279	7.13027	8.16996	7.52755	6.20208	6.31974	7.53287	6.60221	9.85524	8.18499	7.36038	8.22095	8.35057	7.32165	7.86566	6.90097	8.43733	7.20618	8.23924	6.15109	8.31953	7.83427	6.62456	6.0141	7.88851	6.41181	8.53026	6.50808	8.38519	9.94711	6.4097	7.61012	8.89887	9.01549	7.11494	6.67922	7.53248	9.12664	5.83723	9.18882	6.46914	8.3213
C165	Subject_28	Cord	Unstimulated	Female	0	6.67907	5.84198	9.05992	7.08855	8.12035	7.60607	6.32679	6.15367	7.5563	6.65277	9.58859	8.43173	7.06251	7.96996	8.00225	7.32231	7.96447	6.94425	8.41506	7.13595	8.31415	6.27097	8.36909	7.8996	6.63303	6.21606	7.23687	6.36334	8.57192	6.41743	8.53812	9.96349	6.55533	7.58143	8.94845	9.06355	7.06307	6.5369	7.3498	9.24348	5.88388	9.22939	6.45756	7.93187
C166	Subject_28	Cord	LPS	Female	0	6.83312	5.99071	9.21309	7.14191	8.13334	7.64035	5.88323	6.34879	7.55867	6.75939	9.84996	8.45326	7.07177	8.18367	8.42338	7.32764	8.23148	6.92949	8.41902	7.28987	8.40003	6.41502	8.45375	7.95254	6.74576	5.74106	7.16677	6.58772	8.58083	6.41119	8.46154	9.9583	6.74503	7.6334	8.93718	9.08028	6.99044	6.62694	7.46529	9.20642	6.00777	9.32869	6.42869	8.23948
C167	Subject_28	Cord	Imiquimod	Female	0	6.68618	5.70036	8.95194	7.22477	8.39871	7.48279	6.09255	6.02416	7.65271	6.61784	9.54488	8.42947	7.10608	7.901	8.29804	7.41214	7.85849	7.0214	8.41621	6.91336	8.19771	6.17845	8.29108	7.78315	6.65817	6.02246	7.02685	6.28462	8.65919	6.58062	8.56135	10.0287	7.01509	7.71367	8.86317	8.99176	6.98735	6.71587	7.56449	9.21427	5.87147	9.18282	6.4004	8.05941
C168	Subject_28	Cord	PolyIC	Female	0	6.71889	5.67391	8.96886	7.1584	8.15386	7.4995	5.9683	6.0195	7.61497	6.58755	9.5663	8.40906	7.09732	7.87431	7.86411	7.37423	7.86044	7.00909	8.40834	6.9068	8.19888	6.21553	8.31937	7.78771	6.6185	5.99747	7.80726	6.28281	8.77611	6.53912	8.49992	9.97965	6.48025	7.66003	8.87636	8.99192	6.98545	6.62541	7.56739	9.26393	5.88567	9.16607	6.50197	7.98016
C169	Subject_28	5yo	Unstimulated	Female	0	7.02029	5.94705	9.2837	7.13294	8.15347	7.48958	6.01858	6.31997	7.59329	6.6004	9.83222	8.18273	7.42554	8.1915	8.33391	7.34324	7.75158	6.98916	8.45069	7.23523	8.19785	6.14988	8.28741	7.82184	6.54003	5.96787	7.02048	6.43654	8.7668	6.41014	8.60499	9.92707	6.43085	7.61986	8.92189	9.02266	6.87698	6.58168	7.46606	9.25222	5.87612	9.18847	4.91078	8.31036
C170	Subject_28	5yo	LPS	Female	0	6.61361	5.75016	8.94961	7.14285	8.17101	7.51161	6.03317	6.05416	7.6107	6.63692	9.58035	8.20045	7.05218	7.89133	7.92275	7.34646	7.84647	6.94837	8.40053	6.99988	8.22711	6.23794	8.33687	7.83111	6.67522	5.96698	6.8799	6.17494	8.62298	6.51341	8.58704	9.96384	6.53258	7.66371	8.88534	9.02886	6.85228	6.66288	7.42562	9.18142	5.90314	9.19424	6.45115	8.05182
C171	Subject_28	5yo	Imiquimod	Female	0	6.68241	5.66598	8.96488	7.204	8.39742	7.50454	6.07287	6.06659	7.66429	6.60343	9.55518	8.19484	7.1052	7.90184	7.89867	7.43762	7.82597	7.03595	8.46193	6.98906	8.21356	6.2076	8.30082	7.82795	6.64331	6.00634	6.76366	6.16386	8.79999	6.54398	8.63221	9.98473	6.57965	7.74026	8.96202	9.00801	6.90057	6.71368	7.46761	9.28295	5.86743	9.18424	6.61564	7.9773
C172	Subject_28	5yo	PolyIC	Female	0	6.96951	5.90833	9.26898	7.10795	8.3364	7.51949	6.03009	6.29539	7.60459	6.59446	9.80871	8.18793	7.41411	8.17554	8.3499	7.357	7.84324	6.92416	8.45549	7.21969	8.20967	6.20233	8.31305	7.8515	6.62948	6.04244	7.8493	6.39579	8.60441	6.46766	8.44552	9.93181	6.5385	7.65051	8.93247	9.01752	6.88244	6.59562	7.57155	9.17007	5.93122	9.19551	6.45516	8.29059
C173	Subject_29	Cord	Unstimulated	Male	0	7.01461	5.99226	9.27722	7.211	8.20681	7.57941	6.12802	6.27092	7.64994	6.64338	9.83344	8.22415	7.28095	8.20645	7.99816	7.43901	7.92658	7.03308	8.51831	7.32015	8.30811	6.32807	8.35968	7.87915	6.72004	6.12525	7.10733	6.46597	8.83277	6.53316	8.50738	10.0851	6.54004	7.70082	8.96356	9.05002	6.69601	6.76928	7.49286	9.27068	5.91242	9.2539	6.51911	8.28505
C174	Subject_29	Cord	LPS	Male	0	7.00942	5.94773	9.25933	7.22572	8.41452	7.52894	6.10513	6.28517	7.6749	6.66241	9.8316	8.21172	7.28981	8.17807	7.80027	7.43075	7.86128	7.0287	8.52043	7.28272	8.2566	6.25687	8.35451	7.8597	6.6686	6.04013	7.08207	6.48993	8.803	6.58728	8.65613	10.1103	6.60157	7.7136	8.9841	9.0117	6.63628	6.78123	7.51301	9.26445	5.94972	9.22267	6.43122	8.28711
C175	Subject_29	Cord	Imiquimod	Male	0	6.67817	5.67451	8.98164	7.22489	8.22297	7.52782	6.1169	6.01869	7.67068	6.63109	9.54598	8.42639	7.1081	7.87776	7.85937	7.42477	7.88115	7.05988	8.54971	7.06187	8.25789	6.25215	8.35449	7.85577	6.64662	5.99553	6.96676	6.18871	8.85636	6.62153	8.6312	10.0919	6.61393	7.7009	8.99402	9.0267	6.68493	6.77014	7.43564	9.27349	5.94223	9.22252	6.33804	7.85691
C176	Subject_29	Cord	PolyIC	Male	0	6.90607	5.95591	9.25988	7.17246	8.20997	7.5511	6.17699	6.17681	7.63958	6.63989	9.10328	8.22332	7.30335	8.17155	8.00836	7.39909	7.98458	6.9981	8.59375	7.27413	8.3	6.30111	8.41415	7.89559	6.65445	6.1418	7.80928	6.45472	8.83434	6.51931	8.63668	9.98162	6.63401	7.67146	9.00762	9.0516	6.71755	6.69944	7.50503	9.24622	5.97293	9.25133	6.35729	8.26028
C177	Subject_30	Cord	Unstimulated	Female	0	6.60875	5.6689	8.95903	7.0987	8.21613	7.52128	6.1398	6.01192	7.67055	6.66589	9.52608	8.23991	7.02283	7.88908	7.92549	7.41399	7.85674	7.02518	8.53904	7.01	8.26542	6.26626	8.33597	7.86626	6.65819	6.14196	7.03745	6.19797	8.80093	6.46809	8.51153	9.98678	6.60995	7.72957	8.99317	9.03535	7.03919	6.57622	7.40791	9.26551	5.97196	9.21638	6.3134	7.90646
C178	Subject_30	Cord	LPS	Female	0	6.61475	5.71467	8.96872	7.16308	8.23921	7.55171	6.10438	6.03437	7.67695	6.64171	9.54739	8.43603	6.96734	7.90056	8.39169	7.45008	7.93345	6.96455	8.56778	6.91796	8.28966	6.27917	8.38291	7.89387	6.66395	6.14352	6.95668	6.19919	8.65884	6.47004	8.62887	10.0239	7.07978	7.70776	8.96024	9.03693	6.97245	6.66262	7.35446	9.30249	5.93792	9.21593	6.37266	7.93563
C179	Subject_30	Cord	Imiquimod	Female	0	6.62244	5.75183	8.98206	7.1302	8.21272	7.54675	6.22766	6.0519	7.68657	6.64442	9.55593	8.42832	7.03217	7.91198	8.33925	7.42571	7.96968	7.02246	8.4199	6.93856	8.30409	6.31786	8.40024	7.87247	6.63988	6.17152	6.88305	6.19749	8.30625	6.46273	8.52737	9.99412	6.58639	7.71782	9.0066	9.03423	7.05894	6.58974	7.32333	9.28716	5.95557	9.23936	6.29895	7.76079
C180	Subject_30	Cord	PolyIC	Female	0	6.62577	5.76526	9.02587	7.09026	8.21352	7.57163	6.30353	6.00934	7.67542	6.6523	9.62769	8.44513	7.08121	7.95556	8.10265	7.43159	8.05015	6.99188	8.44535	6.98509	8.33968	6.32532	8.40248	7.90518	6.70595	6.22102	7.8201	6.16682	8.80148	6.41983	8.61696	9.96052	6.65267	7.7261	8.89995	9.05271	7.09446	6.62963	7.37384	9.22054	5.87594	9.28134	6.26721	7.92973
C181	Subject_30	5yo	Unstimulated	Female	0	6.73249	5.77197	9.03699	7.13406	8.21846	7.55104	6.29893	5.9914	7.68484	6.66869	9.56304	8.41174	7.18867	7.97008	8.08772	7.42757	7.85762	7.03895	8.45097	7.02513	8.26367	6.24319	8.331	7.85289	6.61968	6.04323	7.21053	6.26208	8.85453	6.44006	8.52599	9.97068	6.606	7.73091	8.95432	9.05838	7.02548	6.63368	7.38967	9.23499	5.91267	9.19741	6.47124	7.98216
C182	Subject_30	5yo	LPS	Female	0	6.63446	5.72055	9.0665	7.15429	8.22988	7.623	6.27472	5.96979	7.67448	6.65897	9.5745	8.41169	7.16322	7.95445	8.10762	7.42178	8.04801	7.02916	8.47529	7.01749	8.31661	6.32315	8.38561	7.89523	6.60755	6.00604	7.11676	6.23729	8.69273	6.40355	8.66391	10.0885	6.61353	7.73308	8.94541	9.05216	7.02876	6.67261	7.46595	9.22907	5.9168	9.24897	6.37242	7.90261
C183	Subject_30	5yo	Imiquimod	Female	0	6.69874	5.69801	9.02525	7.11511	8.21563	7.51317	6.26255	6.18732	7.64624	6.60604	9.56206	8.40291	7.0932	7.94068	7.89615	7.41173	7.86378	6.98262	8.45426	6.9853	8.2235	6.22749	8.31197	7.81423	6.56077	5.94787	7.08937	6.19364	8.79656	6.41358	8.47081	9.969	6.94334	7.68045	8.89926	9.01273	6.99882	6.65074	7.3606	9.23818	5.86796	9.1865	6.2551	7.93805
C184	Subject_30	5yo	PolyIC	Female	0	6.66872	5.68157	9.01164	7.10218	8.18925	7.53696	6.28611	6.04212	7.66968	6.63753	9.53828	8.4333	7.08283	7.89583	8.00303	7.43666	7.96944	7.01451	8.42501	6.94438	8.26291	6.29244	8.34626	7.83708	6.65176	6.0165	7.83924	6.15846	8.80771	6.39479	8.48321	9.99147	6.58874	7.71784	8.90741	9.00831	6.91875	6.63899	7.43481	9.24126	5.88936	9.21812	6.35944	7.97074
C185	Subject_31	Cord	Unstimulated	Female	0	6.73936	5.85947	8.98656	7.19351	8.10259	7.55691	6.22761	6.08277	7.60114	6.89661	9.54005	8.39868	7.09093	8.01678	8.45977	7.3583	7.87117	6.97269	8.44636	7.06958	8.29471	6.35073	8.35329	7.83909	6.58708	6.30827	7.4698	6.57129	8.5782	6.47178	8.45621	9.96451	6.91446	7.63941	8.94271	9.02766	7.08265	6.64991	7.30771	9.08019	5.88645	9.23836	6.44865	7.81459
C186	Subject_31	Cord	LPS	Female	0	6.65337	5.82656	8.98689	7.12445	8.10432	7.54691	6.20701	5.99341	7.60993	6.87432	9.50177	8.26312	6.87759	7.99662	8.4439	7.3661	7.84863	6.91782	8.42104	7.06703	8.27133	6.32487	8.32048	7.83528	6.5878	6.03574	7.44435	6.52309	8.58172	6.5102	8.46811	10.0135	7.38357	7.66429	8.88511	9.00484	7.07376	6.621	7.28296	9.10704	5.86297	9.20824	6.30023	7.91467
C187	Subject_31	Cord	Imiquimod	Female	0	6.69187	5.81879	9.00017	7.10207	8.24176	7.48696	6.2064	6.02115	7.53006	6.85697	9.53718	8.42607	7.00976	7.97761	7.95639	7.29772	7.84819	6.8876	8.46203	7.06754	8.24004	6.32014	8.2988	7.8184	6.61181	6.13697	7.43089	6.50838	8.74772	6.46615	8.37511	9.99447	6.86791	7.6322	8.87371	9.02338	7.13796	6.64605	7.33939	9.00836	5.84875	9.18942	6.24695	8.00042
C188	Subject_31	Cord	PolyIC	Female	0	6.62499	5.8108	8.96082	7.19531	8.09431	7.52695	6.20531	5.99435	7.60609	6.87235	9.51588	8.21259	6.99182	7.9551	8.44718	7.38293	7.92615	6.89111	8.45449	7.06623	8.28311	6.40417	8.35355	7.86432	6.61055	5.94278	8.01964	6.51327	8.59962	6.47811	8.42775	9.95968	7.4114	7.7032	8.92275	8.99733	7.08553	6.66113	7.3408	9.05199	5.91069	9.22893	6.29558	7.91442
C189	Subject_31	5yo	Unstimulated	Female	0	6.69451	5.68402	8.95578	7.12227	8.16019	7.48986	6.26194	6.07138	7.57155	7.12925	9.48369	8.40862	7.1184	8.10448	8.47489	7.33967	7.801	7.01606	8.44682	7.04179	8.26716	6.39366	8.31543	7.82697	6.63992	6.10979	7.21056	6.67173	8.60999	6.51034	8.50581	9.93113	7.50282	7.66496	8.9935	9.00123	6.80115	6.651	7.32409	9.02531	5.92849	9.21757	6.31311	7.95874
C190	Subject_31	5yo	LPS	Female	0	6.74399	5.65905	8.99626	6.99101	8.06046	7.54729	6.22351	6.02726	7.42196	7.112	9.52557	8.44581	7.12988	8.11408	8.44821	7.21709	7.87299	6.82522	8.45206	7.04994	8.25782	6.41607	8.31263	7.83539	6.67081	6.07853	7.17437	6.68038	8.44828	6.3218	8.24191	9.78941	7.48563	7.51834	8.88989	8.99812	6.90911	6.48734	7.29298	8.98527	5.86043	9.21209	6.25557	7.97932
C191	Subject_31	5yo	Imiquimod	Female	0	6.6885	5.62649	8.95435	7.14206	8.16459	7.49682	6.29247	5.93526	7.59368	7.09342	9.46416	8.22257	7.07382	8.05078	8.44242	7.37761	7.87422	7.02824	8.42337	7.03108	8.25995	6.39095	8.31894	7.83664	6.67927	6.16864	7.10754	6.63268	8.61058	6.50656	8.43821	9.93571	7.48409	7.69728	8.86801	8.98415	6.83479	6.64412	7.30692	9.09493	5.90819	9.22699	6.36422	7.92454
C192	Subject_31	5yo	PolyIC	Female	0	6.62364	5.63145	8.95004	7.10851	8.12673	7.51994	6.15898	6.04147	7.58053	7.09085	9.48331	8.42603	7.08467	8.07957	8.44215	7.3638	7.88197	6.98283	8.39693	7.02375	8.26826	6.47003	8.3226	7.84814	6.6326	6.14151	7.82049	6.63572	8.61295	6.46768	8.43927	9.9769	7.4623	7.6858	8.91475	8.96545	6.77719	6.63427	7.31498	9.03476	5.84668	9.21197	6.27499	7.87313
C193	Subject_32	Cord	Unstimulated	Male	1	6.75515	5.76199	9.00189	7.19614	8.25436	7.57386	6.22848	6.04844	7.60286	6.66613	9.49106	8.47596	7.09572	7.90627	8.47437	7.40458	7.98714	7.03142	8.49811	6.99343	8.31641	6.36091	8.40749	7.92175	6.71321	6.02886	6.94816	6.10234	8.87434	6.57912	8.49086	9.97185	6.89085	7.68781	8.93312	9.04465	6.84323	6.76595	7.27935	9.24935	6.00173	9.26177	6.18327	7.89569
C194	Subject_32	Cord	LPS	Male	1	6.70468	5.68686	8.97813	7.1611	8.33847	7.56761	6.34261	6.02211	7.53149	6.60991	9.45884	8.31222	7.07105	7.82835	7.93954	7.32283	7.97095	6.97251	8.44252	6.90723	8.27624	6.31375	8.36167	7.87152	6.60889	6.16601	6.90918	6.07951	8.63796	6.47708	8.44638	9.89858	6.82751	7.60191	8.9186	9.01497	6.81689	6.72455	7.35412	9.0903	5.92183	9.22571	6.174	7.87181
C195	Subject_32	Cord	Imiquimod	Male	1	6.79249	5.70162	9.00257	7.14362	8.2369	7.45979	6.17227	6.07226	7.55879	6.55432	9.44594	8.46919	7.15716	7.84844	7.86122	7.36638	7.74873	6.99104	8.40616	6.86203	8.16936	6.19208	8.29684	7.78082	6.53551	6.05013	6.90602	6.01113	8.65656	6.57291	8.42158	9.96588	6.81565	7.63527	8.86631	8.97135	6.79314	6.75345	7.38287	9.12137	5.82669	9.15354	6.26003	7.94767
C196	Subject_32	Cord	PolyIC	Male	1	6.73837	5.68059	8.97108	7.15685	8.19324	7.48021	6.11042	6.00747	7.58921	6.54798	9.43741	8.47522	7.19419	7.81253	8.39409	7.38609	7.82407	7.01122	8.4083	6.86564	8.19756	6.20454	8.3119	7.82172	6.63231	6.01783	7.76817	6.07149	8.70138	6.59275	8.48096	10.0267	6.73183	7.67043	8.8418	8.97948	6.84613	6.75582	7.34335	9.15198	5.84818	9.17879	6.09469	7.89737
C197	Subject_33	Cord	Unstimulated	Female	1	6.6897	5.76428	8.97648	7.04743	8.1551	7.5669	6.34085	6.1828	7.53598	6.62817	9.4444	8.33747	6.70731	7.86773	8.49219	7.34471	7.96156	6.96093	8.37983	6.94568	8.2912	6.32379	8.36368	7.87848	6.62327	6.1995	7.0423	6.09305	8.77864	6.37063	8.38623	10.0004	6.58268	7.62332	8.87934	9.01971	6.50459	6.45999	7.31453	9.20547	5.90387	9.25442	6.36295	7.87455
C198	Subject_33	Cord	LPS	Female	1	6.61891	5.69946	8.96541	7.08109	8.18376	7.52792	6.32984	6.09259	7.57168	6.62258	9.43205	8.48575	7.13069	7.84515	7.99311	7.3609	7.97865	6.92454	8.35834	6.91224	8.30144	6.28835	8.34417	7.87905	6.64203	6.04333	6.94284	6.06962	8.85824	6.37055	8.53424	10.0473	6.60336	7.63563	8.91395	9.01356	6.35586	6.5595	7.35013	9.1357	5.88439	9.24664	6.26878	7.93731
C199	Subject_33	Cord	Imiquimod	Female	1	6.64604	5.75096	8.95924	7.1017	8.18638	7.56477	6.41193	6.03836	7.58107	6.61832	9.44602	8.5358	7.05175	7.83163	8.48386	7.37948	8.02395	7.00339	8.38571	6.93801	8.30332	6.32991	8.3392	7.85973	6.64726	5.99063	6.92659	6.05365	8.69894	6.39448	8.55353	9.96076	6.60229	7.65343	8.86292	9.01843	6.34612	6.59173	7.31537	9.14961	5.89859	9.23984	6.30146	7.85925
C200	Subject_33	Cord	PolyIC	Female	1	6.62732	5.76357	8.9665	7.10222	8.21429	7.61921	6.31884	6.01516	7.59097	6.64779	9.47717	8.52638	7.07529	7.85848	8.01716	7.37495	8.05141	7.00036	8.32981	6.96685	8.35068	6.35182	8.43165	7.90498	6.63969	6.16663	7.7745	6.10437	8.73386	6.41994	8.60506	9.97141	6.62556	7.68526	8.85568	9.04255	6.3884	6.59409	7.28134	9.23689	5.89082	9.28721	6.35895	7.85766
C201	Subject_34	5yo	Unstimulated	Male	0	6.58757	5.57474	8.90875	7.12192	8.15837	7.60336	6.33866	6.00601	7.57706	6.62905	9.39373	8.51586	6.99456	7.77703	8.04094	7.36742	8.07259	6.91944	8.27586	6.92904	8.29088	6.31118	8.38063	7.89727	6.57564	6.05686	7.07561	6.1333	8.68699	6.45462	8.50786	9.89877	7.1051	7.65524	8.79136	9.01699	6.48774	6.59647	7.34157	9.2387	5.92555	9.23924	6.20613	7.85232
C202	Subject_34	5yo	LPS	Male	0	6.6358	5.62122	8.93613	7.16538	8.1517	7.48323	6.29098	6.10554	7.57734	6.58505	9.38743	8.53282	6.97472	7.77174	7.97065	7.38266	7.68472	6.90862	8.47607	6.85673	8.18702	6.09356	8.27815	7.7984	6.54742	5.87038	7.00818	6.03583	8.91009	6.51243	8.57788	9.95837	6.52509	7.75277	8.95359	9.01964	6.42748	6.70401	7.35011	9.30278	5.88049	9.15707	6.26735	8.01143
C203	Subject_34	5yo	Imiquimod	Male	0	6.94759	5.85106	9.21456	7.15776	8.18787	7.45787	6.13717	6.35809	7.60939	6.58162	9.68007	8.28899	7.36122	8.04948	8.46564	7.38455	7.68049	6.96962	8.52302	7.17962	8.17485	6.09831	8.2586	7.78388	6.53633	6.02052	6.97923	6.29193	8.70701	6.53948	8.58081	10.0564	6.43785	7.68809	8.95135	9.00227	6.63616	6.71075	7.58688	9.22176	5.78342	9.13898	6.29819	8.1884
C204	Subject_34	5yo	PolyIC	Male	0	6.92716	5.84653	9.21787	7.19255	8.19596	7.45217	6.05575	6.32988	7.63725	6.58145	9.66953	8.3191	7.3345	8.0456	7.97054	7.42156	7.6351	7.00629	8.51586	7.15292	8.15581	6.06242	8.24118	7.77568	6.53117	5.95158	7.88204	6.25384	8.7518	6.61754	8.65604	10.0735	6.38349	7.69787	8.94715	9.0032	6.51123	6.73657	7.56779	9.27381	5.84901	9.14301	6.18835	8.20226
C205	Subject_34	Cord	Unstimulated	Male	0	6.74964	5.88942	9.01086	7.21472	8.18916	7.42331	6.17008	6.07316	7.60616	6.62163	9.42319	8.36841	7.13871	7.79331	8.46985	7.39702	7.5911	7.01965	8.48713	6.99284	8.14706	6.06771	8.23321	7.76931	6.5168	5.82396	7.22231	6.1658	8.75631	6.55828	8.57807	10.0996	6.96196	7.65956	8.88952	9.01578	6.45473	6.74145	7.47174	9.26423	5.8312	9.13143	6.28446	8.1029
C206	Subject_34	Cord	LPS	Male	0	6.89524	5.94682	9.20489	7.11351	8.16817	7.5263	6.09246	6.23422	7.57075	6.62483	9.64907	8.53884	7.2499	8.01999	7.99249	7.36109	7.75974	6.93599	8.45945	7.17631	8.21332	6.13401	8.28457	7.80718	6.59604	5.96131	7.18109	6.37929	8.90043	6.46879	8.57682	9.91209	6.54769	7.64895	8.93284	9.05002	6.43276	6.68176	7.4905	9.26099	5.87553	9.19218	6.2605	8.16136
C207	Subject_34	Cord	Imiquimod	Male	0	6.58569	5.70893	9.0414	7.1633	8.19686	7.48763	6.15366	6.19989	7.62022	6.61655	9.46468	8.36465	7.01369	7.8436	8.4983	7.41016	7.70347	7.00817	8.4486	7.12159	8.1933	6.13428	8.25281	7.78296	6.57646	5.96098	7.01072	6.24432	8.88755	6.59226	8.60278	10.0526	6.47919	7.67567	8.90589	9.01658	6.53763	6.69159	7.31125	9.2894	5.84824	9.16884	6.30819	8.03653
C208	Subject_34	Cord	PolyIC	Male	0	6.73341	5.74531	9.01086	6.9257	7.94812	7.51549	6.10125	6.22394	7.38136	6.61143	9.45503	8.60126	7.18355	7.83126	7.98486	7.15852	7.69239	6.74866	8.48578	7.13581	8.19282	6.07883	8.29361	7.79635	6.53588	5.94538	7.83686	6.17663	8.57545	6.27531	8.39899	9.73349	6.52169	7.35933	8.92882	9.02912	6.53136	6.51702	7.25525	9.04414	5.85082	9.17227	6.324	7.84401
C209	Subject_35	Cord	Unstimulated	Female	1	6.62326	5.81489	9.15794	7.17288	8.23802	7.57136	6.33157	6.22531	7.62927	6.6052	9.58216	8.51193	6.79286	8.01527	8.11159	7.38378	7.87908	7.06869	8.61163	7.16993	8.27965	6.25208	8.35577	7.87057	6.65787	6.04645	6.89856	6.09255	8.48569	6.56911	8.47589	9.97003	6.4252	7.66552	9.09588	9.16888	6.56404	6.78962	7.43587	9.16763	5.9046	9.25054	6.06159	7.87354
C210	Subject_35	Cord	LPS	Female	1	6.76918	5.76399	9.05414	7.17206	8.19612	7.54653	6.2179	6.12138	7.61103	6.62195	9.56674	8.48237	7.14225	7.94556	7.97666	7.37538	7.96707	7.00524	8.41372	7.06612	8.30989	6.29118	8.36422	7.88731	6.7042	6.02532	6.8332	6.14316	8.6379	6.55761	8.64618	10.0024	6.38196	7.64586	8.89887	9.00199	6.51361	6.77254	7.44328	9.22334	5.93374	9.26523	7.60852	8.00078
C211	Subject_35	Cord	Imiquimod	Female	1	6.7944	5.71905	9.04896	7.11675	8.1056	7.56158	6.24374	6.10393	7.50625	6.61111	9.57628	8.44307	7.21743	7.93566	7.97288	7.26469	7.92822	6.93134	8.38972	7.04419	8.28619	6.21784	8.35933	7.85848	6.75512	6.12317	6.78641	6.12358	8.55845	6.49055	8.36729	9.89778	6.25055	7.53942	8.8692	9.03193	6.53814	6.65795	7.43722	9.0688	5.91244	9.23143	7.65781	8.03967
C212	Subject_35	Cord	PolyIC	Female	1	6.65421	5.72171	9.02283	7.1291	8.13584	7.52577	6.1943	6.19817	7.55251	6.60895	9.54748	8.50454	7.17741	7.93309	7.8477	7.31482	7.91229	6.94164	8.38981	7.05204	8.29716	6.25107	8.34973	7.86781	6.63937	6.02414	7.75009	6.1623	8.40594	6.54879	8.56694	9.92804	6.37418	7.57303	8.90613	9.02061	6.46782	6.70287	7.4278	9.17499	5.90072	9.24674	5.85924	7.97742
C213	Subject_36	Cord	Unstimulated	Male	0	6.7781	5.80434	9.06373	7.20668	8.15404	7.56717	6.27374	6.17775	7.59948	6.63017	9.58868	8.49293	7.1531	7.95674	8.00495	7.36885	7.90671	6.99115	8.42963	7.10469	8.31002	6.25638	8.35202	7.85943	6.7306	5.99911	7.17307	6.22858	8.46208	6.50414	8.6198	9.99517	6.58774	7.66422	8.93546	9.06042	6.89207	6.67361	7.41768	9.13401	5.91978	9.23921	7.35969	8.00358
C214	Subject_36	Cord	LPS	Male	0	6.62671	5.75724	9.02459	7.28988	8.15806	7.61601	6.27675	6.07679	7.6549	6.63368	9.54366	8.3958	6.94759	7.93148	7.61373	7.41528	8.08743	6.94826	8.4141	7.0923	8.33756	6.34708	8.43567	7.89998	6.73601	6.03412	6.96524	6.19741	8.52584	6.56343	8.66499	10.0462	6.21148	7.71393	8.92295	8.88987	6.80011	6.72723	7.44056	9.18279	5.94311	9.2689	7.3443	8.0374
C215	Subject_36	Cord	Imiquimod	Male	0	6.63201	5.77839	9.06879	7.19852	8.12067	7.52672	6.21617	6.01493	7.58481	6.55038	9.55964	8.42876	7.09149	7.93185	7.82523	7.33321	7.96787	6.96139	8.38772	7.08437	8.28063	6.28803	8.32252	7.85194	6.60847	6.04104	6.92284	6.16095	8.45578	6.62906	8.50858	10.0145	6.08118	7.62435	8.90876	8.92296	6.83926	6.66526	7.46579	9.13338	5.86658	9.22846	7.17934	8.01513
C216	Subject_36	Cord	PolyIC	Male	0	6.68943	5.68597	8.99913	7.15636	8.08734	7.40294	6.13507	6.17016	7.60245	6.50389	9.54219	8.50478	7.24475	7.86264	7.98153	7.34285	7.63635	6.97427	8.33885	6.98189	8.13853	6.01478	8.21769	7.7187	6.54367	6.04806	7.74569	6.14259	8.58248	6.49528	8.60685	9.97666	6.48818	7.63291	8.83201	9.06002	6.80033	6.65978	7.48317	9.21311	5.79916	9.14215	7.02007	7.74518
C217	Subject_36	5yo	Unstimulated	Male	0	6.83453	5.72279	9.07171	7.16384	8.18375	7.53813	6.20859	6.14916	7.63391	6.56258	9.55773	8.43132	7.30694	7.9512	8.02085	7.39411	7.96399	7.03994	8.42102	7.08779	8.26384	6.31489	8.34361	7.85079	6.62978	6.03406	7.10184	6.18044	8.51228	6.57979	8.52578	9.97306	6.50083	7.66503	8.8645	9.11715	6.88943	6.71377	7.42388	9.23526	5.88239	9.23621	7.038	7.99077
C218	Subject_36	5yo	LPS	Male	0	6.73315	5.77661	9.07188	7.15563	8.12064	7.56074	6.26204	6.1262	7.60959	6.62455	9.58744	8.3856	7.17141	7.96316	7.73623	7.37435	7.91062	6.99643	8.46602	7.10222	8.29794	6.24586	8.35361	7.86753	6.65842	6.0799	7.02183	6.18915	8.47283	6.5279	8.53007	9.97055	6.5575	7.70114	8.92183	8.95364	6.90247	6.69398	7.41611	9.17161	5.9177	9.27357	5.07225	7.97991
C219	Subject_36	5yo	Imiquimod	Male	0	6.73336	5.7146	9.02416	7.17727	8.09355	7.54613	6.24289	6.14162	7.58939	6.59817	9.58388	8.28589	7.17975	7.95769	7.96574	7.35968	7.87967	6.96656	8.46828	7.14009	8.26607	6.1832	8.33089	7.82857	6.66507	6.0137	6.88556	6.1421	8.66045	6.55413	8.4647	9.96379	6.53756	7.64211	8.93695	9.01971	6.90217	6.71784	7.39629	9.18735	5.92077	9.23243	6.88909	8.02625
C220	Subject_36	5yo	PolyIC	Male	0	6.64629	5.80272	9.04435	7.13239	8.18782	7.54393	6.23276	6.17699	7.58815	6.58276	9.49108	8.31765	7.10948	7.95281	8.02741	7.36	7.88414	6.98395	8.57813	7.18222	8.23896	6.19428	8.30929	7.80299	6.71419	5.9482	7.78145	6.09229	8.68611	6.50416	8.49148	9.94658	6.48683	7.64521	8.96785	9.09896	6.8054	6.65711	7.60227	9.18321	5.85631	9.2351	6.61207	8.03782
C221	Subject_37	Cord	Unstimulated	Female	1	6.95831	5.82225	9.03071	7.18271	8.13611	7.40567	6.10901	6.10601	7.58784	6.54372	9.51066	8.2963	7.2314	7.91008	8.02157	7.33608	7.46306	7.00903	8.3285	7.01142	8.11359	5.88845	8.19714	7.74787	6.52577	5.95114	7.18998	6.17482	8.47454	6.56579	8.59983	9.93458	6.46823	7.62134	8.88652	9.08505	6.73165	6.68658	7.48438	9.20865	5.7992	9.0985	6.59099	7.86025
C222	Subject_37	Cord	LPS	Female	1	6.77783	5.84846	9.02713	7.19704	8.12458	7.5467	6.17313	6.13532	7.59906	6.60868	9.56561	8.25261	7.16233	7.95667	8.02001	7.35154	7.873	6.98943	8.4333	7.11126	8.27513	6.22269	8.33503	7.85797	6.63204	5.95787	7.16649	6.22517	8.68749	6.57355	8.52279	9.97698	6.69388	7.58867	8.97233	9.10296	6.79174	6.68132	7.42004	9.19366	5.93352	9.22647	6.65346	8.05694
C223	Subject_37	Cord	Imiquimod	Female	1	6.68866	5.82254	9.03123	7.20518	8.07719	7.59715	6.29168	6.04831	7.56445	6.60905	9.56086	8.5118	7.12662	7.94349	8.08746	7.32606	8.05653	6.95387	8.39368	7.13351	8.32617	6.31697	8.40601	7.88495	6.64389	6.04584	7.12285	6.19174	8.66743	6.50738	8.58371	10.0661	6.28999	7.60794	8.90856	9.13345	6.7738	6.6664	7.42169	9.20559	5.93616	9.24799	6.46598	7.97274
C224	Subject_37	Cord	PolyIC	Female	1	6.7546	5.88936	9.04894	7.22055	8.15068	7.54947	6.29231	6.11713	7.61102	6.59864	9.57103	8.5242	7.19961	7.94478	8.05636	7.36342	7.92109	7.01771	8.38243	7.05839	8.28002	6.28524	8.3622	7.85265	6.68133	5.92238	7.89655	6.18223	8.51416	6.55277	8.63027	9.93319	6.23743	7.64909	8.89076	9.11982	6.77049	6.7103	7.46392	9.15719	5.89276	9.23718	6.387	8.0231
C225	Subject_37	5yo	Unstimulated	Female	1	6.85058	5.87304	9.18279	7.2446	8.17274	7.59014	6.35475	6.28235	7.60455	6.66962	9.68584	8.48563	7.24338	8.12371	8.10158	7.36382	8.02619	7.04322	8.45512	7.20282	8.33006	6.31184	8.40974	7.91309	6.64127	5.9531	7.10209	6.33395	8.56677	6.59703	8.5361	9.98966	6.76663	7.64087	8.36366	9.13927	6.56967	6.73494	7.4503	9.16666	5.94365	9.27257	6.67623	8.06621
C226	Subject_37	5yo	LPS	Female	1	6.80619	5.85185	9.12845	7.23532	8.16256	7.56551	6.28462	6.2349	7.60822	6.63161	9.52122	8.26845	7.27213	8.1373	8.05156	7.38649	8.01815	7.05546	8.65895	7.30478	8.29064	6.28696	8.36493	7.85769	6.62477	6.07783	6.99835	6.17355	8.56994	6.60382	8.51682	10.0347	6.76704	7.66998	9.13431	9.10974	6.47359	6.79939	7.40953	9.24005	5.96407	9.24615	4.70392	8.26147
C227	Subject_37	5yo	Imiquimod	Female	1	6.85104	5.70966	9.05584	7.20114	8.11357	7.53892	6.22004	6.14888	7.5738	6.55792	9.55371	8.26026	7.24175	7.95552	7.99811	7.36588	7.86516	7.00979	8.38504	7.04695	8.22282	6.17966	8.3057	7.79225	6.5804	5.95461	6.92332	6.14883	8.74154	6.68328	8.49676	9.97419	6.68096	7.61492	8.92876	9.07227	6.52043	6.78033	7.49803	9.12978	5.86786	9.21037	6.45567	8.00495
C228	Subject_37	5yo	PolyIC	Female	1	6.759	5.70182	9.04076	7.2114	8.13495	7.53087	6.19541	6.1149	7.5963	6.54818	9.5275	8.44468	7.25986	7.94641	8.00605	7.38416	7.88032	7.05675	8.39782	7.0339	8.22316	6.23743	8.29806	7.78701	6.64274	5.96258	7.83371	6.13752	8.7804	6.59535	8.60478	10.0707	6.68316	7.63129	8.96436	9.06365	6.5165	6.78652	7.47325	9.15006	5.89771	9.18437	6.50104	8.01966
C229	Subject_38	Cord	Unstimulated	Female	1	6.75173	5.79057	9.07866	7.25205	8.13248	7.52191	6.18247	6.13318	7.62919	6.57842	9.59037	8.48773	7.18127	7.98392	8.04033	7.38955	7.82428	6.99647	8.50515	7.07523	8.25567	6.21367	8.3401	7.8512	6.64567	5.96644	7.10387	6.26365	8.60212	6.63845	8.5445	9.95647	6.91259	7.66447	8.96202	9.12294	6.437	6.69594	7.42221	9.2344	5.88535	9.20164	6.63717	8.05894
C230	Subject_38	Cord	LPS	Female	1	6.66332	5.78413	9.04626	7.23367	8.10206	7.55987	6.22146	6.05507	7.55946	6.61939	9.5668	8.45792	6.98468	7.94917	8.05697	7.34525	8.04497	6.91377	8.38996	7.08253	8.30584	6.25423	8.38374	7.88284	6.64405	5.89941	7.04394	6.24658	8.74286	6.572	8.60544	9.93508	6.44844	7.61175	8.9287	9.13206	6.45409	6.68181	7.45679	9.22176	5.90956	9.24775	4.73875	7.89266
C231	Subject_38	Cord	Imiquimod	Female	1	6.96064	5.90165	9.12472	7.22256	8.11608	7.45609	6.17972	6.40326	7.59451	6.5459	8.88058	8.44172	7.31852	8.10488	7.94032	7.36607	7.80853	7.00174	8.65941	7.26234	8.18299	6.04984	8.25786	7.77104	6.58704	6.05539	7.06379	6.40526	8.64697	6.56601	8.47597	9.91751	6.86173	7.6082	9.10938	9.04714	6.42653	6.71044	7.42285	9.22848	5.81956	9.15291	6.3244	8.27336
C232	Subject_38	Cord	PolyIC	Female	1	NA	NA	NA	NA	NA	NA	NA	NA	NA	NA	NA	NA	NA	NA	NA	NA	NA	NA	NA	NA	NA	NA	NA	NA	NA	NA	NA	NA	NA	NA	NA	NA	NA	NA	NA	NA	NA	NA	NA	NA	NA	NA	NA	NA
C233	Subject_38	5yo	Unstimulated	Female	1	6.93315	5.83244	9.15588	7.21429	8.21016	7.44259	6.16823	6.08688	7.65094	6.59416	9.59992	8.45576	7.28972	8.02403	7.98241	7.42085	7.53355	7.07524	8.48214	7.06437	8.14366	5.96241	8.22051	7.78138	6.52353	5.97791	7.06557	6.25372	8.7173	6.59647	8.56197	10.0029	6.93311	7.70588	9.00694	9.09083	6.80384	6.74963	7.39111	9.25716	5.83089	9.1292	6.70197	8.13225
C234	Subject_38	5yo	LPS	Female	1	6.86585	5.74532	9.06839	7.28327	8.17074	7.42358	6.07284	6.20707	7.66063	6.5435	9.56224	8.43828	7.23277	8.01787	7.94604	7.42438	7.48971	7.04279	8.46954	7.05709	8.04999	5.98126	8.1834	7.74818	6.53019	5.68648	6.9469	6.22012	8.91949	6.68544	8.53871	10.0088	6.73132	7.7006	8.96934	9.05737	6.76873	6.83208	7.44322	9.28432	5.81267	9.07123	4.6648	8.07768
C235	Subject_38	5yo	Imiquimod	Female	1	7.02441	5.86131	9.13701	7.29108	8.23503	7.37051	6.01783	6.43971	7.70204	6.51979	9.66712	8.4583	7.32704	8.10897	7.90796	7.47235	7.38264	7.10718	8.65577	7.29062	8.05827	5.87768	8.15227	7.70248	6.50173	5.82877	6.85943	6.34354	8.77589	6.66259	8.62321	10.0855	6.78115	7.69724	9.12168	9.0376	6.78154	6.86544	7.40769	9.27042	5.74833	9.07076	6.44177	8.26215
C236	Subject_38	5yo	PolyIC	Female	1	6.81446	5.68871	9.05668	7.20122	8.13374	7.40656	6.00007	6.11871	7.57901	6.52935	9.56712	8.22099	7.29826	7.95415	7.92115	7.37647	7.43986	6.99067	8.43231	7.0026	8.10465	5.88518	8.17985	7.73346	6.51369	5.90841	7.74131	6.14953	8.66171	6.5205	8.56543	9.94835	6.85183	7.60604	8.93448	9.00508	6.77636	6.70456	7.46931	9.1416	5.77389	9.0792	6.46034	8.02484
C237	Subject_39	Cord	Unstimulated	Female	0	6.73764	5.88058	9.05529	7.19849	8.17095	7.57535	6.25854	6.05734	7.63842	6.63727	9.56177	8.49152	7.18237	7.9803	8.02997	7.38295	7.89403	7.06808	8.38815	7.15066	8.28501	6.16008	8.35728	7.86304	6.7476	5.74367	7.26811	6.30456	8.70884	6.55365	8.54228	9.99784	6.46487	7.64885	8.90814	9.09024	6.77217	6.71832	7.37595	9.2471	5.93445	9.23171	4.79233	8.05159
C238	Subject_39	Cord	LPS	Female	0	6.73383	5.79417	9.06617	7.27798	8.23602	7.4563	6.21587	6.16113	7.71429	6.57631	9.58555	8.50396	7.0872	7.98754	7.99448	7.46296	7.80948	7.02872	8.39997	7.05925	8.22876	6.16234	8.3118	7.81198	6.52996	5.92421	7.09931	6.20602	8.74138	6.68458	8.56455	10.0206	6.37275	7.70967	8.96187	9.0611	6.75902	6.84537	7.42632	9.26112	5.868	9.18248	4.81042	8.01847
C239	Subject_39	Cord	Imiquimod	Female	0	6.75879	5.75341	9.09931	7.29716	8.30821	7.50185	6.16977	6.12484	7.72157	6.55376	9.55677	8.25861	7.18196	7.96829	7.96045	7.4825	7.89744	7.06729	8.38571	7.07786	8.21719	6.1967	8.3053	7.8136	6.60206	5.91388	7.06789	6.18069	8.73199	6.59926	8.66157	10.053	6.41094	7.73693	8.86389	9.01858	6.72669	6.85737	7.4274	9.25359	5.87863	9.18722	6.66291	8.09389
C240	Subject_39	Cord	PolyIC	Female	0	6.98999	5.96988	9.27037	7.26118	8.25713	7.47341	6.16253	6.28509	7.71401	6.5697	9.74087	8.22754	7.38331	8.17161	7.91981	7.49022	7.82402	7.09484	8.56007	7.271	8.20302	6.10078	8.26512	7.78845	6.5578	5.88708	7.89144	6.38536	8.73712	6.64977	8.57072	10.1315	6.76837	7.70976	9.00946	9.0118	6.689	6.84808	7.49154	9.29869	5.81937	9.16425	6.84061	8.31817
C241	Subject_39	5yo	Unstimulated	Female	0	7.03539	5.9693	9.25253	7.2797	8.23886	7.48269	6.14566	6.32596	7.68012	6.62477	9.76773	8.25686	7.44427	8.19447	7.97459	7.46691	7.63321	7.11616	8.5437	7.35551	8.19653	6.0754	8.28006	7.79978	6.56657	5.85542	7.0719	6.38733	8.861	6.59494	8.66543	9.95993	6.78079	7.66507	9.04326	9.04043	6.65075	6.83245	7.43462	9.24292	5.89499	9.18273	6.76675	8.27236
C242	Subject_39	5yo	LPS	Female	0	6.88426	5.73782	9.03915	7.12732	8.15651	7.54034	6.24995	6.14456	7.5693	6.64339	9.58215	8.49845	7.19309	7.97608	8.00599	7.33757	7.87534	6.9613	8.35027	7.13586	8.27346	6.19209	8.35463	7.85345	6.67353	5.9873	6.95073	6.174	8.55129	6.51699	8.44525	9.90618	6.76348	7.56295	8.85238	9.06543	6.69987	6.70777	7.34523	9.10458	5.90959	9.21486	6.87442	7.9873
C243	Subject_39	5yo	Imiquimod	Female	0	6.86262	5.71585	9.03405	7.2473	8.2416	7.5371	6.15869	6.00268	7.61633	6.59258	9.54886	8.50779	7.17666	7.93582	7.97191	7.38979	7.85683	7.05599	8.48353	7.05052	8.2425	6.18447	8.33669	7.84682	6.576	6.09485	6.88828	6.13917	8.57701	6.63901	8.6156	9.90207	6.6412	7.64868	8.92177	9.03059	6.70015	6.78494	7.40132	9.12742	5.8294	9.20181	6.75658	7.99813
C244	Subject_39	5yo	PolyIC	Female	0	6.81784	5.85141	9.24145	7.24469	8.27119	7.5808	6.18141	6.3283	7.67283	6.62022	9.75147	8.49138	7.39115	8.15905	7.99537	7.4162	7.92571	7.1071	8.51309	7.30244	8.28241	6.27307	8.34098	7.83557	6.74087	5.99095	7.85554	6.34017	8.80218	6.63792	8.61037	10.0449	6.71092	7.68285	9.00017	9.05131	6.67624	6.7992	7.46685	9.17602	5.9005	9.24836	6.81522	8.31112
C245	Subject_40	Cord	Unstimulated	Male	0	6.79452	5.77139	8.97826	7.20551	8.26339	7.53241	6.20673	6.06431	7.67098	6.61837	9.53743	8.52224	7.21424	7.87643	7.9789	7.44664	7.72426	7.0125	8.305	7.01267	8.24151	6.05458	8.28072	7.86013	6.60964	5.97687	7.02916	6.12767	8.78896	6.58807	8.59413	10.0801	6.60655	7.67931	8.87179	9.0457	6.68339	6.76719	7.38227	9.26915	5.85696	9.19402	6.94514	7.93044
C246	Subject_40	Cord	LPS	Male	0	6.74592	5.72289	9.00488	7.28611	8.3086	7.54155	6.18606	6.1204	7.70799	6.61649	9.62182	8.5118	7.12685	7.88475	7.98133	7.47363	7.91346	7.09807	8.4221	7.0149	8.2848	6.21963	8.33442	7.86373	6.64514	6.0163	6.98477	6.12932	8.61603	6.67536	8.7826	10.0329	6.54289	7.77433	8.81249	9.05642	6.77391	6.85982	7.33117	9.22979	5.86892	9.23671	6.91196	7.99002
C247	Subject_40	Cord	Imiquimod	Male	0	6.67431	5.74279	8.9916	7.23272	8.23946	7.48001	6.17505	6.15643	7.68527	6.55166	9.5941	8.50994	7.23924	7.90822	7.92752	7.4545	7.76419	7.09329	8.31625	6.96897	8.21011	6.06019	8.28263	7.80754	6.64729	5.99054	6.88817	6.08085	8.6019	6.64334	8.52434	10.073	6.46515	7.68804	8.79564	9.01409	6.67321	6.84025	7.36209	9.28232	5.83094	9.16945	6.79625	7.96286
C248	Subject_40	Cord	PolyIC	Male	0	6.72576	5.66068	8.96424	7.14091	8.16913	7.43144	6.1211	6.20669	7.59651	6.54204	9.53695	8.33661	7.3201	7.8481	7.91803	7.36164	7.66387	6.99832	8.35161	6.91769	8.16092	6.03004	8.23834	7.75328	6.56252	5.84638	7.73716	6.06749	8.50541	6.48428	8.44847	9.91504	6.44861	7.58742	8.79306	9.00331	6.72696	6.68491	7.33822	9.23313	5.83023	9.13332	6.78218	7.91433
C249	Subject_40	5yo	Unstimulated	Male	0	6.80139	5.68269	8.95828	7.10828	8.17035	7.55599	6.17974	6.10739	7.55915	6.60014	9.53604	8.32686	7.11952	7.83432	7.99413	7.29885	7.88816	6.97382	8.22817	6.93617	8.27467	6.19136	8.35604	7.88497	6.68538	5.88241	6.90114	6.02601	8.47026	6.46726	8.52452	9.9279	6.47423	7.59055	8.86391	9.05059	6.4134	6.69045	7.29917	9.19772	5.88604	9.23478	7.02997	7.90639
C250	Subject_40	5yo	LPS	Male	0	6.70959	5.66381	8.9596	6.91949	7.91507	7.48575	6.14906	6.21551	7.29972	6.54771	9.57354	8.5221	7.13	7.85733	7.93311	7.08501	7.81203	6.68266	8.29233	6.88998	8.21002	6.13219	8.25539	7.79816	6.57931	5.91137	6.83298	5.99766	8.41071	6.22336	8.28754	9.6944	6.28988	7.31008	8.86244	9.03349	6.44427	6.42352	7.31006	8.9315	5.82379	9.18818	7.04959	7.95742
C251	Subject_40	5yo	Imiquimod	Male	0	6.8525	5.80612	9.11416	6.93497	8.02533	7.42457	6.09126	6.35445	7.38176	6.51257	9.69533	8.26791	7.29498	7.93707	7.88911	7.14015	7.72375	6.77438	8.45445	7.08561	8.151	6.05048	8.23114	7.76391	6.57745	5.84702	6.76237	6.04218	8.27707	6.3048	8.38289	9.71182	6.16662	7.37454	8.89528	8.9852	6.36665	6.51183	7.40897	9.00742	5.83548	9.13335	7.08622	8.12961
C252	Subject_40	5yo	PolyIC	Male	0	6.64667	5.60659	8.91184	7.29095	8.2287	7.41081	6.05908	6.10204	7.67154	6.51195	9.5354	8.32117	7.18065	7.75411	7.87093	7.44856	7.75776	7.11311	8.23469	6.80577	8.15514	6.03851	8.25573	7.74585	6.5648	5.81486	7.6735	5.89712	8.56601	6.63825	8.57657	10.0312	6.19687	7.71883	8.70092	8.97359	6.28677	6.83206	7.3641	9.30919	5.79754	9.1257	5.21416	7.79898
C253	Subject_41	Cord	Unstimulated	Male	0	6.57793	5.60628	8.82574	7.04774	8.17102	7.54022	6.23114	6.17144	7.60688	6.60001	9.53922	8.31346	6.957	7.70973	7.9607	7.39564	7.85881	6.96046	8.3043	6.77125	8.27394	6.23232	8.35129	7.85944	6.65687	6.00523	6.96594	5.91455	8.49681	6.36628	8.54609	9.99651	6.29222	7.67535	8.73651	9.06776	6.60185	6.52642	7.28761	9.1861	5.90431	9.22533	6.6612	7.69503
C254	Subject_41	Cord	LPS	Male	0	6.5824	5.73577	8.89196	7.04847	8.18273	7.53456	6.22127	6.25544	7.60719	6.54716	9.6627	8.28923	7.07542	7.88488	7.92106	7.39475	7.92084	6.87052	8.38618	6.98835	8.27936	6.20764	8.34086	7.84275	6.61556	5.94846	6.80842	6.06062	8.48058	6.33522	8.51195	10.0097	6.40307	7.67711	8.89655	9.02336	6.56591	6.52852	7.56243	9.21901	5.87462	9.22225	6.82706	7.86699
C255	Subject_41	Cord	Imiquimod	Male	0	6.59878	5.57733	8.85312	7.11558	8.2185	7.46275	6.12036	6.19006	7.65997	6.5045	9.5924	8.28654	6.97414	7.71865	7.87865	7.43542	7.80062	6.97576	8.29983	6.6767	8.20349	6.06745	8.29814	7.78524	6.58443	5.93882	6.73439	5.85101	8.5259	6.44238	8.65691	10.124	6.29457	7.72885	8.87169	9.0015	6.635	6.57055	7.31195	9.24063	5.82766	9.16608	6.54066	7.72674
C256	Subject_41	Cord	PolyIC	Male	0	6.44963	5.54752	8.87277	7.11458	8.22023	7.46329	6.10688	6.11301	7.64637	6.49327	9.5711	8.27791	6.94637	7.68393	7.85442	7.43029	7.84051	6.95213	8.20899	6.64002	8.18411	6.09197	8.23534	7.7651	6.5775	5.84631	7.64665	5.80561	8.6671	6.51233	8.65878	10.1097	6.33492	7.7356	8.78013	8.97914	6.64666	6.56477	7.36884	9.24827	5.83478	9.17262	6.82634	7.6899
C257	Subject_42	5yo	Unstimulated	Female	0	6.71957	5.64143	8.9268	7.36155	8.31264	7.63626	6.30471	6.02676	7.70764	6.7017	9.60556	8.57704	7.10047	7.83353	8.09646	7.45915	8.15071	7.12949	8.40522	6.88848	8.39896	6.3793	8.50559	7.96338	6.75591	5.98737	7.04918	6.0288	8.52397	6.67385	8.71203	10.1023	6.60018	7.84461	8.70915	9.09804	6.89657	6.78895	7.15065	9.29603	5.951	9.35258	6.61825	7.73917
C258	Subject_42	5yo	LPS	Female	0	6.88657	5.57103	8.94443	7.4391	8.44328	7.62193	6.28547	6.12156	7.81547	6.6362	9.61321	8.38288	7.10146	7.84293	8.0142	7.58716	8.02251	7.14358	8.41398	6.83792	8.32197	6.31832	8.41786	7.88756	6.74184	6.0867	6.94831	6.02445	8.68436	6.94859	8.79456	10.1343	6.47896	7.97074	8.76485	9.06548	6.87306	6.93652	7.21855	9.36469	5.91508	9.27048	6.70743	7.78422
C259	Subject_42	5yo	Imiquimod	Female	0	6.74359	5.5576	8.9496	7.22916	8.2827	7.5483	6.23909	6.10076	7.55191	6.57556	9.58551	8.55169	7.16679	7.80676	7.95728	7.32365	7.92537	6.93376	8.24612	6.83734	8.27812	6.24806	8.30171	7.83347	6.64775	5.99612	6.8985	5.94639	8.64597	6.51068	8.56411	9.95602	6.41971	7.69363	8.75492	9.02894	6.8121	6.65707	7.26246	9.21183	5.90914	9.25523	6.69886	7.64238
C260	Subject_42	5yo	PolyIC	Female	0	6.66012	5.58518	8.93705	7.34841	8.29967	7.59349	6.20225	6.22724	7.72569	6.61199	9.60427	8.54246	7.16189	7.80326	7.96845	7.4871	8.02048	7.12352	8.35969	6.79073	8.31167	6.28558	8.37089	7.89172	6.76981	6.0593	7.85294	5.96488	8.84325	6.75838	8.72437	10.0345	6.47501	7.80887	8.85789	9.04785	6.83621	6.84841	7.29533	9.33762	5.92597	9.27031	6.69854	7.71413
C261	Subject_42	Cord	Unstimulated	Female	0	6.70698	5.63865	8.96644	7.46238	8.48945	7.75553	6.29949	6.07639	7.74166	6.74224	9.61013	8.57552	7.08919	7.8869	8.06023	7.51104	8.25306	7.14379	8.42637	6.9283	8.45675	6.38082	8.49054	8.01758	6.75269	6.1122	7.15296	6.13044	8.64098	6.77646	8.73822	10.1123	6.102	7.87656	8.81572	9.13089	6.83351	6.87612	7.12629	9.31756	5.97365	9.3617	6.57716	7.78001
C262	Subject_42	Cord	LPS	Female	0	7.01384	5.81486	9.21648	7.46605	8.46391	7.61903	6.3588	6.23899	7.71969	6.67799	9.8076	8.46866	7.29894	8.08362	7.54091	7.48385	8.06612	7.08506	8.47841	7.15217	8.38376	6.40248	8.45539	7.94335	6.80766	6.12812	7.22214	6.31867	8.64477	6.80051	8.72445	10.1561	6.54083	7.87054	8.91764	9.00816	6.84363	6.86399	7.33365	9.32013	5.9506	9.30744	6.58729	8.08048
C263	Subject_42	Cord	Imiquimod	Female	0	6.86548	5.68941	8.99547	7.4926	8.50798	7.64946	6.27722	6.19185	7.77686	6.69672	9.63368	8.40049	7.10718	7.90145	8.0485	7.53343	8.08992	7.20116	8.36639	6.90422	8.37349	6.31735	8.43323	7.91432	6.69991	6.08572	7.14708	6.09227	8.69889	6.89383	8.67834	10.1889	6.5993	7.91313	8.94115	9.09276	6.76785	6.94688	7.22644	9.38626	5.91823	9.31227	6.67279	7.74589
C264	Subject_42	Cord	PolyIC	Female	0	6.77667	5.68135	9.0331	7.42977	8.46672	7.67447	6.3443	6.1486	7.7475	6.674	9.62053	8.52596	7.18403	7.91424	8.07347	7.48951	8.19633	7.13176	8.36106	6.98986	8.42685	6.39105	8.49377	7.99395	6.71928	6.12118	8.01783	6.16836	8.8948	6.91397	8.73335	10.0151	6.03056	7.7961	8.86196	9.1	6.76067	6.88905	7.14771	9.31447	5.9753	9.36061	6.65442	7.83197
C265	Subject_43	Cord	Unstimulated	Male	0	6.74638	5.71607	9.06562	7.22535	8.32331	7.64621	6.27894	6.08172	7.5949	6.68636	9.63944	8.32679	7.25212	7.95141	8.04744	7.36845	8.12949	7.01941	8.47301	6.97334	8.38834	6.34986	8.48284	7.98059	6.7537	6.09373	7.21046	6.27513	8.54914	6.5799	8.56381	10.0079	6.12162	7.65518	8.87691	9.10356	6.65356	6.69381	7.16278	9.16946	5.94015	9.33786	4.73642	7.93959
C266	Subject_43	Cord	LPS	Male	0	6.78336	5.69236	9.06754	7.30919	8.40383	7.63443	6.32906	6.06757	7.69659	6.68998	9.61825	8.28816	7.15386	7.92646	7.59182	7.45647	8.13476	7.06105	8.4149	6.97686	8.40251	6.39303	8.46294	7.9523	6.80414	6.10187	7.10445	6.20442	8.85018	6.68184	8.67102	10.0512	6.66899	7.77631	8.83721	9.07935	6.58552	6.8333	7.19727	9.30429	5.98019	9.323	6.3739	7.90781
C267	Subject_43	Cord	Imiquimod	Male	0	6.88695	5.74813	9.10202	7.34288	8.46739	7.60792	6.30996	6.17846	7.7595	6.64365	9.63165	8.30231	7.29801	7.97789	8.03488	7.49858	8.06134	7.17956	8.37996	6.98786	8.36046	6.31732	8.4391	7.93572	6.70112	6.10235	7.07224	6.21404	8.60705	6.78754	8.72679	10.0613	6.65576	7.81762	8.80551	9.06835	6.6096	6.91193	7.2681	9.38108	5.9579	9.30367	6.32586	7.8999
C268	Subject_43	Cord	PolyIC	Male	0	6.79152	5.85426	9.11143	7.32952	8.45077	7.65551	6.32883	6.0305	7.74841	6.72786	9.63228	8.51081	7.24006	7.99693	8.07845	7.51114	8.20087	7.14694	8.38361	6.96712	8.41442	6.44944	8.5083	7.96052	6.68905	6.06125	7.92338	6.22805	8.88631	6.67801	8.72535	10.0391	6.75123	7.82577	8.89442	9.08313	6.61174	6.86693	7.23558	9.33869	5.94927	9.32357	6.52744	7.9329
C269	Subject_44	Cord	Unstimulated	Male	1	6.65251	5.91409	9.07637	7.40545	8.32636	7.65601	6.34514	6.29542	7.63785	6.85361	9.62915	8.31356	7.16003	8.13839	8.00537	7.38891	8.16722	7.05545	8.62387	7.25219	8.40262	6.48187	8.48511	7.97415	6.72736	6.13708	7.29855	6.37721	8.61228	6.70394	8.62162	10.024	6.55465	7.75998	9.04176	9.07725	7.09757	6.80457	7.43342	9.18255	5.95711	9.34861	6.36113	8.17897
C270	Subject_44	Cord	LPS	Male	1	6.85724	5.75896	9.06361	7.46332	8.36236	7.56793	6.31236	6.14212	7.71607	6.78419	9.62259	8.4496	7.12734	7.98841	7.83001	7.43418	8.00638	7.06747	8.383	7.06525	8.31108	6.37829	8.38477	7.88426	6.61361	6.06535	7.24762	6.33708	8.70598	6.76737	8.64771	10.0572	6.40878	7.80839	8.86346	8.96549	7.11596	6.91208	7.30257	9.18213	5.91904	9.25481	6.24567	7.934
C271	Subject_44	Cord	Imiquimod	Male	1	6.87873	5.84795	9.05855	7.45051	8.37359	7.51484	6.17394	6.04264	7.72406	6.75859	9.58672	8.23198	7.1963	7.99376	7.86984	7.46857	7.8982	7.12403	8.38814	7.02759	8.23243	6.3191	8.28372	7.82875	6.5741	5.99887	7.2071	6.27964	8.73176	6.85372	7.98355	10.1485	6.82373	7.76393	8.88284	8.97066	7.0356	6.91631	7.37174	9.24447	5.84042	9.21745	4.60225	8.03354
C272	Subject_44	Cord	PolyIC	Male	1	6.83657	5.82682	9.06031	7.3722	8.3058	7.60753	6.16597	6.08247	7.60812	6.74661	9.60922	8.45758	7.14881	7.99137	7.99991	7.40227	7.98898	7.04515	8.39486	6.99235	8.29916	6.35152	8.34532	7.87997	6.64141	6.00452	8.00404	6.31805	8.63208	6.68652	8.4901	10.0642	6.39977	7.66743	8.89845	9.00661	7.06632	6.85684	7.38452	9.12752	5.87375	9.25198	6.20135	7.97411
C273	Subject_45	5yo	Unstimulated	Male	0	6.5558	5.83953	9.19152	7.34718	8.53897	7.71219	6.31644	6.4134	7.83404	6.69277	9.60734	8.52245	7.17639	7.98319	7.8361	7.58878	8.28426	7.18776	8.68485	7.16812	8.45753	6.43436	8.54013	8.02796	6.83182	6.02971	7.07719	6.19847	8.45059	6.93771	8.78785	10.1475	6.86716	7.92466	9.13516	9.10921	6.71389	6.95027	7.51016	9.35269	6.2047	9.3684	4.5916	8.23522
C274	Subject_45	5yo	LPS	Male	0	6.83448	5.83208	9.14471	7.21617	8.28588	7.6271	6.35287	6.1866	7.66638	6.69703	9.63504	8.33213	7.20571	8.01069	7.57173	7.4639	8.16922	7.07926	8.4743	7.1371	8.38821	6.36286	8.46519	7.96609	6.70035	6.11062	7.08891	6.20765	8.75177	6.66432	8.65441	9.96281	6.88067	7.73874	8.98677	8.85316	6.68935	6.8533	7.30022	9.29262	5.93869	9.3126	4.61292	7.99377
C275	Subject_45	5yo	Imiquimod	Male	0	6.83572	5.74492	9.16636	7.25468	8.43969	7.65177	6.33363	6.10363	7.71831	6.63671	9.63136	8.42733	7.24916	7.97123	7.84432	7.49055	8.13255	7.10444	8.5313	7.10374	8.37611	6.28143	8.45818	7.95109	6.6554	6.09562	7.04313	6.15727	8.84508	6.6493	8.59936	10.0508	6.83491	7.82132	8.98407	8.98876	6.68271	6.87729	7.33251	9.25187	5.9398	9.31096	6.32736	7.97253
C276	Subject_45	5yo	PolyIC	Male	0	6.84244	5.79165	9.16204	7.27598	8.46189	7.6486	6.28101	6.07063	7.74086	6.67247	9.60946	8.34111	7.21896	7.9909	7.88486	7.53574	8.18094	7.14178	8.4927	7.0821	8.40484	6.31087	8.49764	7.97813	6.78424	6.11708	7.89592	6.16114	9.01193	6.67584	8.69575	10.1175	6.87966	7.85181	9.03903	9.01525	6.62659	6.90095	7.31387	9.34529	5.89268	9.3405	6.25813	8.05105
C277	Subject_45	Cord	Unstimulated	Male	0	6.78531	5.85758	9.14337	7.28361	8.31977	7.67672	6.34039	6.15636	7.76246	6.7105	9.60493	8.25114	7.14385	7.9903	8.03273	7.48374	8.28103	7.119	8.50597	7.14634	8.43584	6.37236	8.5082	7.99367	6.74512	6.11847	7.38533	6.31807	9.0507	6.6594	8.14091	10.0662	6.66966	7.79593	9.02198	9.10273	6.93018	6.82275	7.30024	9.26408	5.98857	9.33101	4.55213	8.0626
C278	Subject_45	Cord	LPS	Male	0	6.76207	5.88119	9.14771	7.32766	8.41958	7.65613	6.34287	6.08845	7.76672	6.66583	9.62572	8.50331	7.04253	7.9864	7.88474	7.50875	8.2045	7.06341	8.53222	7.14615	8.40324	6.35386	8.49313	7.95511	6.70906	6.10781	7.32694	6.25637	9.05799	6.68504	8.70918	10.1291	6.55909	7.80082	9.0124	9.04147	6.89048	6.89615	7.36641	9.32784	5.95785	9.26196	6.27732	8.06892
C279	Subject_45	Cord	Imiquimod	Male	0	6.81434	5.83048	9.09865	7.25825	8.39731	7.55525	6.23825	6.08453	7.71296	6.58263	9.56028	8.32511	7.05095	7.9369	7.79012	7.48594	8.03848	7.05369	8.4548	7.06673	8.29968	6.26953	8.35679	7.879	6.69908	6.09168	7.20526	6.191	8.82449	6.70368	8.67746	10.0088	6.42916	7.81773	8.93663	8.99167	6.89523	6.86689	7.46673	9.27205	5.86666	9.25484	6.35829	8.0055
C280	Subject_45	Cord	PolyIC	Male	0	6.7888	5.8195	9.14293	7.28929	8.3916	7.58699	6.21192	6.1029	7.75226	6.60094	9.58271	8.28543	7.16864	7.94021	7.88181	7.50201	8.05806	7.09612	8.45584	7.04572	8.30093	6.30403	8.36443	7.89963	6.65324	6.00915	7.93054	6.2147	9.0105	6.67899	8.5911	10.1205	6.41654	7.84184	8.92831	9.02271	6.84147	6.83732	7.44551	9.28932	5.84926	9.23742	6.32988	8.02355
C281	Subject_46	Cord	Unstimulated	Female	0	6.78276	5.76791	9.05658	7.27409	8.21115	7.48891	6.07969	6.12918	7.63991	6.58464	9.58262	8.45752	7.14033	8.00322	7.9959	7.39612	7.63245	7.02445	8.49945	7.07324	8.19326	6.05406	8.25895	7.78142	6.63187	5.86076	7.03472	6.30889	8.69373	6.63773	8.63301	9.95527	6.38287	7.68108	8.94276	9.08104	6.44142	6.73719	7.39472	9.23827	5.83378	9.17824	6.42403	8.01437
C282	Subject_46	Cord	LPS	Female	0	6.87976	5.78823	9.08365	7.25474	8.22699	7.52294	6.15042	6.09708	7.67042	6.62128	9.5926	8.46992	7.0242	7.9987	8.02047	7.43064	7.74837	7.01741	8.45758	7.09062	8.25543	6.10275	8.35503	7.84434	6.6082	5.93129	7.07973	6.29911	8.93703	6.6296	8.53589	10.0124	6.99312	7.69234	8.92966	9.09468	6.45717	6.76085	7.38411	9.15867	5.86073	9.1992	6.49351	8.03289
C283	Subject_46	Cord	Imiquimod	Female	0	6.86825	5.76304	9.04225	7.30121	8.20502	7.50365	6.16837	6.17035	7.65845	6.56939	9.57578	8.43205	7.09079	7.94347	7.95595	7.41129	7.8466	7.03282	8.40182	7.06588	8.2298	6.16609	8.32143	7.79675	6.61585	5.937	6.99344	6.24112	8.68681	6.60285	8.53308	10.0272	6.96778	7.66457	8.87671	9.02817	6.40708	6.77071	7.45967	9.25629	5.83671	9.1899	4.72868	8.04006
C284	Subject_46	Cord	PolyIC	Female	0	6.87114	5.75575	9.06133	7.25897	8.17739	7.47951	6.12733	6.14863	7.62543	6.56169	9.57031	8.46658	7.16737	8.00459	7.94851	7.4066	7.84697	7.00778	8.42164	7.11098	8.21639	6.17337	8.29557	7.79881	6.69181	5.9638	7.85439	6.28569	8.67756	6.63261	8.50886	9.98281	6.956	7.68194	8.91866	9.02735	6.43306	6.78908	7.43604	9.23508	5.83757	9.18194	4.74864	7.98127
C285	Subject_47	Cord	Unstimulated	Male	1	6.80457	5.83853	9.17185	7.26597	8.45061	7.65432	6.2676	6.20684	7.76466	6.7035	9.62322	8.45007	7.12528	8.01812	8.0899	7.54303	8.12468	7.14018	8.48861	7.10879	8.39606	6.40352	8.47055	7.95028	6.72341	6.07465	7.05138	6.26174	8.88267	6.65092	8.7204	10.1028	6.60096	7.88289	8.9935	9.08613	6.67598	6.87495	7.36138	9.36427	5.97191	9.32702	6.2756	8.10409
C286	Subject_47	Cord	LPS	Male	1	6.87919	5.79623	9.14898	7.27879	8.47143	7.61144	6.28341	6.17563	7.78293	6.67013	9.60992	8.33125	7.14134	8.01779	7.88223	7.54635	8.08204	7.12229	8.50601	7.13138	8.3591	6.29446	8.41909	7.91041	6.67512	6.08167	7.05097	6.26813	8.58372	6.69614	8.71967	10.1523	7.22652	7.83944	8.98103	8.98879	6.69416	6.88492	7.38873	9.35764	5.94931	9.30218	6.24473	8.12846
C287	Subject_47	Cord	Imiquimod	Male	1	6.8344	5.77642	9.1119	7.16148	8.20192	7.54999	6.22958	6.15392	7.64972	6.64362	9.57541	8.53775	7.20684	7.97681	7.8867	7.3964	8.01382	7.01823	8.42406	7.08802	8.32607	6.28443	8.37081	7.90037	6.74211	6.16191	6.94744	6.20898	8.47631	6.51703	7.66459	10.0055	7.15679	7.68244	8.92487	9.01767	6.63315	6.71182	7.44381	9.21742	5.87918	9.23952	6.2615	8.12176
C288	Subject_47	Cord	PolyIC	Male	1	6.84567	5.78201	9.12443	7.27764	8.43825	7.60633	6.24461	6.15341	7.74122	6.66048	9.57905	8.54436	7.15315	7.98761	7.89153	7.52257	8.16361	7.12328	8.44983	7.08643	8.3602	6.33583	8.42741	7.91032	6.7232	6.00515	7.80775	6.15711	8.78975	6.63521	8.62111	10.1755	7.13037	7.7792	8.91833	8.95772	6.67542	6.72161	7.39075	9.33142	5.91506	9.29862	6.38788	8.13085
C289	Subject_48	5yo	Unstimulated	Female	0	6.87778	5.78388	9.14341	7.32166	8.45875	7.63156	6.24397	6.1775	7.78339	6.67705	9.59854	8.57235	7.2832	8.01771	8.05548	7.53364	8.04265	7.18827	8.49297	7.15344	8.3611	6.3204	8.44467	7.94415	6.76066	6.06469	7.11618	6.1968	9.04494	6.73485	8.6392	10.1051	6.51798	7.84294	8.98035	9.07708	7.29473	6.86635	7.35279	9.31942	5.92826	9.31454	4.51282	8.13154
C290	Subject_48	5yo	LPS	Female	0	6.94647	5.82217	9.20056	7.33952	8.45032	7.62027	6.2388	6.16267	7.75074	6.65151	9.62506	8.38849	7.28579	8.01501	7.9955	7.51201	8.01177	7.12261	8.45742	7.10974	8.32139	6.28705	8.42439	7.91541	6.66746	6.03608	7.10587	6.23612	9.02153	6.73486	8.69799	10.1515	7.21933	7.80751	8.93746	9.07069	7.2717	6.86581	7.40122	9.29944	5.91043	9.28958	6.41526	8.162
C291	Subject_48	5yo	Imiquimod	Female	0	6.98114	5.7433	9.15007	7.41832	8.50822	7.57564	6.2198	6.14549	7.82673	6.62866	9.62058	8.40253	7.30319	7.98744	7.93315	7.58546	7.95032	7.21403	8.43104	7.05603	8.28907	6.19036	8.40756	7.89015	6.6318	6.01123	6.98371	6.12922	8.93024	6.82186	8.77485	10.2216	7.12382	7.88004	8.90964	8.97623	7.28777	6.95784	7.4001	9.35269	5.88775	9.24209	6.43437	8.11558
C292	Subject_48	5yo	PolyIC	Female	0	6.82204	5.77221	9.12743	7.30643	8.45403	7.6724	6.26	6.12166	7.76324	6.69742	9.63305	8.61107	7.19888	7.97906	8.06275	7.52643	8.19904	7.13985	8.43452	7.12273	8.4157	6.39289	8.48229	7.98936	6.7998	5.90518	7.86689	6.17902	9.03806	6.73136	8.62485	10.1544	7.30205	7.80547	8.9269	9.08279	7.27325	6.88052	7.29914	9.35629	5.96498	9.33528	6.21877	8.04828
C293	Subject_48	Cord	Unstimulated	Female	0	6.78361	6.09982	9.07923	7.35738	8.44615	7.6627	6.28337	6.09238	7.71501	6.77194	9.61107	8.6478	7.08064	8.04258	8.11521	7.4723	8.19331	7.11173	8.37731	7.09799	8.40395	6.41979	8.51822	7.9718	6.75236	6.06262	7.14816	6.20851	8.9676	6.69859	8.6958	10.031	6.67486	7.83659	8.89647	9.10581	6.85955	6.8635	7.32045	9.30769	5.95204	9.3632	4.52295	8.00296
C294	Subject_48	Cord	LPS	Female	0	6.7572	5.82717	9.07411	7.32277	8.46973	7.75473	6.35515	6.08005	7.71103	6.75034	9.58978	8.46388	7.04102	7.96435	7.8582	7.49431	8.36566	7.13401	8.4609	7.09705	8.50219	6.43596	8.58485	8.04662	6.84476	6.09159	7.17884	6.21256	8.95409	6.76414	8.01955	10.0658	7.45809	7.84499	8.90506	9.12322	6.88625	6.91046	7.28005	9.31464	5.99786	9.42008	6.32176	8.02118
C295	Subject_48	Cord	Imiquimod	Female	0	6.60414	5.78338	9.02925	7.31736	8.43139	7.80712	6.41182	5.95634	7.6954	6.79589	9.59877	8.64891	6.88027	7.95267	8.0914	7.44369	8.5964	7.10946	8.34306	7.10378	8.5617	6.40598	8.65696	8.1356	6.85496	6.1956	7.03682	6.18758	8.9633	6.75538	8.66791	10.1337	6.87113	7.72462	8.99883	9.14946	6.94084	6.84756	7.27641	9.22153	6.03416	9.39796	6.28029	7.89514
C296	Subject_48	Cord	PolyIC	Female	0	6.76194	5.73731	9.06582	7.2681	8.43078	7.67308	6.44583	6.00688	7.69029	6.69832	9.61294	8.63871	7.10052	7.93724	8.08158	7.45968	8.24913	7.08472	8.35692	7.0161	8.42572	6.43009	8.50674	7.98124	6.75992	6.13149	7.83668	6.14188	8.96807	6.67818	8.57776	10.109	7.33643	7.75599	8.86188	9.09533	6.86886	6.8436	7.32313	9.29329	5.96789	9.34677	6.26941	8.01204
C297	Subject_49	Cord	Unstimulated	Male	1	6.82841	6.57248	9.22904	7.28922	8.47266	7.73803	6.33175	6.18776	7.74049	7.29629	9.80117	8.67393	7.2502	8.429	8.34337	7.52251	8.21841	7.13835	8.59149	8.03791	8.44801	6.67972	8.57771	8.05287	6.80301	6.10395	7.38518	6.86518	8.3737	6.67174	8.60564	10.1432	7.60825	7.87204	9.05767	9.14053	6.94373	6.82324	7.33462	9.3633	5.97488	9.38002	6.23247	8.30136
C298	Subject_49	Cord	LPS	Male	1	6.63882	6.47363	9.00841	7.25014	8.44301	7.68427	6.28099	6.13639	7.72467	7.37924	9.66048	8.44514	6.9452	8.26291	8.45638	7.48782	8.06212	7.06507	8.41917	7.88016	8.37516	6.67105	8.52413	8.00684	6.72269	6.07883	7.19337	6.81885	8.86321	6.67599	8.69859	10.1113	6.99805	7.83355	8.87609	9.10727	6.91248	6.79997	7.31473	9.27989	5.93531	9.33015	4.50739	7.86157
C299	Subject_49	Cord	Imiquimod	Male	1	6.53712	5.7527	8.97162	7.26324	8.43556	7.59586	6.33528	6.00889	7.69905	6.67937	9.61232	8.72588	7.07518	7.88522	8.06506	7.47812	8.15848	7.08705	8.37687	6.91091	8.38596	6.41359	8.44351	7.9348	6.70411	6.06188	6.97726	6.08116	9.0189	6.66206	8.60546	10.0859	7.26168	7.76502	8.81362	9.05967	6.83044	6.77801	7.37054	9.35349	5.92035	9.30033	4.51475	7.91327
C300	Subject_49	Cord	PolyIC	Male	1	6.69969	5.70762	8.94124	7.27623	8.45383	7.54604	6.29109	6.13279	7.69613	6.61888	9.57434	8.62308	7.09769	7.83256	7.98149	7.46992	8.00634	7.12848	8.36638	6.85894	8.28533	6.27851	8.35344	7.86756	6.67148	6.01613	7.75946	5.97636	8.83877	6.66008	8.68044	10.0395	6.46663	7.85768	8.79652	9.02757	6.74762	6.82726	7.41612	9.31187	5.87092	9.23591	6.25884	7.96147
C301	Subject_50	Cord	Unstimulated	Male	0	6.5982	5.77859	8.92384	7.15669	8.45827	7.69383	6.30231	6.15336	7.68576	6.75537	9.6277	8.45427	7.10237	7.8994	8.16673	7.45026	8.18506	7.06424	8.39227	7.01369	8.42749	6.39351	8.47137	7.99084	6.74549	6.1065	7.23475	6.2052	8.99103	6.52938	8.65381	10.0029	6.6053	7.75823	8.86067	9.12205	6.56271	6.67693	7.21186	9.23223	5.97264	9.30172	6.50469	7.88815
C302	Subject_50	Cord	LPS	Male	0	6.47197	5.80199	8.9429	7.22917	8.47738	7.71182	6.37867	6.05989	7.70022	6.79904	9.63485	8.65017	6.97245	7.92302	8.06373	7.47619	8.27676	7.02472	8.44087	7.07448	8.46863	6.45309	8.55295	8.01606	6.76596	6.098	7.15612	6.19842	9.00922	6.5453	8.58232	10.0942	6.5942	7.8303	9.00041	9.10891	6.59822	6.7091	7.27112	9.33053	5.98715	9.36817	6.39024	7.89592
C303	Subject_50	Cord	Imiquimod	Male	0	6.66875	5.85826	9.16296	7.21754	8.49176	7.71325	6.37935	6.32842	7.70236	6.75609	9.81277	8.43154	7.02005	8.01521	8.12829	7.49735	8.25373	7.06959	8.52631	7.21309	8.44531	6.3863	8.49908	8.0017	6.72849	5.98703	7.22806	6.33502	8.9493	6.5803	8.68553	10.1185	6.56207	7.85685	8.99558	9.09905	6.67175	6.69582	7.45993	9.33982	6.01582	9.35159	6.3258	8.09479
C304	Subject_50	Cord	PolyIC	Male	0	6.49705	5.68604	8.9514	7.21902	8.47696	7.71163	6.37055	6.03849	7.71596	6.71488	9.605	8.6238	7.04284	7.87518	7.93433	7.48871	8.26714	7.06473	8.31328	6.94551	8.43503	6.43782	8.46152	7.99183	6.74659	6.08796	7.88493	6.13296	9.01859	6.57984	8.67943	10.1022	7.14713	7.83961	8.82798	9.09684	6.60562	6.70197	7.2528	9.32362	5.9984	9.35426	6.3934	7.85042
C305	Subject_50	5yo	Unstimulated	Male	0	6.67462	5.83335	9.1971	7.1869	8.46232	7.71804	6.36544	6.29212	7.66993	6.74234	8.76778	8.61906	7.2783	7.88453	8.10474	7.47362	8.27978	7.07806	8.54122	7.18821	8.46362	6.4404	8.56955	8.02219	6.81764	6.16542	7.03745	6.30844	8.83631	6.57693	8.65581	10.0009	7.03875	7.76898	9.01039	9.1173	6.297	6.69188	7.43304	9.27816	5.99772	9.38493	6.34478	8.09986
C306	Subject_50	5yo	LPS	Male	0	6.63175	5.83489	9.14082	7.1771	8.48636	7.62335	6.32224	6.38474	7.68314	6.69067	9.69728	8.4026	7.18718	7.93594	8.05323	7.5013	8.03202	7.07569	8.52111	7.1233	8.34808	6.32351	8.40515	7.9214	6.76446	6.06142	6.91563	6.07044	9.02341	6.6019	8.62433	10.0325	6.88487	7.78025	8.98048	9.09264	6.27238	6.7184	7.60224	9.30793	5.94323	9.28847	6.41517	8.13035
C307	Subject_50	5yo	Imiquimod	Male	0	6.74762	5.84978	9.18293	7.20672	8.51295	7.6223	6.28278	6.33668	7.72848	6.64928	9.78403	8.39484	7.40958	8.10288	8.03431	7.51536	8.07282	7.12037	8.52656	7.18376	8.35685	6.33373	8.43766	7.93126	6.69836	6.06412	6.89072	6.16171	8.87824	6.65274	8.70819	10.0704	6.88328	7.89235	9.0005	9.08637	6.3067	6.77819	7.4532	9.32867	5.93517	9.30874	6.30686	8.21496
C308	Subject_50	5yo	PolyIC	Male	0	6.45735	5.64701	8.94716	7.14706	8.43477	7.63763	6.28977	6.14256	7.68318	6.64691	9.61552	8.57983	7.05105	7.85673	8.05775	7.46312	8.15578	7.06581	8.35607	6.90614	8.38423	6.3246	8.38654	7.92915	6.72756	6.09999	7.79497	6.03116	8.46359	6.6173	8.66444	10.1077	6.90106	7.81655	8.8343	9.0573	6.28574	6.66762	7.36956	9.24158	5.9538	9.29987	6.22472	7.77782
[truncated: 3 more columns]

## Sheet: C18 all hits raw (n=1605)
	Formula	Molecular weight	Retention time	mzVaultMatch	mzCloudMatch	Grade	MPA	BPA	BPA_MPA	QcOutlier	QCRSCgamma	Relative SD	D ratio	QC01	QC02	C001	C002	C003	C004	C005	C006	C007	C008	QC03	C009	C010	C011	C012	C013	C014	C015	C016	QC04	C017	C018	C019	C020	C021	C022	C023	C024	QC05	C025	C026	C027	C028	C029	C030	C031
(-)-Indolactam V	C17 H23 N3 O2	301.179	5.208			0	7.00954e+06	58483.2	0.00834337	1	5	4.36418	28.8033	5.76359e+06	7.12848e+06	6.39206e+06	6.8401e+06	6.83063e+06	7.46058e+06	9.08519e+06	8.18229e+06	7.96333e+06	7.72868e+06	7.11725e+06	6.98927e+06	7.8156e+06	7.28963e+06	6.70314e+06	8.00918e+06	6.1275e+06	5.74235e+06	7.10323e+06	8.31011e+06	6.83442e+06	8.24812e+06	6.93233e+06	7.34644e+06	7.06984e+06	7.28658e+06	8.85515e+06	6.33931e+06	7.58256e+06	8.31157e+06	7.49222e+06	7.89294e+06	8.04224e+06	7.9346e+06	7.91869e+06	8.34909e+06
({1-Hydroxy-4-[(2-thienylsulfonyl)amino]-2-naphthyl}sulfanyl)acetic acid	C16 H13 N O5 S3	394.997	1.326			0	787797	10995.8	0.0139577	0	5	8.94699	42.0697	780201	781695	732214	701414	733130	828823	1.00645e+06	829915	873799	868895	961063	765210	1.00859e+06	657974	987777	746574	752119	811429	855353	783098	937459	944521	823539	922146	1.05612e+06	813593	882600	773205	727729	902679	843787	831598	802187	1.05353e+06	971168	747126
(+)-Eudesmin	C22 H26 O6	386.173	4.961			0	4.25084e+06	64013.6	0.0150591	0	3.25	6.16046	14.9335	4.45757e+06	4.39778e+06	6.36003e+06	6.23731e+06	6.99699e+06	7.1935e+06	3.96048e+06	3.50467e+06	3.96149e+06	3.62781e+06	4.07421e+06	2.1927e+06	2.85979e+06	2.26084e+06	2.9765e+06	2.11449e+06	2.03974e+06	2.06736e+06	2.12682e+06	4.24413e+06	2.56396e+06	2.87925e+06	2.63953e+06	2.74523e+06	2.20259e+06	2.14056e+06	2.32906e+06	2.21885e+06	4.08232e+06	2.37499e+06	2.3185e+06	2.14948e+06	2.33813e+06	2.94108e+06	2.85853e+06	2.40699e+06
(+)-Gibberellic acid	C19 H22 O6	346.142	1.857			0	1.68382e+07	86643.1	0.00514561	0	5	8.0514	41.5171	1.52303e+07	2.01135e+07	1.80087e+07	1.73468e+07	1.62964e+07	1.96966e+07	2.03534e+07	1.71218e+07	1.75354e+07	1.69515e+07	1.81977e+07	1.77855e+07	2.03111e+07	1.70704e+07	1.66301e+07	1.66638e+07	1.50485e+07	1.8932e+07	1.38319e+07	1.45102e+07	1.86254e+07	2.01446e+07	1.68188e+07	1.98692e+07	1.83497e+07	1.87543e+07	1.74174e+07	1.73223e+07	1.6828e+07	2.08059e+07	1.8499e+07	1.74627e+07	1.78188e+07	1.92903e+07	1.91024e+07	1.63509e+07
(+)-podocarpic acid	C17 H22 O3	274.157	5.222			0	554144	32170.7	0.0580548	0	2	2.14541	38.4436	559939	553866	500245	587741	549954	537014	572360	559868	570243	559972	512613	549631	554263	551386	568792	533589	535556	546117	559623	574016	524855	559789	566788	559293	550429	541503	493987	527673	548966	544862	539473	531896	562126	535941	573074	549242
(+)-Riboflavin	C17 H20 N4 O6	376.138	3.353			0	1.15062e+07	687503	0.0597504	1	3.25	11.3702	43.8018	1.07176e+07	1.26369e+07	1.52953e+07	1.25002e+07	1.31439e+07	1.50696e+07	1.31828e+07	1.29557e+07	1.45099e+07	1.3017e+07	1.2716e+07	1.12491e+07	1.55731e+07	1.26903e+07	1.651e+07	1.22485e+07	1.11299e+07	1.29445e+07	1.19182e+07	1.21629e+07	1.33152e+07	1.32419e+07	1.14066e+07	1.28451e+07	1.33493e+07	1.30387e+07	1.42122e+07	1.32647e+07	1.10319e+07	1.31684e+07	1.34855e+07	1.31708e+07	1.35052e+07	1.41583e+07	1.28086e+07	1.14379e+07
(±)-(2E)-Abscisic acid	C15 H20 O4	264.137	4.026			0	1.03312e+06	167796	0.162417	0	0.5	8.21159	42.856	1.00237e+06	1.05398e+06	292373	46125.7	3.85672e+06	43636.7	44765.2	158425	3.84928e+06	188081	1.0275e+06	186146	539785	3.95096e+06	149036	184377	39154.8	3.1478e+06	183627	1.03753e+06	286980	45975.2	2.86105e+06	505042	508233	340131	3.48213e+06	43889.8	1.07777e+06	42637.4	275208	2.40481e+06	286292	234194	238748	3.53665e+06
(1-Ethylcyclobutyl)methyl [(3S)-1-{[1-(3,3-dimethylbutyl)-1H-pyrazol-5-yl]amino}-1,2-dioxo-3-heptanyl]carbamate	C24 H40 N4 O4	448.304	5.214			0	2.73832e+06	42816.5	0.015636	0	3.25	14.8342	63.6756	1.41995e+06	2.97044e+06	2.21673e+06	1.49932e+06	1.50866e+06	4.4276e+06	4.56812e+06	2.24035e+06	3.62568e+06	3.75701e+06	3.89766e+06	3.2075e+06	4.34718e+06	3.44382e+06	1.3009e+06	2.29529e+06	3.47371e+06	4.41962e+06	2.95686e+06	1.90309e+06	3.39832e+06	3.96754e+06	2.894e+06	2.72126e+06	3.17001e+06	3.48592e+06	3.00123e+06	3.46225e+06	3.16683e+06	3.40508e+06	1.84526e+06	3.93378e+06	3.05295e+06	3.67564e+06	3.133e+06	3.54952e+06
(1R,3R)-3-[4-(2-Methyl-2-pentanyl)phenyl]cyclohexanol	C18 H28 O	260.214	5.954			0	1.57673e+06	353788	0.224381	0	2.25	9.43423	50.7171	1.4764e+06	1.54109e+06	183267	513808	204840	508702	340603	205190	543703	171385	2.26836e+06	280651	557008	177362	336849	238531	592228	237897	160460	1.36833e+06	182399	1.1841e+06	116870	515925	502313	209237	144853	1.17802e+06	1.60995e+06	322841	203181	143376	765692	326224	242277	108113
(1R,3R)-3-[4-(2-Methyl-2-pentanyl)phenyl]cyclohexanol	C18 H28 O	260.214	5.898			0	1.13921e+06	248749	0.218351	1	3.25	14.8711	63.902	1.19834e+06	1.3178e+06	213963	365186	160028	319431	254343	212787	402530	183103	1.1949e+06	250459	544362	145110	340331	205686	464594	220374	134334	1.08643e+06	97531.6	1.28901e+06	147590	304628	306471	180130	84710	830301	1.10215e+06	228886	128483	156709	477084	232253	116374	106738
(1R,3R)-3-[4-(2-Methyl-2-pentanyl)phenyl]cyclohexanol	C18 H28 O	260.214	6.126			0	409217	65000.9	0.158842	0	1.75	10.9677	52.8852	372710	398785	89638.4	239485	137353	290380	182496	169374	266022	87171	523237	129274	233376	110125	166325	141824	129393	160583	145630	396691	154143	447262	126278	209275	194524	157211	140148	463750	412964	120963	167905	215446	325210	237853	153640	142389
(1R,3R,4S)-3-(Acetamidomethyl)-4-carbamimidamidocyclopentanecarboxylic acid	C10 H18 N4 O3	242.137	3.936			0	4.30214e+06	36005.9	0.00836929	0	3.75	2.55963	1696.34	4.22946e+06	4.22249e+06	37406.4	39944	1.47022e+07	37970.5	39690.1	36794.5	1.42305e+07	36910.1	4.7153e+06	35821.2	37022.4	1.57521e+07	36013	35039.1	36249.4	1.33589e+07	36139	4.413e+06	36355	37004.4	1.18593e+07	33999.1	35355.8	34202.2	1.19262e+07	33475.9	4.06657e+06	34243.1	33147.9	1.2271e+07	35017.2	34222	32732.9	1.25125e+07
(1R,9S,12S,13R,14S,17R,18E,21S,22S,23S,24S,26R)-17-Ethyl-1,14-dihydroxy-12-{(1E)-1-[(1R,3R,4R)-4-hydroxy-3-methoxycyclohexyl]-1-propen-2-yl}-22,24-dimethoxy-13,19,21,26-tetramethyl-11,27-dioxa-4-azatr icyclo[21.3.1.0~4,9~]heptacos-18-ene-2,3,10,16-tetrone	C42 H67 N O12	777.464	5.205			0	2.55367e+06	41037.7	0.0160701	0	0.5	16.3033	48.3377	2.83448e+06	2.16587e+06	1.92508e+06	3.11199e+06	2.73869e+06	3.16994e+06	2.87519e+06	2.29321e+06	3.10773e+06	2.73656e+06	2.25809e+06	2.76026e+06	2.95739e+06	2.63866e+06	3.14086e+06	3.56372e+06	2.0119e+06	3.14038e+06	1.98435e+06	2.69397e+06	2.12408e+06	2.59702e+06	2.02411e+06	2.46322e+06	2.1809e+06	2.86466e+06	2.06785e+06	1.79992e+06	2.58447e+06	2.11029e+06	2.69361e+06	1.8729e+06	2.24368e+06	2.99871e+06	2.81761e+06	3.0615e+06
(1R,9S,12S,13R,14S,17R,18Z,21S,23S,24S,25S,27R)-17-Allyl-1,14,25-trihydroxy-12-{(1E)-1-[(1R,3R,4R)-4-hydroxy-3-methoxycyclohexyl]-1-propen-2-yl}-23-methoxy-13,19,21,27-tetramethyl-11,28-dioxa-4-azatri cyclo[22.3.1.0~4,9~]octacos-18-ene-2,3,10,16-tetrone	C43 H67 N O12	789.466	0.838			0	1.53639e+06	5657.62	0.00368241	0	5	9.57927	76.0828	1.46683e+06	1.47846e+06	1.43776e+06	1.3409e+06	1.56662e+06	1.54357e+06	1.69529e+06	1.39291e+06	1.64226e+06	1.76773e+06	1.63375e+06	1.70357e+06	1.52808e+06	1.63934e+06	1.75843e+06	1.31792e+06	1.38126e+06	1.63741e+06	1.51736e+06	1.59015e+06	1.64029e+06	1.64848e+06	1.81195e+06	1.93197e+06	1.6487e+06	1.59868e+06	1.50203e+06	1.64199e+06	1.6569e+06	1.55168e+06	1.54305e+06	1.65554e+06	1.92229e+06	1.72073e+06	1.85141e+06	1.75399e+06
(1S,5R,7R,8S,9S)-7-Ethoxy-5-(hydroxymethyl)-6-oxabicyclo[3.2.2]nonane-1,8,9-triol	C11 H20 O6	248.126	3.263			0	1.92762e+06	49164.8	0.0255054	0	5	8.65668	12.7278	1.72053e+06	1.90211e+06	2.58556e+06	2.34769e+06	2.87537e+06	2.69999e+06	3.27732e+06	3.21108e+06	3.32906e+06	2.90885e+06	2.32257e+06	3.05662e+06	3.15459e+06	2.48337e+06	3.71923e+06	430848	472059	455465	406008	2.0784e+06	447430	402757	368277	381615	371520	454543	446554	357563	1.79251e+06	463848	382297	604599	441280	430349	487559	407934
(2E)-2,5-Dichloro-4-oxo-2-hexenedioic acid	C6 H4 Cl2 O5	225.944	0.942			0	7.48835e+07	214040	0.0028583	1	2.75	3.30308	33.3085	7.37943e+07	7.5683e+07	7.36316e+07	7.56607e+07	8.08973e+07	7.61596e+07	8.01742e+07	7.49051e+07	7.44482e+07	7.17377e+07	7.44109e+07	7.99699e+07	7.75923e+07	7.67691e+07	7.84186e+07	7.83296e+07	7.12645e+07	6.81104e+07	7.88889e+07	7.41354e+07	7.613e+07	7.15267e+07	6.91983e+07	7.52039e+07	6.88085e+07	6.4211e+07	5.94674e+07	6.63794e+07	7.38301e+07	7.09012e+07	7.28877e+07	6.98045e+07	7.40011e+07	6.95317e+07	7.76332e+07	7.1297e+07
(2E)-2,5-Dichloro-4-oxo-2-hexenedioic acid	C6 H4 Cl2 O5	225.944	0.861			0	2.42795e+07	8.70544e+06	0.358551	0	2.75	4.1881	57.5048	2.5335e+07	2.49525e+07	2.6007e+07	2.61869e+07	2.55315e+07	2.3089e+07	2.46216e+07	2.41158e+07	2.31447e+07	2.45918e+07	2.30622e+07	2.66789e+07	2.33885e+07	2.75604e+07	2.30985e+07	2.50895e+07	2.54279e+07	2.36154e+07	2.43164e+07	2.50438e+07	2.40387e+07	2.37272e+07	2.49002e+07	2.40607e+07	2.43374e+07	2.4189e+07	2.29359e+07	2.55017e+07	2.421e+07	2.44728e+07	2.52917e+07	2.54511e+07	2.38199e+07	2.34892e+07	2.42698e+07	2.58407e+07
(2E)-2-[(4Z)-5-(Methylsulfinyl)-4-penten-2-yn-1-ylidene]-1,6-dioxaspiro[4.4]non-3-ene	C13 H14 O3 S	250.067	0.905			0	1.56895e+06	78408.7	0.0499752	0	5	11.9879	51.7481	1.61427e+06	1.6963e+06	1.43956e+06	1.73088e+06	1.52337e+06	2.09109e+06	2.29204e+06	1.74147e+06	1.57297e+06	1.81124e+06	1.20631e+06	1.72981e+06	1.91047e+06	2.05406e+06	2.11331e+06	1.92454e+06	1.72456e+06	2.33613e+06	1.97055e+06	1.48639e+06	1.88656e+06	2.26282e+06	1.91956e+06	1.98274e+06	1.95883e+06	1.94098e+06	1.92514e+06	1.82685e+06	1.67795e+06	1.54714e+06	2.28689e+06	2.06544e+06	2.22711e+06	2.64444e+06	1.67327e+06	1.98644e+06
(2E)-3-(4-Bromophenyl)-N-(2,3-dihydro-1,4-benzodioxin-6-yl)acrylamide	C17 H14 Br N O3	359.016	1.336			0	4.08994e+06	16806.5	0.00410922	0	5	8.08436	45.3471	4.23046e+06	2.74909e+06	4.41019e+06	2.66069e+06	4.56866e+06	4.12658e+06	5.17308e+06	4.64799e+06	2.95572e+06	2.99353e+06	4.73231e+06	4.19016e+06	3.74352e+06	4.21051e+06	5.10019e+06	5.12895e+06	4.8613e+06	3.59463e+06	4.7851e+06	4.4763e+06	4.18983e+06	6.03026e+06	5.39116e+06	5.23078e+06	5.2356e+06	5.39657e+06	5.09757e+06	4.84252e+06	4.89581e+06	5.40464e+06	5.12733e+06	4.96405e+06	3.37279e+06	3.58417e+06	5.30303e+06	5.0364e+06
(2E)-N-(3-{[(4-Azidophenyl)(dimethyl)silyl]methoxy}benzyl)-N-ethyl-6,6-dimethyl-2-hepten-4-yn-1-amine	C27 H36 N4 O Si	460.265	5.165			0	625128	18885.2	0.0302101	0	5	8.95703	30.6902	548767	638677	1.08908e+06	278661	282096	446934	505121	552360	483354	426274	714801	150532	201605	172042	316005	387101	373698	455291	450467	537064	414238	431988	475124	541279	393594	393862	417137	466940	709839	395528	344518	451716	460778	433901	376322	359245
(2E,4E)-N-[2-(4-hydroxyphenyl)ethyl]dodeca-2,4-dienamide	C20 H29 N O2	315.217	5.5		68.9	0	1.09115e+06	121165	0.111044	0	5	5.51516	23.735	1.00834e+06	1.09115e+06	791773	846353	854597	1.04497e+06	1.29371e+06	886196	1.03807e+06	1.00586e+06	1.18982e+06	908475	1.09003e+06	878260	1.25051e+06	901979	848716	991275	890665	1.07026e+06	850283	1.05694e+06	873229	925572	1.26494e+06	956556	918044	1.07927e+06	1.14838e+06	1.06552e+06	821760	973148	1.05409e+06	1.11008e+06	868604	836883
(2E,6E)-2,6-Bis(3-chloro-5-ethoxy-4-hydroxybenzylidene)cyclohexanone	C24 H24 Cl2 O5	462.099	3.254			0	699472	81484.7	0.116495	0	3.75	13.1441	56.4877	589570	765787	728719	594557	727881	811397	936332	537399	809955	662545	740891	709318	867320	542472	872952	728739	631466	836475	706997	649799	834857	794385	733498	735706	908027	741891	836735	711389	605852	818881	829611	828811	789235	834870	885580	680927
(2-Hydroxy-2-oxido-1,3,2-dioxaphospholan-4-yl)methyl palmitate	C19 H37 O6 P	392.233	7.022			0	2.53888e+06	311601	0.122731	1	0.75	10.2223	15.8061		2.69401e+06	2.74311e+06	9.80341e+06	2.566e+06	1.03882e+07	2.71855e+06	2.60924e+06	1.11225e+07	9.51499e+06	2.51071e+06	1.35402e+07	3.73368e+06	1.23745e+07	5.97267e+06	2.41394e+06	5.7433e+06	6.85692e+06	2.06984e+06	2.58461e+06	1.06606e+07	1.79548e+06	4.39431e+06	1.9125e+06	7.83167e+06	5.89922e+06	4.58437e+06	6.36009e+06	1.96255e+06	8.07416e+06	1.73602e+07	9.54817e+06	5.22355e+06	2.03297e+06	2.1292e+06	1.3754e+06
(2R)-2-(Palmitoylamino)propyl 2-(trimethylammonio)ethyl phosphate	C24 H51 N2 O5 P	478.352	4.666			0	2.81326e+06	22792.4	0.00810178	1	2.5	11.5241	44.7494	2.85096e+06	2.81919e+06	1.89255e+06	3.93818e+06	3.69453e+06	4.35412e+06	4.21091e+06	4.26444e+06	4.24722e+06	3.83698e+06	3.1691e+06	4.33854e+06	4.38288e+06	3.6882e+06	3.87255e+06	3.98385e+06	3.53494e+06	3.56618e+06	3.77031e+06		2.88473e+06	3.82721e+06	3.33348e+06	3.75677e+06	3.89172e+06	4.53436e+06	3.4242e+06	3.93809e+06	2.57085e+06	3.88634e+06	4.48062e+06	3.34691e+06	3.72409e+06	3.60196e+06	4.04381e+06	4.04812e+06
(2R)-2-[(5Z,8Z,11Z,14Z,17Z)-5,8,11,14,17-Icosapentaenoyloxy]-3-[(9Z)-9-tetradecenoyloxy]propyl 2-(trimethylammonio)ethyl phosphate	C42 H72 N O8 P	749.502	0.818			0	968364	7522.05	0.00776778	1	3.75	7.65552	67.9857	1.02849e+06	1.04666e+06	1.02254e+06	1.10269e+06	938838	890582	997714	1.10423e+06	810472	956360	776267	871052	1.07419e+06	1.09544e+06	1.12761e+06	1.08533e+06	1.01774e+06	945278	931701	1.04145e+06	877207	1.09348e+06	970965	1.03241e+06	756769	871204	950380	1.01599e+06	1.05503e+06	1.03866e+06	637879	860457	957657	748001	981196	649479
(2R)-2-[4-(4-tert-butylphenoxy)butyl]-N~1~-[(2S)-3,3-dimethyl-1-(methylamino)-1-oxobutan-2-yl]-N~4~-hydroxybutanediamide	C25 H41 N3 O5	463.306	7.492			0	4.19556e+06	279806	0.0666909	1	2	9.75107	37.0229	3.9203e+06		4.06337e+06	2.71701e+06	4.04659e+06	3.86312e+06	5.02019e+06	4.11976e+06	4.99876e+06	4.23084e+06	4.3006e+06	4.53613e+06	5.89318e+06	4.2315e+06	5.9061e+06	4.30471e+06	3.7964e+06	4.14705e+06	4.49417e+06	4.38918e+06	5.42884e+06	5.49671e+06	5.22489e+06	5.4249e+06	4.58623e+06	3.47635e+06	2.88805e+06	3.99171e+06	3.5502e+06	5.40707e+06	4.69492e+06	4.52237e+06	4.14248e+06	4.89516e+06	4.84157e+06	3.82265e+06
(2R)-2-{[6-(Cyclohexylmethoxy)-3H-purin-2-yl]amino}-3-methyl-1-butanol	C17 H27 N5 O2	333.215	5.058			0	1.03532e+06	482435	0.465978	0	4	13.0838	38.8358	717181	736239	1.25767e+06	818659	749051	758541	1.3067e+06	2.18163e+06	2.79295e+06	686214	2.05515e+06	1.91054e+06	690900	523425	2.56246e+06	2.38774e+06	1.95706e+06	1.99819e+06	2.24362e+06	391293	1.77969e+06	1.68127e+06	1.87961e+06	2.5101e+06	812703	351000	1.53644e+06	494073	2.11684e+06	286930	1.99563e+06	1.75779e+06	1.13881e+06	322393	2.08104e+06	1.78264e+06
(2R)-4-Methyl-N-[(2S)-4-methyl-1-oxo-2-pentanyl]-2-[2-(2-naphthylsulfonyl)ethyl]pentanamide	C24 H33 N O4 S	431.214	0.862			0	2.12736e+06	12947.6	0.0060862	0	4.25	10.7629	66.5161	2.25924e+06	2.12075e+06	1.99695e+06	1.95197e+06	1.96354e+06	1.8442e+06	2.14061e+06	1.95925e+06	1.90909e+06	2.02147e+06	1.55262e+06	2.09018e+06	1.58294e+06	1.70372e+06	1.80683e+06	2.2453e+06	2.31989e+06	2.38853e+06	2.011e+06	2.29586e+06	2.38345e+06	2.67812e+06	3.25003e+06	2.87699e+06	2.16547e+06	2.57422e+06	2.13065e+06	2.26408e+06	2.34772e+06	2.19855e+06	2.00535e+06	1.92324e+06	1.92819e+06	2.31759e+06	2.18261e+06	1.05005e+06
(2R)-7-[(3R,5S,7aR)-5-Propylhexahydro-1H-pyrrolizin-3-yl]-2-heptanol	C17 H33 N O	267.256	8.778			0	331677	75636.4	0.228042	1	2.75	17.1449	68.6589	309279	337726	146813	219093	198507	297592	245219	264153	303625	253733	441534	282023	488609	340212	474272	76400	146047	101613	113752	317893	123647	273155	101895	177657	102189	70566.4	55338.2	183229	375244	97717.5	91856	152435	285226	175261	120525	60396.9
(2R)-N-[(3R)-3-Cyano-1-isopropyl-3-pyrrolidinyl]-2-(cyclohexylmethyl)-4-(4-morpholinyl)-4-oxobutanamide	C23 H38 N4 O3	418.294	4.479			0	6.34056e+07	21773.2	0.000343396	0	0.5	10.2094	56.3024	6.15292e+07	6.42091e+07	4.6343e+07	5.69144e+07	5.03691e+07	6.41074e+07	4.96398e+07	4.9584e+07	5.11212e+07	4.08875e+07	6.21843e+07	5.6204e+07	4.23568e+07	3.83912e+07	3.52167e+07	4.63232e+07	3.22909e+07	3.88237e+07	3.31577e+07	7.45914e+07	3.54842e+07	3.30632e+07	3.42875e+07	3.94532e+07	3.50025e+07	4.44343e+07	3.49773e+07	2.9766e+07	5.50678e+07	3.75035e+07	5.27123e+07	3.5853e+07	4.97574e+07	3.27232e+07	4.59622e+07	4.67185e+07
(2R,3R,4S)-3-Acetamido-4-[(diaminomethylene)amino]-2-(dibutylcarbamoyl)-3,4-dihydro-2H-pyran-6-carboxylic acid	C18 H31 N5 O5	397.233	5.218			0	4.75249e+08	1.22867e+07	0.0258532	1	3	1.84805	25.1171	4.69549e+08	4.66258e+08	4.62813e+08	4.91539e+08	4.93767e+08	4.97158e+08	5.00963e+08	5.22965e+08	5.05389e+08	4.84342e+08	4.8122e+08	4.96412e+08	4.86736e+08	5.00072e+08	4.99887e+08	5.1376e+08	4.68254e+08	5.13989e+08	5.03796e+08		4.61271e+08	5.01702e+08	5.01523e+08	5.00041e+08	5.10925e+08	5.37989e+08	4.91757e+08	4.6811e+08	4.92214e+08	5.04524e+08	5.1163e+08	4.86873e+08	4.92368e+08	5.21411e+08	5.06656e+08	5.18629e+08
(2R,3R,4S)-3-Acetamido-4-[(diaminomethylene)amino]-2-(dibutylcarbamoyl)-3,4-dihydro-2H-pyran-6-carboxylic acid	C18 H31 N5 O5	397.233	9.414			0	121165	52705.3	0.434986	0	0.5	12.3602	28.4962	132762	110551	63361.2	64973.9	76863.6	76897.9	182205	68157	70720.3	62630.8	119542	184122	73634	79863.4	157931	132095	195386	159828	88066.4	118037	90350.1	108694	42932.3	51055.5	134620	138219	118458	63953.5	125002	90675.8	105469	63282.7	111963	85841.6	87417.4	64348.3
(2R,3R,4S)-3-Acetamido-4-carbamimidamido-2-[nonyl(propyl)carbamoyl]-3,4-dihydro-2H-pyran-6-carboxylic acid	C22 H39 N5 O5	453.294	3.948			0	148241	34293.4	0.231336	0	5	4.79043	19.2499	147107	150035	31143.4	51207.2	403540	53905.3	33048.6	31435.2	421089	31392.6	148243	29830.8	48391.9	438665	30146.4	29181.9	44772.7	380463	30129.8	156002	30281.3	60153.9	331729	62201.5	45716.4	29406.9	367342	27890.9	143162	33646.3	27928.8	356216	63925.4	106134	27667.5	366347
(2R,3S)-2-[(3S,4S)-3-[(4-{1-Ethyl-3-[4-(trifluoromethoxy)benzyl]-1H-pyrazol-5-yl}-1-piperidinyl)methyl]-4-(3-fluorophenyl)-1-pyrrolidinyl]-3-methylpentanoic acid	C35 H44 F4 N4 O3	644.333	3.944			0	147091	31496.9	0.214132	0	2	3.05384	52.8654	135121	148493	37224.8	39428.1	450181	36883.2	38250.7	36101	479903	34767.7	154332	33260.3	34139.5	482478	32942.4	31688.3	32584.6	408229	32114.4	147466	31965.4	32375	346769	29470.9	30820.9	29399.1	377543	28559.6	146085	29021.3	28319.6	360177	28457	28697.9	27391.6	367020
(2R,3S)-4-Methylene-2-octyl-5-oxotetrahydro-3-furancarboxylic acid	C14 H22 O4	254.153	4.061			0	2.07882e+06	121214	0.0583091	1	0.5	7.52442	23.3558	1.93561e+06	2.43464e+06	347367	293424	7.82069e+06	106941	229128	701790	9.8542e+06	63234.3	1.81268e+06	588037	202016	1.10094e+07	199329	569486	295568	8.78873e+06	259436	2.0407e+06	199633	313000	6.88357e+06	655626	656552	479295	7.27105e+06	205061	2.33164e+06	372376	383563	6.40747e+06	700231	630240	257671	6.86036e+06
(2R,3S)-4-Methylene-2-octyl-5-oxotetrahydro-3-furancarboxylic acid	C14 H22 O4	254.152	4.066			0	1.76952e+06	304585	0.172129	0	5	12.0388	46.7367	1.89238e+06	2.27755e+06	555258	221605	6.40849e+06	342063	253815	411065	4.0092e+06	190325	1.22479e+06	48940	285044	2.55437e+06	458975	169137	294159	6.07992e+06	179575	1.56624e+06	453661	434676	3.32702e+06	453546	324270	132750	3.03398e+06	377840	2.11607e+06	375577	469217	4.56683e+06	499278	374485	333290	789249
(2R,3S)-N~1~-[(2R)-3,3-Dimethyl-1-(methylamino)-1-oxo-2-butanyl]-N~4~-hydroxy-2-isobutyl-3-[(3,4,4-trimethyl-2,5-dioxo-1-imidazolidinyl)methyl]succinamide	C22 H39 N5 O6	469.289	3.969			0	119694	51332.6	0.428864	1	0.5	9.72488	16.036	117649	112094	22972.2	48635.1	261442	147751	19635	19676.1	237825	17881.5	156643	17009.2	48205.7	231740	18093.6	32706.9	94463.7	235760	19161.3	101586	20866.7	45108.2	227108	47197.6	78623.2	21508.9	214724	50217	118913	34977.9	20297.4	246362	93034.2	121438	19489.5	194333
(2R,4S,5S,7S)-5-Amino-N-(3-amino-3-oxopropyl)-4-hydroxy-7-[4-methoxy-3-(3-methoxypropoxy)benzyl]-2,8-dimethylnonanamide	C26 H45 N3 O6	495.33	7.692			0	2.92456e+06	454686	0.155471	1	5	17.5915	46.2588	3.85427e+06	820755	3.89646e+06	762338	4.26363e+06	3.91061e+06	5.69917e+06	3.50449e+06	3.83451e+06	5.87085e+06	3.86111e+06	4.08014e+06	3.92035e+06	2.08254e+06	4.82357e+06	4.22766e+06	3.0616e+06	3.0517e+06	4.01982e+06	4.40977e+06	4.34167e+06	3.28899e+06	4.3533e+06	4.3605e+06	3.93011e+06	3.38075e+06	4.34216e+06	3.68686e+06	2.66139e+06	4.66648e+06	4.71693e+06	1.81795e+06	3.42592e+06	4.69782e+06	2.86112e+06	2.66289e+06
(2S)-1-[(2S)-2-Cyano-1-pyrrolidinyl]-5-[(2S)-2-(methoxymethyl)-1-pyrrolidinyl]-3,3-dimethyl-1,5-dioxo-2-pentanaminium	C18 H31 N4 O3	351.238	4.01			0	1.18431e+06	371366	0.313573	0	0.5	10.4306	39.0929	1.05651e+06	1.23113e+06	322779	478376	233700	599002	475583	275180	216271	93047.2	1.47837e+06	67898.9	269449	138641	229677	177066	356300	225903	80143.7	1.01686e+06	67273.5	789778	103621	411779	586482	132772	90416.6	1.12638e+06	1.17203e+06	138543	98740.3	107659	691819	273174	89749.3	83930.1
(2S)-1-[(2S)-2-Cyano-1-pyrrolidinyl]-5-[(2S)-2-(methoxymethyl)-1-pyrrolidinyl]-3,3-dimethyl-1,5-dioxo-2-pentanaminium	C18 H31 N4 O3	351.239	4.251			0	237285	49808.7	0.209911	0	2	15.0678	75.8484	202746	206239	207655	218014	108369	115615	100078	88323.3	86769.2	150838	359714	107832	202876	68051.8	62917.9	96389.2	59684.1	59472.2	69159.2	204051	49771	74533.2	78708.9	62097.9	87638.2	44350.6	76718.4	155266	245284	38907	74890.3	46227.3	76181.4	81565.4	37433.3	56089.4
(2S)-2-(Aminomethyl)-3-(carboxymethyl)-2,4-dihydroxy-5-oxo-2,5-dihydro-1H-imidazol-3-ium	C6 H10 N3 O5	204.06	0.876			0	6.39976e+07	606689	0.00947987	1	4.25	3.5981	16.8584	6.54496e+07	6.18769e+07	7.49127e+07	1.83164e+07	3.23755e+07	4.96931e+07	4.69568e+07	4.27885e+07	3.60285e+07	3.91318e+07	6.6586e+07	9.31958e+06	1.40713e+07	1.70055e+07	2.38904e+07	2.00251e+07	2.29642e+07	2.27845e+07	1.93241e+07	6.25963e+07	2.39152e+07	1.4182e+07	2.17037e+07	1.91054e+07	2.42394e+07	2.18124e+07	2.2033e+07	1.57451e+07	6.43735e+07	1.44089e+07	1.42532e+07	2.31581e+07	2.42104e+07	3.17506e+07	2.54426e+07	3.2038e+07
(2S)-2-Piperazinecarboxamide	C5 H11 N3 O	129.09	0.849			0	3.91272e+07	1.3889e+06	0.035497	0	1	16.6135	73.6807	4.32587e+07	2.85184e+07	4.48811e+07	4.16108e+07	3.85432e+07	4.45291e+07	2.40625e+07	4.05137e+07	4.47757e+07	4.1828e+07	4.35116e+07	3.61373e+07	3.74825e+07	3.39418e+07	2.24503e+07	1.96578e+07	3.46771e+07	3.45818e+07	2.14104e+07	3.45744e+07	2.06709e+07	2.11605e+07	3.45639e+07	2.12603e+07	2.9989e+07	3.05825e+07	1.88412e+07	3.36376e+07	3.67458e+07	3.29921e+07	2.07114e+07	3.51066e+07	4.33228e+07	2.22491e+07	2.36466e+07	2.24468e+07
(2S)-2-Piperazinecarboxamide	C5 H11 N3 O	129.09	1.325			0	3.25019e+06	126985	0.0390702	0	3.5	10.5129	21.1441	2.87068e+06	3.1141e+06	2.80406e+06	3.36889e+06	2.66562e+06	3.84499e+06	5.32996e+06	3.67546e+06	4.04771e+06	3.29634e+06	3.64643e+06	2.77765e+06	4.52351e+06	2.50814e+06	3.17245e+06	4.53739e+06	4.63666e+06	6.76472e+06	4.81725e+06	3.2452e+06	6.58789e+06	8.32622e+06	5.97073e+06	6.11532e+06	5.73741e+06	4.28384e+06	4.28874e+06	4.74355e+06	3.01972e+06	7.79272e+06	5.58032e+06	4.93182e+06	6.13241e+06	5.82132e+06	6.09508e+06	4.28593e+06
(2S)-3-[4-({3,3-Bis[4-(2-furyl)phenyl]-2-propen-1-yl}oxy)phenyl]-2-ethoxypropanoic acid	C34 H30 O6	534.203	5.463			0	124455	23245.6	0.186779	1	2	17.0891	43.6148	138079	100396	1.94284e+06	45234.5	114335	43356.4	81739.7	67780	104134	82530.4	98610.9	88345.7	47017.1	40210.2	53092.5	40626.9	88850.9	68474	68725.1	182594	55234.9	43439.7	89184.8	57182.9	65057	111397	41523.2	36463.8		57173	42914.1	51739.8	42858.6	111658	42461.9	68706.2
(2S)-3-Methyl-2-({[(3S,4S,5R)-2,3,4-trihydroxy-5-(hydroxymethyl)tetrahydro-2-furanyl]methyl}amino)butanoic acid (non-preferred name)	C11 H21 N O7	279.131	1.322			0	2.04158e+06	16031.1	0.00785233	0	1.5	5.00223	21.1928	1.98937e+06	1.9744e+06	1.94505e+06	1.93242e+06	1.98592e+06	2.174e+06	2.27518e+06	2.11124e+06	2.31365e+06	1.9251e+06	2.15179e+06	1.85813e+06	2.34594e+06	1.67166e+06	2.32088e+06	2.2036e+06	2.30175e+06	2.48153e+06	2.25256e+06	2.13592e+06	2.40035e+06	2.49847e+06	2.24482e+06	2.29455e+06	2.58398e+06	2.43155e+06	2.27611e+06	2.16832e+06	1.92998e+06	2.24894e+06	2.43943e+06	2.29717e+06	2.38354e+06	2.45105e+06	2.59795e+06	2.53378e+06
(2S)-5-Carbamimidamido-2-(2-oxo-1-azetidinyl)pentanoic acid	C9 H16 N4 O3	228.122	1.296			0	83526.8	13814.6	0.165392	1	3.75	15.8782	37.2448	96844.6	89965.7	70706.3	59108	65912.8	87818.1	77821.5	82144.6	73543.2	71721.3	83981.9	76253.3	160634	68045.1	166836	76395.1	59029.4	82661.5	64976.6	67676.8	165773	130190	64506.7	170775	76915.3	80858.8	100790	68940.1	81598.7	66831.4	57632.3	77331.8	68689.2	82156.3	101618	78002.6
(2S,11E,15S,18S,21S,24S)-15-(3-Amino-3-oxopropyl)-2-benzyl-24-carbamoyl-18-cyclohexyl-21-isopropyl-25-methyl-4,7,10,13,16,19,22-heptaoxo-3,6,9,14,17,20,23-heptaazahexacos-11-en-1-oic acid (non-preferr ed name)	C40 H59 N9 O11	841.438	0.82			0	2.37165e+06	7146.26	0.0030132	0	0.75	8.11766	64.6353	2.22354e+06	2.30375e+06	2.73575e+06	1.77947e+06	2.71979e+06	3.13377e+06	2.5525e+06	2.44875e+06	2.73635e+06	2.53279e+06	2.546e+06	2.20933e+06	2.30531e+06	2.49289e+06	2.28279e+06	2.00701e+06	1.27495e+06	2.33727e+06	2.03405e+06	2.33593e+06	1.51405e+06	2.1341e+06	2.09683e+06	2.42053e+06	2.25118e+06	1.80846e+06	2.28704e+06	2.42517e+06	2.42075e+06	2.4278e+06	2.17759e+06	2.20478e+06	2.33903e+06	1.57063e+06	2.59285e+06	2.34031e+06
(2S,3S,4R,5R,6S)-2-Ethyl-6-(hydroxymethyl)-3,4,5-piperidinetriol	C8 H17 N O4	191.116	1.238			0	80695.2	25536.3	0.316454	0	0.5	15.6634	37.2853	89913.6	71973.4	85565.4	69672.3	74492.5	79505.6	148049	102217	118489	77347.7	80343.8	94070.6	114936	74953.1	144299	77529.1	78816.7	94734.4	90530.6	80324.8	136815	86874.4	71818	162534	165708	93387.4	90581.2	92967.7	81121	84655.9	97039.4	71984.9	107766	117555	72445.6	70409.8
(2S,5S,8S,11S,14S)-17-Benzyl-5-(carboxymethyl)-2-isobutyl-11,14-diisopropyl-4,7,10,13,16-pentaoxo-8-[2-oxo-2-(1-pyrrolidinyl)ethyl]-18-phenyl-3,6,9,12,15-pentaazaoctadecan-1-oic acid (non-preferred na me)	C44 H62 N6 O10	834.456	5.207			0	3.93555e+06	41742.2	0.0106065	0	3.25	15.6164	75.1447	3.05447e+06	4.47047e+06	1.24622e+06	3.55487e+06	3.86423e+06	3.33295e+06	5.11773e+06	4.48356e+06	2.20938e+06	1.308e+06	3.59081e+06	4.68252e+06	3.38802e+06	3.71287e+06	4.77318e+06	4.93878e+06	4.10964e+06	5.8263e+06	6.57232e+06	4.12845e+06	4.22e+06	4.7523e+06	4.41192e+06	5.78217e+06	4.0243e+06	4.84039e+06	4.35597e+06	4.02851e+06	4.61012e+06	3.13782e+06	5.1216e+06	4.99798e+06	4.28876e+06	3.26334e+06	4.37464e+06	4.03995e+06
(2Z)-3,7-Dimethyl-2,6-octadien-1-yl 3-oxobutanoate	C14 H22 O3	238.157	5.443			0	6.47699e+06	2.4836e+06	0.383449	0	4	7.36627	60.1403	7.64441e+06	5.10801e+06	4.99453e+06	6.35864e+06	7.95789e+06	7.24765e+06	5.73819e+06	5.60808e+06	8.26395e+06	6.48847e+06	7.00147e+06	8.03437e+06	6.43249e+06	6.22988e+06	5.52652e+06	6.80749e+06	6.38607e+06	4.95224e+06	6.58928e+06	7.49229e+06	7.64297e+06	5.53867e+06	7.27846e+06	4.77749e+06	5.8926e+06	6.10441e+06	5.98356e+06	6.16154e+06	6.56653e+06	5.86034e+06	7.0471e+06	6.83717e+06	6.02546e+06	7.8004e+06	6.16557e+06	7.54804e+06
(2Z)-3-methyl-5-(1,2,5,5-tetramethyl-7-oxo-1,2,3,4,4a,5,6,7-octahydronaphthalen-1-yl)pent-2-enoic acid	C20 H30 O3	318.219	5.151		80.4	4	3.19059e+06	87150.4	0.0273148	0	0.5	8.6129	35.384	3.16194e+06	3.30483e+06	2.87852e+06	2.7312e+06	3.25034e+06	2.99831e+06	3.49241e+06	3.43258e+06	3.56607e+06	3.64505e+06	3.22256e+06	3.25105e+06	3.93177e+06	3.12997e+06	4.51193e+06	2.73374e+06	3.04219e+06	3.08314e+06	3.13278e+06	3.26706e+06	3.91053e+06	3.83071e+06	3.34132e+06	3.21422e+06	3.01677e+06	3.11973e+06	2.94264e+06	3.00939e+06	3.148e+06	3.36024e+06	2.09508e+06	3.1767e+06	3.54585e+06	3.59208e+06	3.38785e+06	2.91424e+06
(2Z)-3-methyl-5-(1,2,5,5-tetramethyl-7-oxo-1,2,3,4,4a,5,6,7-octahydronaphthalen-1-yl)pent-2-enoic acid	C20 H30 O3	300.209	5.156		80.4	4	2.60458e+06	27307.2	0.0104843	0	5	11.542	49.3337	2.86592e+06	2.94706e+06	2.54278e+06	2.38202e+06	2.80193e+06	2.54393e+06	3.0146e+06	2.85148e+06	3.0234e+06	3.10239e+06	2.7251e+06	2.80889e+06	3.27019e+06	2.58547e+06	3.77589e+06	2.24427e+06	2.42131e+06	2.24871e+06	2.64552e+06	2.56319e+06	3.12316e+06	3.16226e+06	2.67678e+06	2.26452e+06	2.24347e+06	2.46416e+06	2.30361e+06	2.35073e+06	2.39606e+06	2.56241e+06	1.21431e+06	2.49691e+06	2.68263e+06	2.74726e+06	2.56505e+06	2.21046e+06
(3,5-Dichloro-4-{[6-hydroxy-3'-(trifluoromethyl)-3-biphenylyl]oxy}phenyl)acetic acid	C21 H13 Cl2 F3 O4	456.013	0.901			0	279386	40802.1	0.146042	0	0.5	2.19842	27.4956	278404	273345	273808	255681	259216	270537	265821	250233	258117	243106	298869	246869	251411	242024	255335	254787	237771	266426	254047	275453	276178	269412	269568	267297	274316	272538	246822	259788	264041	274919	272307	258573	265938	262296	257003	258594
(3beta,5beta,14beta,17alpha,20R)-21-Amino-14,20-dihydroxypregnan-3-yl 6-deoxy-alpha-L-mannopyranoside	C27 H47 N O7	497.338	7.434			0	7.57897e+06	42343.3	0.00558695	0	1	3.43086	17.7704	7.89281e+06	6.73261e+06	1.17766e+07	7.73484e+06	9.68372e+06	1.12148e+07	1.34732e+07	1.18456e+07	1.00277e+07	9.6241e+06	1.0269e+07	1.20554e+07	8.72481e+06	9.37288e+06	1.11572e+07	9.15666e+06	9.55093e+06	9.04096e+06	9.52128e+06	7.3321e+06	6.19017e+06	9.21625e+06	6.16851e+06	1.20134e+07	1.11153e+07	9.4628e+06	1.13465e+07	7.27298e+06	7.10914e+06	5.05713e+06	6.81686e+06	8.2883e+06	3.18159e+06	4.28435e+06	3.98975e+06	2.51648e+06
(3beta,6beta,9xi,13xi)-15-(Dimethylamino)-3-hydroxy-6,18:14,16-diepoxypimar-7-en-18-one	C22 H33 N O4	375.242	5.237			0	3.08882e+08	7.69887e+06	0.024925	1	2	16.2426	65.2117	2.96408e+08	3.33738e+08	3.2077e+08	1.69721e+08	3.26044e+08	2.20121e+08	4.23717e+08	3.36872e+08	1.94016e+08	2.63232e+08		1.53095e+08	3.82899e+08	2.4854e+08	1.94004e+08	3.91967e+08	1.30615e+08	3.80663e+07	2.75629e+08	3.00754e+08	2.33809e+08	4.04708e+08	3.56901e+08	3.10934e+08	2.6408e+08	2.78604e+08	1.78472e+08	2.94901e+08	2.75042e+08	3.46271e+08	3.62485e+08	2.48787e+08	1.30282e+08	3.18586e+08	2.87776e+08	3.75908e+08
(3R)-6-Cyclohexyl-3-{3-[(cyclopropylamino)methyl]-1,2,4-oxadiazol-5-yl}-N-hydroxyhexanamide	C18 H30 N4 O3	350.231	4.342			0	861000	26125.8	0.0303436	1	0.5	13.8015	58.7101	853690	868311	2.10434e+06	914447	822169	1.24314e+06	879547	850783	1.05613e+06	946583	911040	857215	830486	792248	785052	788175	697886	749304	696067		874077	769728	647820	847511	797286	892666	700565	721904	846178	861935	995409	885316	822141	817097	926613	1.07228e+06
(3R)-6-Cyclohexyl-N-hydroxy-3-[3-(1-pyrrolidinylmethyl)-1,2,4-oxadiazol-5-yl]hexanamide	C19 H32 N4 O3	364.247	4.314			0	7.30542e+06	20903.1	0.00286131	0	0.75	15.2369	53.6141	8.4034e+06	6.00305e+06	1.87994e+07	5.59979e+06	4.47941e+06	5.47326e+06	6.80756e+06	4.96141e+06	4.65545e+06	4.46258e+06	7.52469e+06	4.06145e+06	3.62005e+06	3.41325e+06	3.39097e+06	3.09716e+06	2.32178e+06	3.16901e+06	3.15265e+06	8.02461e+06	2.25698e+06	3.5277e+06	2.67625e+06	2.6857e+06	3.36274e+06	4.24231e+06	2.7225e+06	1.98214e+06	7.70885e+06	3.18823e+06	3.90254e+06	2.74355e+06	4.00236e+06	3.05028e+06	3.30554e+06	4.36151e+06
(3R,3aS,6aR)-Hexahydrofuro[2,3-b]furan-3-yl [(2S,3R)-3-hydroxy-4-(2-oxo-1-oxa-3-azacyclotetradecan-3-yl)-1-phenyl-2-butanyl]carbamate	C29 H44 N2 O7	532.315	4.109			0	553857	49723.3	0.0897765	0	1.75	13.3215	86.7062	530607	552267	344559	269781	366598	267183	256035	211747	1.37051e+06	214670	486516	210407	212905	540368	195697	213143	189061	619341	187391	683486	174347	180199	423370	163807	165060	191965	581351	154735	588594	160263	170336	358987	183766	153409	152173	628966
(3R,4R,5S)-4-Acetamido-5-amino-3-ethoxy-1-cyclohexene-1-carboxylic acid	C11 H18 N2 O4	242.127	3.458			0	925706	44906.6	0.0485106	0	3.5	9.72765	19.4239	765401	891970	650111	614909	759440	705335	724018	717231	680454	659221	1.01154e+06	658136	597740	688287	741564	1.61078e+06	1.31924e+06	1.65199e+06	1.38075e+06	1.17986e+06	1.8183e+06	2.3076e+06	1.92717e+06	2.23489e+06	1.79118e+06	1.36895e+06	1.65004e+06	1.64095e+06	734993	1.60218e+06	1.82044e+06	1.55237e+06	1.45228e+06	1.39601e+06	1.52588e+06	1.28104e+06
(3R,4R,5S)-4-Acetamido-5-amino-3-ethoxy-1-cyclohexene-1-carboxylic acid	C11 H18 N2 O4	242.127	3.218			0	376467	68426.2	0.181759	0	5	18.6503	31.2629	267710	438328	206462	186326	324455	194984	226474	182774	192780	183525	382063	181893	173216	294289	192549	994029	897314	892846	843404	430215	2.6698e+06	2.9439e+06	2.2185e+06	2.22048e+06	1.12622e+06	1.2257e+06	1.25235e+06	954990	333175	974855	1.08073e+06	986852	1.22599e+06	1.02872e+06	884700	829204
(3R,4S)-3-[(1S)-1-Acetamido-2-(4-morpholinyl)-2-oxoethyl]-4-[(diaminomethylene)amino]cyclopentanecarboxylic acid	C15 H25 N5 O5	355.187	4.341			0	1.2993e+06	18995.9	0.0146201	1	5	14.929	57.285	1.16254e+06	1.37581e+06	3.24791e+06	1.60012e+06	1.30176e+06	1.83714e+06	1.61586e+06	1.41341e+06	1.9196e+06	1.59772e+06	1.3856e+06	1.63896e+06	1.79592e+06	1.28864e+06	1.37061e+06	1.49719e+06	1.37833e+06	1.2957e+06	1.18348e+06		1.49825e+06	1.39714e+06	1.18188e+06	1.39465e+06	1.45792e+06	1.37285e+06	1.23241e+06	1.13598e+06	1.25621e+06	1.399e+06	1.74296e+06	1.32086e+06	1.35128e+06	1.27321e+06	1.37184e+06	1.64304e+06
(3R,4S)-3-[(1S)-1-Acetamido-2-(4-morpholinyl)-2-oxoethyl]-4-[(diaminomethylene)amino]cyclopentanecarboxylic acid	C15 H25 N5 O5	355.184	3.403			0	699221	25876.8	0.0370081	0	5	7.61297	10.9122	737449	652886	919451	877578	842484	850735	1.22979e+06	993643	1.24556e+06	881520	735893	845089	1.14129e+06	767130	1.01589e+06	71657.1	121630	82922.7	112560	700260	147393	217045	72911.8	160964	128102	156206	125131	160406	658822	91073.7	103923	53358	112691	161419	191130	149880
(3S,3aR,5aR,7E,11E,14aR,14bR)-3-Isopropenyl-5a,8,12,14b-tetramethyl-1,2,3,3a,4,5,5a,6,9,10,13,14,14a,14b-tetradecahydrocycloundeca[e]indene	C25 H40	340.313	3.73			0	109757	40045.2	0.364852	0	3	7.23668	50.6754	112844	114374	128774	81140	78756.8	82537.4	85260	78587.7	96417.6	84398.8	105251	64652.9	66469.2	70707.3	75726	73263.2	74072.5	80166.1	72573	101270	79988.6	106557	77067.3	84004.2	90100.4	85108.9	83940.6	85334.6	121041	80547.2	93840	94227.7	81117.5	111727	81653.2	94391.9
(3S,3aR,5aR,7E,11E,14aR,14bR)-3-Isopropenyl-5a,8,12,14b-tetramethyl-1,2,3,3a,4,5,5a,6,9,10,13,14,14a,14b-tetradecahydrocycloundeca[e]indene	C25 H40	340.313	3.914			0	570369	111390	0.195295	1	5	6.70729	14.5588	563862	574992	120884	133696	1.54579e+06	351980	398218	239365	1.612e+06	120801	567323	247304	221669	1.67797e+06	117784	566280	115429	1.45442e+06	115161	596172	115704	210040	1.26713e+06	329201	117439	344477	1.40227e+06	207521	546325	300238	153909	1.35873e+06	394176	182202	105483	1.39648e+06
(3Z,5E,9E,17E,19E)-1,7,15-Trihydroxy-4,6,10,16,22,28-hexamethyl-13-[(4E)-6,7,9,11-tetrahydroxy-4,10-dimethyl-4-tridecen-2-yl]-12,29-dioxabicyclo[23.3.1]nonacosa-3,5,9,17,19-pentaene-8,11,23-trione	C48 H76 O12	844.535	3.633			0	650932	239769	0.368347	0	5	18.1158	74.9055	603377	637101	704474	1.48279e+06	291977	489540	574568	633751	584735	534365	763138	363886	381176	295552	404292	233317	330736	297537	213562	797734	360774	185387	192258	162322	415012	197125	112708	220472	739559	165785	241855	142857	169486	362918	199248	292241
(3Z,6Z,9Z,12Z,21R)-27-Amino-24-hydroxy-24-oxido-18-oxo-19,23,25-trioxa-24lambda~5~-phosphaheptacosa-3,6,9,12-tetraen-21-yl (4Z,7Z,10Z,13Z,16Z,19Z)-4,7,10,13,16,19-docosahexaenoate	C45 H70 N O8 P	783.482	3.615			0	562623	111037	0.197356	0	5	16.8063	76.1289	423779	639023	491617	1.66815e+06	209985	387599	285495	298332	385685	300385	618195	289161	249711	203816	206026	206736	295659	287573	160460	803172	263110	166163	168351	170477	370448	204838	123645	146914	557364	126837	145629	138403	116680	266445	135971	230713
(4-Fluorophenyl)boric acid	C6 H6 B F O2	140.045	0.788			0	413577	198788	0.480656	0	1.5	8.4213	23.3149	424866	384226	284444	274497	265871	251147	299740	322834	228794	296017	403841	374486	270453	306551	186656	356159	407655	332377	366888	428118	282973	332540	386270	308051	313792	346733	259244	344879	448531	283365	384617	287648	339904	348654	338020	500273
(4R,5R)-3,3-Dibutyl-8-methoxy-5-phenyl-2,3,4,5-tetrahydro-1-benzothiepin-4-ol 1,1-dioxide	C25 H34 O4 S	430.218	3.949			0	138075	50996.1	0.369336	1	5	5.98364	15.7434	136801	139552	28973.2	32471.6	375572	30013.4	30770.6	29274.3	392223	29246.5	138137	27802.8	49257.6	409009	28114	27220.1	28166.5	355029	28121.4	145633	28274.3	28786	309868	26460.7	27799	76782.4	343415	68756.8	133891	26691.4	39410	333355	43492.7	48180.1	25907.8	343117
(4R,5S,6S,7R)-1,3-Bis(cyclopropylmethyl)-4,7-bis(3,5-dimethoxybenzyl)-5,6-dihydroxy-1,3-diazepan-2-one	C31 H42 N2 O7	554.297	4.112			0	378288	22292.4	0.0589296	0	2	14.3166	114.095	363887	355862	445318	272220	460944	261252	250388	201702	485078	197172	332046	191681	186679	843447	166380	164751	155842	620564	149717	460995	138830	137268	145199	123158	121065	130348	499204	107053	416463	107454	113986	235856	117747	98779.8	94746	469270
(4R,5S,6S,7R)-1,3-Dibenzyl-4,7-bis(2,3-dihydro-1-benzofuran-5-ylmethyl)-5,6-dihydroxy-1,3-diazepan-2-one	C37 H38 N2 O5	590.277	7.69			0	2.16207e+07	59784.1	0.00276513	0	5	3.94569	24.155	1.8074e+07	2.1033e+07	2.06326e+07	1.76191e+07	1.91048e+07	1.7859e+07	2.28545e+07	1.69376e+07	2.24261e+07	2.17191e+07	2.44585e+07	2.31417e+07	2.60686e+07	1.80891e+07	2.94121e+07	2.19163e+07	1.84682e+07	2.33701e+07	2.2947e+07	2.26382e+07	1.98022e+07	2.40381e+07	1.91386e+07	2.13818e+07	1.93519e+07	2.04473e+07	2.02443e+07	1.99608e+07	2.20577e+07	2.83128e+07	2.36474e+07	2.20048e+07	2.27197e+07	2.55928e+07	2.21611e+07	2.09019e+07
(4R,5S,6S,7R)-1,3-Dibenzyl-4,7-bis(2,3-dihydro-1-benzofuran-5-ylmethyl)-5,6-dihydroxy-1,3-diazepan-2-one	C37 H38 N2 O5	590.277	7.449			0	3.42292e+06	66016.3	0.0192865	1	2.5	4.73354	21.4446	2.98875e+06	3.46109e+06	3.37868e+06	2.87124e+06	3.09841e+06	2.88259e+06	3.67159e+06	2.70847e+06	3.56985e+06	3.44195e+06	3.85928e+06	3.63611e+06	4.07923e+06	2.81933e+06	4.56645e+06	3.38995e+06	2.84627e+06	3.58914e+06	3.51227e+06	3.45371e+06	3.01157e+06	3.64473e+06	2.89342e+06	3.22354e+06	2.90971e+06	3.06654e+06	3.02867e+06	2.97929e+06	3.28495e+06	4.20757e+06	3.50722e+06	3.25744e+06	3.35732e+06	3.77564e+06	3.26439e+06	3.0746e+06
(4S)-N-(1-Cyanocyclopropyl)-4-fluoro-L-prolinamide	C9 H12 F N3 O	197.097	0.863			0	4.80295e+07	8833.58	0.00018392	1	1.75	3.21937	38.301	4.6419e+07	4.9734e+07	5.30449e+07	4.8862e+07	5.0521e+07	5.01446e+07	4.8926e+07	5.06817e+07	4.83042e+07	5.39285e+07	4.73121e+07	5.19423e+07	5.45053e+07	4.77602e+07	5.42266e+07	4.92008e+07	5.05565e+07	5.09824e+07	4.9168e+07	5.07912e+07	5.30374e+07	5.45642e+07	5.23033e+07	5.32579e+07	5.05285e+07	5.24757e+07	3.58563e+07	5.61421e+07	4.69882e+07	4.99819e+07	5.04402e+07	5.21636e+07	5.33964e+07	5.6576e+07	5.72541e+07	5.6627e+07
(5-Bromo-2-chlorophenyl)(1-pyrrolidinyl)methanone	C11 H11 Br Cl N O	286.973	1.321			0	3.53031e+06	25031.2	0.00709036	0	1	6.93647	59.7912	3.64369e+06	3.53031e+06	3.61697e+06	3.08679e+06	3.31481e+06	3.53811e+06	3.82425e+06	3.69052e+06	4.05344e+06	3.42743e+06	3.54352e+06	3.84933e+06	3.97966e+06	3.58734e+06	4.50972e+06	3.71903e+06	4.18472e+06	3.39941e+06	3.79694e+06	3.51804e+06	4.01736e+06	3.71557e+06	3.50849e+06	3.81854e+06	3.66893e+06	3.82831e+06	3.37442e+06	3.32489e+06	3.48128e+06	3.7551e+06	3.4195e+06	3.88313e+06	3.81009e+06	3.40797e+06	3.36462e+06	3.91319e+06
(5E)-3-(3-Chlorophenyl)-5-{[1-(4-methoxyphenyl)-1H-pyrrol-2-yl]methylene}-2,4-imidazolidinedione	C21 H16 Cl N3 O3	393.087	3.692			0	1.49273e+06	48086.7	0.0322139	0	3	4.45442	20.5506	1.55665e+06	1.28259e+06	2.244e+06	409254	455215	794688	775232	784680	799024	668750	1.58465e+06	94712.1	248261	388335	580329	507340	518179	650838	605132	1.62039e+06	603873	631843	637214	725274	606147	610598	636874	646782	1.33466e+06	624583	526661	639404	711546	733612	621955	546832
(5R,8S)-8-[3-(Aminomethyl)phenyl]-6-hydroxy-5-isopropyl-3-oxo-1-phenyl-2,7-dioxa-4-aza-6-phosphanonan-9-oic acid 6-oxide	C21 H27 N2 O7 P	450.157	4.345			0	1.2794e+07	136648	0.0106806	0	5	6.34363	26.0358	1.23713e+07	1.27515e+07	1.08215e+07	5.72758e+06	6.32167e+06	6.86833e+06	8.91133e+06	7.09901e+06	7.47275e+06	8.05834e+06	1.33022e+07	3.08883e+06	4.28491e+06	2.87619e+06	5.48464e+06	4.28151e+06	4.09992e+06	4.43686e+06	4.69456e+06	1.30038e+07	5.73504e+06	4.03977e+06	4.23102e+06	3.19674e+06	6.47354e+06	5.20726e+06	4.7092e+06	4.74378e+06	1.26871e+07	4.45529e+06	4.08369e+06	4.86811e+06	3.56177e+06	7.02216e+06	5.97014e+06	5.91593e+06
(5R,8S)-8-[3-(Aminomethyl)phenyl]-6-hydroxy-5-isopropyl-3-oxo-1-phenyl-2,7-dioxa-4-aza-6-phosphanonan-9-oic acid 6-oxide	C21 H27 N2 O7 P	450.157	4.224			0	9.47684e+06	94175.8	0.00993747	0	4.25	5.0862	17.9207	9.3343e+06	9.71447e+06	7.17641e+06	4.06132e+06	4.25925e+06	4.76983e+06	6.43555e+06	5.17807e+06	4.98113e+06	5.83242e+06	1.01526e+07	2.37718e+06	2.85278e+06	2.04432e+06	3.85093e+06	3.20404e+06	2.90434e+06	3.28609e+06	2.96728e+06	9.55762e+06	4.23797e+06	2.7367e+06	2.78422e+06	2.35612e+06	4.68453e+06	3.62385e+06	3.49231e+06	3.34322e+06	9.19079e+06	2.92737e+06	2.8797e+06	3.33266e+06	2.50854e+06	4.96639e+06	4.2412e+06	4.66695e+06
(5R,8S)-8-[3-(Aminomethyl)phenyl]-6-hydroxy-5-isopropyl-3-oxo-1-phenyl-2,7-dioxa-4-aza-6-phosphanonan-9-oic acid 6-oxide	C21 H27 N2 O7 P	450.157	4.281			0	8.76444e+06	72182.8	0.00823588	0	1.25	15.0756	50.3729	1.09073e+07	1.47203e+07	1.63523e+07	1.13e+07	1.63776e+07	2.30698e+07	3.81439e+07	3.88093e+07	5.24266e+07	7.12838e+07	3.76797e+06	4.14608e+07	723964	565344	997061	5.42363e+06	1.15432e+06	3.17162e+06	1.39846e+07	7.43467e+06	3.14956e+06	6.00082e+06	1.68979e+06	4.78779e+06	5.92493e+06	4.21147e+06	5.23167e+06	8.7277e+06	7.27798e+06	3.50627e+06	2.67709e+06	1.65954e+07	7.1134e+06	9.29707e+06	1.41303e+07	6.30798e+06
(5Z)-3-Amino-5-(4-chlorobenzylidene)-2-thioxo-1,3-thiazolidin-4-one	C10 H7 Cl N2 O S2	269.97	0.943			0	1.49201e+07	62258.4	0.00417279	0	3.25	7.44722	16.9206	1.36903e+07	1.5055e+07	8.60289e+06	1.26183e+07	1.76977e+07	1.33184e+07	7.79089e+06	1.51937e+07	2.40906e+07	1.68627e+07	1.63199e+07	6.03484e+06	7.31347e+06	9.57983e+06	7.29641e+06	1.00871e+07	1.33093e+07	1.93216e+07	1.33137e+07	1.55203e+07	7.78539e+06	9.81533e+06	1.06192e+07	1.11352e+07	1.8748e+07	2.59787e+07	3.12786e+07	2.4185e+07	1.61674e+07	7.31139e+06	1.51563e+07	1.8472e+07	1.5717e+07	8.6578e+06	1.00898e+07	1.64247e+07
(6aR,13S,16R,18aS,24R,26aS)-24-Benzyl-13-[(2S)-2-butanyl]-16-(1H-indol-3-ylmethyl)-25-methyloctadecahydro-2H,12H-dipyrido[1,2-a:1',2'-d]pyrrolo[1,2-j][1,4,7,10,13,16]hexaazacyclooctadecine-6,12,15,18, 23,26(6aH)-hexone	C44 H57 N7 O6	779.437	0.825			0	9.0405e+06	8714.1	0.000963895	0	3.25	3.67201	52.428	9.10982e+06	9.28508e+06	8.85121e+06	8.75647e+06	9.17956e+06	9.30196e+06	8.58158e+06	8.56727e+06	9.8424e+06	8.99127e+06	8.77241e+06	8.93478e+06	8.6231e+06	9.88612e+06	9.03584e+06	8.6239e+06	8.42973e+06	9.21875e+06	8.87524e+06	9.54447e+06	8.5909e+06	8.5644e+06	8.41665e+06	8.9257e+06	8.16015e+06	8.08519e+06	8.13143e+06	8.46188e+06	8.3724e+06	8.43814e+06	8.62968e+06	8.49588e+06	8.71815e+06	7.8783e+06	8.89351e+06	8.95865e+06
(6S)-N-(4-Carbamimidoylbenzyl)-1-chloro-3-(cyclobutylamino)-8,8-diethyl-4-oxo-4,6,7,8-tetrahydropyrrolo[1,2-a]pyrazine-6-carboxamide	C24 H31 Cl N6 O2	470.22	5.896			0	1.44861e+06	19483.2	0.0134496	0	1	5.90094	34.432	1.46545e+06	1.42694e+06	447485	347162	381016	355682	358315	376574	382267	290771	1.31445e+06	297914	367391	288261	272624	361737	292267	362320	365482	1.75923e+06	248042	319490	275009	315985	348688	408594	279885	330629	1.39144e+06	298673	348746	357612	296411	328688	379218	453808
(6S,9S,12S)-9-(4-Aminobutyl)-12-[(2S)-2-butanyl]-18-fluoro-16-nitro-8,11,14-trioxo-1,2,3,4,5,6,7,8,9,10,11,12,13,14-tetradecahydro-1,7,10,13-benzotetraazacyclohexadecine-6-carboxamide	C25 H38 F N7 O6	551.289	7.745			0	2.35352e+06	42961.2	0.018254	1	3.75	8.63207	39.7692	2.15597e+06	2.20407e+06	2.34126e+06	1.90384e+06	2.37746e+06	2.66507e+06	3.07791e+06	64586.2	2.88739e+06	65357.5	2.4135e+06	2.48108e+06	3.48586e+06	2.58646e+06	3.40196e+06	2.64647e+06	2.23136e+06	2.5737e+06	2.78075e+06	2.40366e+06	75404.4	2.623e+06	60552.6	2.83582e+06	115533	63654.8	2.2035e+06	2.47991e+06	2.42562e+06	3.08488e+06	3.01727e+06	2.85456e+06	2.64828e+06	3.32423e+06	2.82278e+06	2.67645e+06
(6Z)-5-imino-3-(methylthio)-6-(thien-2-ylmethylene)-5,6-dihydro-7H-[1,2,4]thiadiazolo[4,5-a]pyrimidin-7-one	C11 H8 N4 O S3	307.988	1.317			0	344453	7705.34	0.0223698	0	5	15.0411	179.949	230749	439109	130510	134061	135593	152412	144112	135311	134146	133243	405762	124100	136281	109645	129449	131599	127069	133652	120024	405961	136291	130417	121114	141040	133159	206928	144599	125547	289384	123267	122538	117142	110925	127015	155516	138552
(E)-Dosulepin	C19 H21 N S	295.139	7.418			0	2.99645e+06	30929.8	0.0103221	2	0.5	3.74739	18.0412	3.80953e+06	2.35183e+06	2.61857e+06	1.64741e+06	4.19856e+06	1.7036e+06	3.30418e+06	3.03901e+06	5.73597e+06	2.94458e+06	3.31491e+06	4.49239e+06	2.18876e+06	3.67343e+06	1.69454e+06	3.56722e+06	4.54999e+06	4.51671e+06	2.73204e+06	2.49175e+06	1.47366e+07	3.14786e+06	1.58616e+06	2.00319e+06	567326	1.12428e+06	1.56491e+06	869420		1.01898e+06	907099	412544	896806	527730	481845	291502
(E)-Furazolidone	C8 H7 N3 O5	225.038	0.918			0	2.81289e+07	43507.7	0.00154673	0	0.5	4.0574	34.9827	2.79627e+07	2.81704e+07	3.00076e+07	2.86252e+07	2.80749e+07	3.22134e+07	2.69536e+07	3.17113e+07	3.05311e+07	3.13404e+07	2.86019e+07	2.99145e+07	3.16784e+07	2.82905e+07	3.37085e+07	2.85237e+07	2.86388e+07	2.74525e+07	3.02457e+07	2.77848e+07	2.778e+07	3.15967e+07	3.04215e+07	3.07706e+07	3.38808e+07	3.1627e+07	2.9399e+07	3.00271e+07	2.74971e+07	2.84149e+07	3.05357e+07	2.90025e+07	2.61475e+07	3.11336e+07	3.0845e+07	2.87948e+07
(E)-parinaric acid	C18 H28 O2	276.209	6.774			0	2.06863e+06	634135	0.306548	0	3	7.73713	29.929	2.09644e+06	2.25597e+06	1.88632e+06	1.68274e+06	1.87719e+06	2.03258e+06	2.3671e+06	2.00773e+06	2.37067e+06	1.9913e+06	2.09444e+06	2.11129e+06	2.71099e+06	1.98519e+06	2.57713e+06	1.79494e+06	1.70605e+06	1.78427e+06	1.63825e+06	1.90876e+06	1.85849e+06	1.93499e+06	1.67453e+06	1.69867e+06	2.12456e+06	1.8039e+06	1.83038e+06	2.15416e+06	1.87282e+06	2.00527e+06	1.92114e+06	1.94747e+06	1.96503e+06	2.05379e+06	1.83947e+06	1.66083e+06
.beta.-Naphthol ethyl ether	C12 H12 O	172.089	3.691			0	807258	76350.2	0.0945796	0	3	7.85543	33.3839	796320	812848	1.39112e+06	200087	278786	440791	490547	465176	340089	493334	789895	111950	178756	264737	341127	263938	267713	400827	292650	1.07474e+06	423393	320001	329029	520307	276102	440889	286548	411520	699707	446136	519605	351226	364774	341249	445618	365971
[(2,3,5,6-Tetrafluoro-4-sulfamoylphenyl)sulfanyl]acetic acid	C8 H5 F4 N O4 S2	318.961	0.936			0	1.45507e+06	35278.7	0.0242455	0	5	14.9992	53.2733	706647	1.87842e+06	1.78822e+06	1.8119e+06	2.70414e+06	2.46145e+06	2.36112e+06	1.60247e+06	2.07311e+06	1.58673e+06	1.77549e+06	2.08052e+06	2.02782e+06	1.50665e+06	2.06952e+06	1.66762e+06	1.47717e+06	1.59603e+06	1.78836e+06	1.77885e+06	1.47367e+06	1.76291e+06	1.50206e+06	1.71752e+06	1.87012e+06	1.79574e+06	1.4317e+06	1.5981e+06	1.51777e+06	1.61349e+06	1.63397e+06	1.75695e+06	1.4986e+06	1.81382e+06	1.84784e+06	1.36054e+06
[(4Z)-5-(Methylsulfanyl)-4-penten-2-yn-1-yl]benzene	C12 H12 S	188.066	0.886			0	1.22085e+07	47297.1	0.00387411	1	5	12.4249	100.495	1.28538e+07	1.20906e+07	1.59427e+07	1.15229e+07	1.23302e+07	1.59726e+07	1.20048e+07	1.2541e+07	1.47795e+07	1.57301e+07	1.16183e+07	1.24647e+07	1.27223e+07	1.19479e+07	1.06249e+07	1.67542e+07	1.37123e+07	1.42846e+07	1.17566e+07	1.49191e+07	1.29003e+07	1.18434e+07	1.12455e+07	1.23326e+07	1.19126e+07	1.42012e+07	1.11385e+07	1.13437e+07	1.1595e+07	1.20116e+07	1.17469e+07	1.06163e+07	1.13988e+07	1.30277e+07	1.17676e+07	1.10499e+07
[(5E)-2,4-Dioxo-5-(2-oxo-1,2-dihydro-3H-indol-3-ylidene)-1,3-thiazolidin-3-yl]acetic acid	C13 H8 N2 O5 S	304.014	3.255			0	1.74109e+06	108958	0.0625803	0	1.75	3.41766	29.9103	1.76247e+06	1.6644e+06	1.74828e+06	1.63344e+06	1.87142e+06	1.84231e+06	1.98824e+06	1.94294e+06	1.99178e+06	1.5985e+06	1.91465e+06	1.50552e+06	2.07247e+06	1.7405e+06	1.95746e+06	1.93513e+06	1.72839e+06	1.94742e+06	1.67095e+06	1.55616e+06	1.94455e+06	2.02681e+06	1.98421e+06	1.96549e+06	2.09469e+06	1.90163e+06	1.9723e+06	2.00808e+06	1.71318e+06	1.84694e+06	2.14664e+06	1.9498e+06	1.9087e+06	1.9545e+06	2.13729e+06	1.69871e+06
[[1-(2-chloroethyl)-2-oxo-3-indolylidene]amino]thiourea	C11 H11 Cl N4 O S	282.034	1.282			0	1.37693e+06	17914.9	0.0130108	0	5	5.01684	27.6248	1.35034e+06	1.3741e+06	1.31537e+06	1.23491e+06	1.48986e+06	1.44936e+06	1.57281e+06	1.07401e+06	1.51396e+06	1.50663e+06	1.33567e+06	1.34394e+06	1.57544e+06	1.23485e+06	1.70496e+06	1.43305e+06	1.31589e+06	1.52433e+06	1.38204e+06	1.42228e+06	1.69428e+06	1.655e+06	1.25138e+06	1.5036e+06	1.10695e+06	1.44065e+06	1.46626e+06	1.43698e+06	1.40164e+06	1.29537e+06	1.60726e+06	1.39232e+06	1.54515e+06	1.63632e+06	1.62606e+06	1.40108e+06
[1-(Phosphonomethyl)hydrazino]acetic acid	C3 H9 N2 O5 P	184.025	0.86			0	2.86987e+07	19364.2	0.000674743	0	1.25	3.7741	42.9888	2.75871e+07	2.88469e+07	3.02394e+07	3.36178e+07	2.93703e+07	2.89682e+07	3.2305e+07	2.94802e+07	3.1325e+07	3.00412e+07	3.02897e+07	2.861e+07	3.34654e+07	2.78405e+07	3.14317e+07	2.84523e+07	2.72366e+07	2.76318e+07	2.66226e+07	2.90773e+07	2.84568e+07	3.06169e+07	2.66094e+07	2.73498e+07	2.65263e+07	2.73737e+07	2.4765e+07	2.53494e+07	2.76068e+07	3.10794e+07	3.02834e+07	2.70917e+07	2.81161e+07	3.04187e+07	3.01052e+07	2.67113e+07
[1-Hydroxy-3-(3-pyridinyl)-1,1-propanediyl]bis(phosphonic acid)	C8 H13 N O7 P2	297.017	0.932			0	6.79691e+06	35710.5	0.00525393	0	2.5	6.05594	43.4391	7.2742e+06	6.20336e+06	7.66449e+06	6.68342e+06	7.26621e+06	7.97621e+06	7.2075e+06	7.66788e+06	6.62744e+06	7.24655e+06	7.42211e+06	6.74294e+06	8.20695e+06	6.93714e+06	7.55814e+06	7.38727e+06	6.72242e+06	6.48734e+06	7.20895e+06	6.50483e+06	5.87076e+06	5.3206e+06	6.65603e+06	7.54154e+06	7.56192e+06	6.5676e+06	4.69745e+06	6.78868e+06	6.87864e+06	4.7727e+06	7.42142e+06	6.64313e+06	6.01345e+06	7.54506e+06	8.07835e+06	6.94277e+06
[2-(4-Chlorophenyl)-1,3-thiazol-5-yl](2,4-dichlorophenyl)methanone	C16 H8 Cl3 N O S	366.94	0.925			0	1.98601e+06	47632.8	0.0239842	0	0.5	6.8498	39.3464	2.06648e+06	1.85456e+06	2.05569e+06	1.84473e+06	2.08512e+06	1.99859e+06	1.6844e+06	1.78098e+06	1.59171e+06	1.86784e+06	2.04535e+06	1.58171e+06	2.00824e+06	1.70207e+06	1.84047e+06	2.03726e+06	2.07465e+06	2.0604e+06	1.95796e+06	1.94253e+06	2.12243e+06	2.23003e+06	2.39973e+06	2.64068e+06	2.24806e+06	1.38628e+06	1.63382e+06	1.74487e+06	1.94088e+06	1.61093e+06	2.50423e+06	2.14486e+06	2.26224e+06	2.75627e+06	1.74527e+06	2.14543e+06
[3-(3,4-methylenedioxyphenyl)-2-(mercaptomethyl)-1-oxoprolyl]alanine	C16 H20 N2 O6 S	368.104	3.027			0	4.80676e+06	41774	0.00869069	0	5	6.03301	29.1127	4.33584e+06	5.27556e+06	4.74116e+06	5.15244e+06	4.22229e+06	5.32497e+06	6.18938e+06	4.64207e+06	4.68352e+06	4.23288e+06	5.59605e+06	4.87535e+06	5.61215e+06	3.95759e+06	5.15832e+06	5.21058e+06	5.44101e+06	5.09369e+06	5.40118e+06	4.49557e+06	6.00501e+06	5.31793e+06	4.49864e+06	4.89106e+06	4.74461e+06	5.19126e+06	5.51518e+06	4.94045e+06	5.57575e+06	4.91779e+06	6.44258e+06	4.59317e+06	4.66228e+06	5.25358e+06	6.26587e+06	5.04736e+06
[5-(2-Amino-5-isobutyl-1,3-thiazol-4-yl)-2-furyl]phosphonic acid	C11 H15 N2 O4 P S	302.049	0.917			0	8.81495e+06	74540	0.0084561	0	4.25	5.73835	23.697	9.39555e+06	8.81495e+06	8.26528e+06	7.75509e+06	7.66115e+06	8.24032e+06	8.23577e+06	8.2014e+06	8.58903e+06	8.1472e+06	9.10748e+06	8.16804e+06	8.84992e+06	6.84592e+06	8.99427e+06	8.34167e+06	8.96588e+06	1.05434e+07	1.33138e+07	8.04513e+06	1.12118e+07	1.18403e+07	1.01155e+07	1.00466e+07	1.06612e+07	1.00404e+07	9.18418e+06	9.59816e+06	8.55257e+06	1.01663e+07	9.89278e+06	9.35225e+06	1.48571e+07	1.06743e+07	9.84114e+06	9.30779e+06
[5-Amino-3-(4-chlorophenyl)-1H-1,2,4-triazol-1-yl](3,4-dimethoxyphenyl)methanone	C17 H15 Cl N4 O3	358.084	0.865			0	4.76283e+06	6424.59	0.0013489	1	3.75	6.07929	35.2526	4.79702e+06	4.72957e+06	6.25763e+06	5.37265e+06	5.65937e+06	5.49468e+06	5.56155e+06	5.50459e+06	6.06468e+06	6.14922e+06	4.94235e+06	5.43697e+06	5.92631e+06	5.01847e+06	5.60444e+06	4.46448e+06	3.80537e+06	4.89524e+06	5.13025e+06	4.52958e+06	5.35147e+06	5.06211e+06	4.75701e+06	4.46976e+06	5.45807e+06	4.31083e+06	3.21571e+06	4.64004e+06	4.89651e+06	4.43795e+06	4.32325e+06	5.01591e+06	5.11795e+06	5.38265e+06	3.4145e+06	4.72435e+06
[Similar to: (-)-Caryophyllene oxide; ΔMass: 78.4430 Da]		298.626	6.785			0	1.94955e+06	22485.2	0.0115335	0	5	6.19479	32.1737	1.77665e+06	2.08501e+06	1.80469e+06	1.66183e+06	1.60187e+06	2.06752e+06	2.39102e+06	1.71504e+06	2.01564e+06	2.02421e+06	2.11901e+06	2.16044e+06	2.57707e+06	2.10505e+06	2.97906e+06	2.43046e+06	1.70868e+06	2.15932e+06	2.46342e+06	1.81224e+06	1.84733e+06	2.23698e+06	2.07999e+06	2.25224e+06	2.18048e+06	1.65966e+06	1.97607e+06	2.15266e+06	1.97706e+06	64070.1	2.14297e+06	2.13589e+06	2.38325e+06	2.84161e+06	2.42322e+06	2.05418e+06
[Similar to: (5S)-5-hydroxy-1,7-diphenylheptan-3-one; ΔMass: 103.5452 Da]		385.707	0.828			0	5.28601e+06	8738.01	0.00165305	0	3	3.17982	67.143	5.1293e+06	5.55014e+06	5.59168e+06	5.06193e+06	5.34014e+06	5.44699e+06	5.27398e+06	5.43775e+06	5.57124e+06	5.33272e+06	5.20951e+06	5.26276e+06	5.30444e+06	4.85271e+06	5.37014e+06	4.9503e+06	4.92758e+06	5.31862e+06	5.31299e+06	5.32356e+06	5.34386e+06	5.42216e+06	5.04829e+06	5.14093e+06	5.11142e+06	5.16207e+06	4.35934e+06	4.89401e+06	5.04687e+06	5.10342e+06	4.83098e+06	5.11003e+06	4.9909e+06	5.06133e+06	5.29429e+06	5.45345e+06
[Similar to: (5S)-5-hydroxy-1,7-diphenylheptan-3-one; ΔMass: 149.7339 Da]		431.896	0.863			0	2.0954e+06	7699.4	0.00367443	0	4	4.05244	25.9331	2.18614e+06	1.95864e+06	1.89243e+06	2.11472e+06	2.76742e+06	2.00885e+06	2.64234e+06	2.64634e+06	2.3082e+06	2.91631e+06	2.66923e+06	2.12061e+06	2.63924e+06	2.35136e+06	2.09321e+06	1.89024e+06	2.44556e+06	2.35192e+06	1.91431e+06	2.13769e+06	2.32663e+06	2.62725e+06	2.19427e+06	1.99113e+06	2.21301e+06	2.37991e+06	2.45657e+06	2.00331e+06	1.72567e+06	1.84503e+06	2.35347e+06	2.46924e+06	2.91691e+06	2.2655e+06	1.88924e+06	2.22951e+06
[Similar to: 1-(1-Phenylcyclohexyl)-4-hydroxypiperidine; ΔMass: -158.1787 Da]		101.015	0.788			0	544743	27966.6	0.051339	0	0.5	5.51559	13.7451	550947	529015	367862	357386	364287	382173	387624	430810	310933	387990	515280	469925	336188	423993	304011	420503	431001	400273	433687	565276	359175	385211	480839	403179	388055	398639	374840	416117	548226	381289	420720	384968	505830	402993	479846	643080
[Similar to: 1-(1-Phenylcyclohexyl)-4-hydroxypiperidine; ΔMass: -80.1267 Da]		179.067	0.856			0	4.71335e+07	20557.5	0.000436154	0	3	2.89129	33.2768	4.91521e+07	4.61384e+07	4.767e+07	4.84668e+07	5.09395e+07	5.33203e+07	5.279e+07	5.14622e+07	5.2018e+07	5.36082e+07	4.58258e+07	4.7666e+07	5.21953e+07	4.73415e+07	5.09534e+07	4.756e+07	4.90094e+07	4.87377e+07	5.00651e+07	4.91667e+07	5.1343e+07	5.67691e+07	4.94994e+07	4.81771e+07	4.68057e+07	5.12277e+07	4.81137e+07	4.78159e+07	4.66949e+07	3.62461e+07	5.29381e+07	5.37571e+07	5.28281e+07	5.21774e+07	5.66151e+07	5.19537e+07
[Similar to: 1-(1-Phenylcyclohexyl)-4-hydroxypiperidine; ΔMass: -87.9950 Da]		171.199	5.389			0	1.74884e+06	25291.8	0.0144621	0	5	4.90075	23.9063	1.78635e+06	1.68906e+06	564325	979742	977450	1.15793e+06	1.13967e+06	1.35399e+06	1.00484e+06	1.02999e+06	1.74306e+06	959777	827587	603121	761152	1.01472e+06	1.05899e+06	1.03438e+06	958438	1.95846e+06	996161	654000	743703	816082	869733	886269	1.12677e+06	1.17933e+06	1.61266e+06	748999	828658	1.0597e+06	962440	1.3496e+06	1.20667e+06	1.26537e+06
[Similar to: 1-{[5-(hydroxymethyl)-2,5,8a-trimethyl-1,4,4a,5,6,7,8,8a-octahydronaphthalen-1-yl]methyl}-4-methylidene-7-oxabicyclo[4.1.0]heptane-2,3,5-triol; ΔMass: 422.2680 Da]		800.509	3.615			0	738661	198635	0.268913	0	5	13.0076	59.4908	767602	620471	657709	1.58568e+06	171672	337347	389455	394455	551558	410710	698101	524041	463925	356858	335161	157140	317076	370924	185048	1.10004e+06	367013	244607	223117	170694	360702	193400	85272.2	216281	744667	119026	210512	180846	202914	249270	195199	235257
[Similar to: 13-(dodecan-2-yl)-6-(1-hydroxyethyl)-3-(hydroxymethyl)-12-methyl-9-(propan-2-yl)-1-oxa-4,7,10-triazacyclotridecane-2,5,8,11-tetrone; ΔMass: -17.6716 Da]		523.701	4.096			0	117951	49454.6	0.419282	1	0.75	19.9673	47.4132	128406	103254	18371.6	81090	81454.9	18614.9	66856.4	22670.5	10970	8090.08		4858.87	6515.11	48294	10009.9	9444.97	52613.7	112755	25773.3	105683	55054.1	180752	13555.5	113665	180452	127915	89707	132004	154659	75792.9	112665	141887	53140.8	116084	113039	195523
[Similar to: 13-methoxy-1,6-diazatetracyclo[7.6.1.0âµ,Âaâ¶.0Âaâ°,Âaâµ]hexadeca-3,5,7,9(16),10,12,14-heptaen-2-one; ΔMass: 38.2113 Da]		288.286	7.479			0	2.99148e+06	487187	0.162858	0	0.5	15.5431	49.6661	2.18179e+06	3.81657e+06	2.51599e+06	4.97102e+06	1.69401e+06	5.44717e+06	2.73225e+06	1.8738e+06	2.89012e+06	1.20139e+06	2.66006e+06	4.04641e+06	7.60289e+06	1.41836e+06	2.00691e+06	1.30081e+07	1.84008e+07	2.2735e+06	7.32799e+06	5.95185e+06	3.28441e+06	1.2299e+07	7.38702e+06	1.20697e+07	549454	1.32673e+06	867778	911697	1.84622e+06	2.03043e+06	1.83456e+06	1.75623e+06	3.39495e+06	3.78083e+06	3.51603e+06	2.32805e+06
[Similar to: 1-Methylnicotinamide; ΔMass: 60.0078 Da]		196.071	0.952			0	3.39721e+06	546632	0.160906	0	1	7.75796	44.7536	3.27905e+06	3.77017e+06	3.29155e+06	3.39478e+06	2.98009e+06	2.55245e+06	3.46387e+06	3.32715e+06	3.47305e+06	3.46893e+06	3.2861e+06	3.53906e+06	3.37788e+06	4.61291e+06	3.26751e+06	3.88882e+06	3.01348e+06	3.67844e+06	4.0454e+06	3.458e+06	3.75148e+06	3.68188e+06	3.41673e+06	3.43851e+06	4.12411e+06	4.05548e+06	3.26331e+06	4.22126e+06	3.37808e+06	3.61679e+06	5.02863e+06	4.08994e+06	3.55369e+06	3.59167e+06	3.71089e+06	3.88554e+06
[Similar to: 2,4-dihydroxyheptadec-16-en-1-yl acetate; ΔMass: -38.6705 Da]		289.591	4.076			0	280177	46538.4	0.166104	0	5	15.4777	64.8532	250149	240135	286596	253837	166564	185826	184097	161951	176942	164362	311107	165821	166690	170988	158071	197544	157181	180830	159860	401088	156405	159981	149356	149350	285851	177955	174706	212389	250928	147178	158790	330138	169213	191038	243437	339353
[Similar to: 2-Aminoadipic acid; ΔMass: 584.9894 Da]		746.058	3.505			0	2.36371e+06	14361.1	0.00607565	0	1.5	6.19147	29.422	2.425e+06	2.32737e+06	2.48957e+06	2.05945e+06	2.3931e+06	2.7135e+06	3.07284e+06	2.6918e+06	2.74727e+06	2.48809e+06	2.31243e+06	2.24928e+06	2.69717e+06	1.81618e+06	3.25487e+06	2.36978e+06	2.41579e+06	2.72922e+06	2.429e+06	2.265e+06	2.75459e+06	3.08027e+06	2.17283e+06	2.52691e+06	2.75969e+06	2.52738e+06	2.83607e+06	2.91993e+06	2.53248e+06	2.6076e+06	2.89923e+06	2.59883e+06	2.75761e+06	3.09385e+06	3.05026e+06	2.59428e+06
[Similar to: 2-Methoxyestradiol; ΔMass: 0.0039 Da]		302.192	3.201			0	3.71914e+06	30417.7	0.00817871	0	5	14.753	39.574	3.32941e+06	4.08409e+06	261119	1.29724e+06	1.41752e+06	1.30831e+06	1.21311e+06	1.34297e+06	1.03367e+06	1.23163e+06	3.67301e+06	1.33679e+06	1.10742e+06	1.16247e+06	1.17218e+06	1.19973e+06	915641	1.36555e+06	1.15647e+06	5.45249e+06	1.00656e+06	1.28698e+06	1.27641e+06	1.39263e+06	967497	1.22143e+06	1.25047e+06	825120	3.08622e+06	1.27819e+06	1.11364e+06	1.20641e+06	1.31456e+06	1.20909e+06	1.12746e+06	1.23059e+06
[Similar to: 3-hydroxy-3-methylpentanedioic acid; ΔMass: -0.0623 Da]		161.991	0.97			0	419339	103008	0.245643	0	3	14.8579	58.222	470740	417249	526701	356147	509255	426556	360144	484890	375471	442294	438590	448449	344803	420773	377725	497973	349745	427902	443160	357710	657250	365986	423370	461713	433089	554720	376454	528614	495640	449410	429618	360212	379785	429689	466926	431860
[Similar to: 3-hydroxy-3-methylpentanedioic acid; ΔMass: -1.0100 Da]		161.043	0.926			0	4.36838e+07	35815.4	0.000819878	0	2.75	10.1683	44.1052	4.96953e+07	3.91459e+07	5.49921e+07	5.38077e+07	4.28744e+07	5.87173e+07	4.92679e+07	5.81538e+07	5.64444e+07	4.26102e+07	5.64028e+07	5.25644e+07	6.51034e+07	3.83224e+07	6.16277e+07	4.45396e+07	5.61627e+07	4.38571e+07	4.28471e+07	3.96228e+07	4.72587e+07	4.65538e+07	4.39212e+07	4.87868e+07	6.3895e+07	4.47672e+07	4.23107e+07	4.41473e+07	4.06878e+07	4.4988e+07	6.15989e+07	4.59927e+07	4.53685e+07	5.02799e+07	6.46346e+07	4.53006e+07
[Similar to: 3-Hydroxymepivacaine; ΔMass: -93.1331 Da]		169.035	0.887			0	5.29271e+07	191274	0.00361391	0	5	3.4891	47.6632	5.22032e+07	5.33959e+07	4.80823e+07	5.36918e+07	5.6511e+07	5.5653e+07	5.599e+07	5.32414e+07	5.25833e+07	5.2307e+07	5.38542e+07	5.1554e+07	5.30344e+07	5.40144e+07	5.21941e+07	5.50053e+07	5.59393e+07	5.79863e+07	4.76935e+07	5.2428e+07	5.48098e+07	5.46763e+07	5.01852e+07	5.42995e+07	5.52461e+07	6.02982e+07	5.49722e+07	5.83273e+07	5.25943e+07	4.56306e+07	5.39351e+07	5.36726e+07	5.59606e+07	5.75489e+07	4.76847e+07	5.401e+07
[Similar to: 4a,5-dihydroxy-7-methyl-1-{[3,4,5-trihydroxy-6-(hydroxymethyl)oxan-2-yl]oxy}-1H,4aH,5H,6H,7H,7aH-cyclopenta[c]pyran-7-yl acetate; ΔMass: -24.2892 Da]		381.858	1.025			0	2.01192e+06	34917	0.0173551	0	2.25	10.7756	77.9099	2.18111e+06	1.91096e+06	2.18891e+06	2.14849e+06	2.14377e+06	2.18092e+06	2.14571e+06	2.30098e+06	2.16239e+06	2.12927e+06	2.04425e+06	2.15668e+06	2.47166e+06	2.07826e+06	2.19674e+06	2.17639e+06	2.43272e+06	2.06264e+06	2.26539e+06	1.84674e+06	2.02602e+06	2.26502e+06	2.19255e+06	2.38682e+06	2.56328e+06	2.12296e+06	1.98423e+06	2.15017e+06	2.19025e+06	2.06466e+06	2.10408e+06	2.25118e+06	2.19449e+06	2.39545e+06	2.17511e+06	2.20822e+06
[Similar to: 4-Aminoantipyrine; ΔMass: 36.0673 Da]		239.173	3.081			0	1.27245e+08	4.66999e+07	0.367008	0	3	12.1074	75.8877	1.1944e+08	1.4538e+08	1.01372e+08	1.28303e+08	1.23611e+08	1.17026e+08	1.28104e+08	1.10911e+08	1.08216e+08	1.35487e+08	1.03281e+08	1.41542e+08	1.79814e+08	9.60527e+07	1.16756e+08	1.50815e+08	1.09878e+08	1.1839e+08	1.73002e+08	1.14791e+08	1.33211e+08	1.63574e+08	1.17693e+08	1.09207e+08	1.13589e+08	1.33359e+08	1.11284e+08	1.04442e+08	1.56636e+08	1.1867e+08	1.40146e+08	1.23791e+08	1.30576e+08	1.19862e+08	1.08427e+08	1.03594e+08
[Similar to: 4-Hydroxybenzaldehyde; ΔMass: 19.9040 Da]		141.941	0.901			0	2.21486e+08	2.05169e+06	0.0092633	1	2.25	5.17684	69.881	2.23456e+08	2.13793e+08	2.32453e+08	2.39749e+08	1.8475e+08	2.10455e+08	2.41956e+08	2.32084e+08	2.07285e+08	2.25654e+08	2.18085e+08	2.18072e+08	2.17383e+08	2.35987e+08	2.30316e+08	2.4276e+08	2.13954e+08	2.30765e+08	2.21401e+08	2.31141e+08	1.77011e+08	2.28558e+08	2.12759e+08	2.05741e+08	2.14328e+08	2.12434e+08	2.04403e+08	2.15895e+08	2.13711e+08	1.74172e+08	2.35061e+08	2.14532e+08	2.22887e+08	1.73118e+08	2.25905e+08	2.45555e+08
[Similar to: 4-Hydroxybenzaldehyde; ΔMass: 19.9040 Da]		141.941	1.007			0	1.44835e+08	288265	0.0019903	0	3	4.35587	49.6724	1.47796e+08	1.43117e+08	1.38293e+08	1.39452e+08	1.55406e+08	1.51854e+08	1.41442e+08	1.50955e+08	1.4464e+08	1.43701e+08	1.52526e+08	1.43595e+08	1.55683e+08	1.37479e+08	1.61429e+08	1.47392e+08	1.51797e+08	1.37918e+08	1.46336e+08	1.34661e+08	1.47539e+08	1.39969e+08	1.399e+08	1.45258e+08	1.56868e+08	1.58327e+08	1.33324e+08	1.4713e+08	1.42161e+08	1.54777e+08	1.37146e+08	1.43051e+08	1.362e+08	1.72068e+08	1.55426e+08	1.39811e+08
[Similar to: 4-Hydroxybenzaldehyde; ΔMass: 41.8766 Da]		163.913	1.029			0	1.13159e+07	305788	0.027023	0	3.25	5.7585	69.1914	1.13733e+07	1.06129e+07	1.15991e+07	1.26646e+07	1.05914e+07	1.1862e+07	1.28938e+07	1.27173e+07	1.1656e+07	1.20841e+07	1.12461e+07	1.19021e+07	1.27523e+07	1.23609e+07	1.27907e+07	1.20225e+07	1.21069e+07	1.1823e+07	1.28024e+07	1.09224e+07	1.21387e+07	1.30155e+07	1.1101e+07	1.05491e+07	1.28689e+07	1.2119e+07	1.11211e+07	1.13055e+07	1.21924e+07	1.24569e+07	1.18016e+07	1.26218e+07	1.13499e+07	1.17871e+07	1.27131e+07	1.21041e+07
[Similar to: 4-Hydroxybenzaldehyde; ΔMass: 42.0193 Da]		164.056	0.87			0	3.90479e+06	47299.2	0.0121131	1	2.5	8.47123	30.4602	3.70826e+06		3.73474e+06	2.90096e+06	4.17536e+06	5.29691e+06	7.0632e+06	5.99864e+06	3.9475e+06	2.76214e+06	3.64614e+06	3.29632e+06	1.04575e+07	3.77289e+06	5.53305e+06	7.99806e+06	3.47632e+06	2.67507e+06	4.70537e+06	3.84709e+06	3.62809e+06	3.56947e+06	3.29295e+06	4.10596e+06	3.14688e+06	2.99234e+06	1.55969e+06	3.33983e+06	4.15449e+06	3.21946e+06	5.73444e+06	3.34609e+06	3.21379e+06	7.646e+06	3.85982e+06	3.03887e+06
[Similar to: 4-Hydroxybenzaldehyde; ΔMass: 60.0404 Da]		182.077	1.674			0	6.22601e+07	28101.8	0.000451362	0	3.25	13.8548	48.9439	5.96473e+07	6.08207e+07	6.44933e+07	6.77119e+07	5.65493e+07	6.94904e+07	9.77868e+07	7.34437e+07	8.03462e+07	7.31499e+07	6.98478e+07	7.32285e+07	6.42913e+07	5.81701e+07	7.47537e+07	7.41556e+07	6.27697e+07	8.14599e+07	6.68452e+07	5.94258e+07	6.40467e+07	8.45126e+07	6.51479e+07	2.93951e+07	6.65823e+07	7.21407e+07	6.20046e+07	6.01835e+07	6.38456e+07	6.88133e+07	8.49081e+07	6.94773e+07	3.43333e+06	6.39605e+07	6.90575e+07	7.98947e+07
[Similar to: 4-Hydroxyindole; ΔMass: 35.9645 Da]		169.017	1.014			0	3.2465e+06	22470.6	0.0069215	0	2.75	16.4446	30.5044	3.43249e+06	2.9724e+06	3.50583e+06	3.661e+06	3.75255e+06	3.61476e+06	1.59497e+06	4.24732e+06	4.31164e+06	4.50679e+06	3.42605e+06	3.96613e+06	4.03254e+06	2.92709e+06	1.1803e+06	4.00448e+06	3.89484e+06	3.65024e+06	3.80113e+06	3.04598e+06	1.08389e+06	4.32209e+06	4.04467e+06	3.62523e+06	3.61607e+06	3.95558e+06	3.6128e+06	3.57605e+06	3.52348e+06	3.43359e+06	3.81046e+06	3.91097e+06	3.50475e+06	4.16369e+06	3.78221e+06	1.14414e+07
[Similar to: 4-Hydroxyindole; ΔMass: 53.9752 Da]		187.028	0.917			0	2.54603e+07	312063	0.0122568	1	1.75	5.44709	41.6966	2.44024e+07	2.60317e+07	2.85723e+07	2.68142e+07	2.79029e+07	2.78049e+07	2.80678e+07	2.64187e+07	2.87153e+07	2.63482e+07	2.60634e+07	3.19954e+07	2.85175e+07	2.63359e+07	2.9753e+07	2.66317e+07	3.07931e+07	2.88057e+07	2.57381e+07	2.48305e+07	3.37747e+07	2.67069e+07	2.86141e+07	2.93375e+07	2.77622e+07	2.78032e+07	2.76989e+07	2.78406e+07	2.56541e+07	2.87449e+07	3.33279e+07	2.67306e+07	2.19607e+07	2.699e+07	2.85032e+07	2.77713e+07
[Similar to: 4-oxododecanedioic acid; ΔMass: 10.4436 Da]		254.575	5.463			0	187365	40974.2	0.218686	0	5	18.6939	50.0386	131050	189378	2.3272e+06	113530	100536	117662	137509	123251	115486	126496	198552	105798	59859.2	55641.6	95298.2	117632	85217.4	157387	100671	280250	90034.3	85554.4	153466	142989	111705	124015	89279.6	101603	126788	128612	107872	112328	148879	111629	101832	72587.8
[Similar to: 5-methyl-4-{[(2S,3R,4S,5S,6R)-3,4,5-trihydroxy-6-(hydroxymethyl)oxan-2-yl]oxy}-2H-chromen-2-one; ΔMass: 38.1552 Da]		376.255	5.488			0	492481	31375.8	0.0637096	0	1.5	7.62607	47.1939	502502	459819	650528	513395	439077	608178	605620	579358	549221	395349	483113	471288	559185	542549	500238	553148	416356	507626	459358	652919	401820	538303	427468	517156	527262	517883	477946	441712	436827	443215	521523	524565	468053	475732	708389	655869
[Similar to: 6-Methylindole; ΔMass: 9.9843 Da]		141.058	3.252			0	3.23459e+07	127304	0.0039357	1	5	2.09732	15.7208	3.17992e+07	3.28043e+07	3.24755e+07	3.06749e+07	3.16322e+07	3.5773e+07	3.65252e+07	3.41573e+07	3.60253e+07	3.4051e+07	3.38617e+07	3.0157e+07	3.73323e+07	3.03912e+07	3.96546e+07	3.19932e+07	3.20415e+07	3.49991e+07	3.17624e+07	3.22944e+07	3.72259e+07	3.78157e+07	3.37143e+07	3.74259e+07	3.52698e+07	3.49914e+07	3.61546e+07	3.29653e+07	3.14523e+07	3.62702e+07	3.58991e+07	3.46497e+07	3.5103e+07	3.95934e+07	3.7105e+07	3.30299e+07
[Similar to: Aniracetam; ΔMass: -48.0565 Da]		171.033	0.928			0	4.3462e+07	129506	0.00297975	0	3.25	5.16807	30.2447	4.83527e+07	3.93273e+07	5.28e+07	4.72577e+07	5.23287e+07	5.91749e+07	5.71511e+07	5.40991e+07	5.58808e+07	5.54771e+07	5.03961e+07	4.66693e+07	6.0728e+07	4.78543e+07	6.07457e+07	5.13826e+07	5.0387e+07	5.45364e+07	4.78459e+07	3.70626e+07	5.57009e+07	5.4721e+07	4.58028e+07	5.42139e+07	5.74788e+07	5.00122e+07	4.89975e+07	4.81712e+07	4.32061e+07	4.72047e+07	4.91101e+07	4.66956e+07	3.9968e+07	5.65746e+07	4.43261e+07	4.92794e+07
[Similar to: Aniracetam; ΔMass: -8.1562 Da]		210.933	0.787			0	1.16707e+06	328048	0.281087	0	0.5	8.30546	30.8552	1.2685e+06	1.12443e+06	1.91091e+06	1.9346e+06	1.80869e+06	1.8615e+06	1.84861e+06	1.8153e+06	2.04204e+06	1.72101e+06	1.14926e+06	1.92328e+06	2.18557e+06	1.42628e+06	2.61278e+06	2.112e+06	2.06082e+06	1.8324e+06	2.22812e+06	1.18247e+06	2.38377e+06	2.02241e+06	1.97874e+06	2.27578e+06	1.93432e+06	1.94777e+06	1.72915e+06	1.78873e+06	1.19305e+06	1.95682e+06	1.97124e+06	1.46326e+06	1.81124e+06	1.85098e+06	1.74491e+06	1.50686e+06
[Similar to: Betaine; ΔMass: -0.0956 Da]		116.983	0.79			0	1.24459e+06	28054.2	0.0225409	0	1.5	8.23919	25.1636	1.24961e+06	1.18337e+06	791650	801539	888328	888227	826739	1.01571e+06	746229	991435	1.19719e+06	1.05913e+06	706045	1.03618e+06	617732	1.05594e+06	1.03327e+06	991525	999393	1.40912e+06	768351	980135	1.08676e+06	920686	881944	989108	879071	1.00134e+06	1.27864e+06	895412	1.00135e+06	938985	1.18866e+06	908821	1.0858e+06	1.43326e+06
[Similar to: Betaine; ΔMass: 17.9149 Da]		134.994	0.792			0	1.50086e+06	28901.5	0.0192566	0	1.25	9.31835	28.4412	1.52763e+06	1.41531e+06	984875	1.01918e+06	1.11661e+06	1.07274e+06	1.03991e+06	1.23611e+06	894287	1.16041e+06	1.43648e+06	1.28166e+06	849076	1.23223e+06	754907	1.22755e+06	1.23761e+06	1.16401e+06	1.16908e+06	1.69011e+06	930453	1.12371e+06	1.27002e+06	1.08842e+06	1.08016e+06	1.17881e+06	1.01273e+06	1.19234e+06	1.51614e+06	1.06933e+06	1.21192e+06	1.13008e+06	1.39057e+06	1.07117e+06	1.30113e+06	1.73703e+06
[Similar to: Betaine; ΔMass: 173.8205 Da]		290.899	1.065			0	3.46701e+06	64780.3	0.0186847	0	1	6.59809	68.9362	3.29848e+06	3.53301e+06	3.10703e+06	3.41106e+06	2.85932e+06	3.82416e+06	3.13952e+06	3.1449e+06	3.3286e+06	3.06117e+06	3.69557e+06	3.40313e+06	3.16817e+06	3.42025e+06	3.64232e+06	3.05374e+06	3.89189e+06	3.23337e+06	3.93093e+06	3.29891e+06	3.19475e+06	3.19991e+06	3.29874e+06	3.45879e+06	3.31125e+06	3.34345e+06	2.82298e+06	3.27114e+06	3.38632e+06	3.50002e+06	1.67586e+06	3.37563e+06	3.07428e+06	2.72757e+06	3.11531e+06	3.2665e+06
[Similar to: Bethanechol; ΔMass: -12.5922 Da]		147.529	0.906			0	259272	34006	0.131159	1	2	4.7853	50.3643	271249	245657	244817	240086	254438	529247	257224	527163	259099	241401	251320	257309	269905	243661	256563	261349	237008	267203	261749	269870	269009	267489	264877	256567	270720	270027	235221	247579	252001	518941	481167	791600	264810	265590	544129	499873
[Similar to: Bupivacaine; ΔMass: 105.7277 Da]		393.948	0.869			0	1.5267e+06	10939.6	0.00716555	0	4.25	12.1068	73.1123	1.39326e+06	1.65136e+06	1.89364e+06	1.52907e+06	2.04212e+06	2.03523e+06	1.77739e+06	1.74378e+06	1.71311e+06	2.15977e+06	1.66413e+06	1.5403e+06	1.6569e+06	1.75943e+06	1.64127e+06	1.5913e+06	2.28342e+06	2.06846e+06	1.34488e+06	1.63839e+06	1.8209e+06	1.94889e+06	1.64778e+06	1.76108e+06	1.68612e+06	1.8023e+06	1.33152e+06	1.73443e+06	1.39782e+06	1.61209e+06	1.86282e+06	1.15769e+06	1.27129e+06	2.11584e+06	1.62275e+06	1.6125e+06
[Similar to: Bupivacaine; ΔMass: -39.0055 Da]		249.215	3.322			0	639990	29883.6	0.0466938	0	4.25	19.3108	39.9596	385011	506953	1.60672e+06	882889	774817	1.19342e+06	1.00965e+06	903969	1.01899e+06	743209	532585	1.51321e+06	722629	861933	970033	1.22609e+06	729434	1.28958e+06	974395	1.46374e+06	685558	865811	927411	872468	480678	958755	745612	492069	494620	682967	880309	575326	1.28461e+06	525341	649439	869185
[Similar to: Bupivacaine; ΔMass: 46.9739 Da]		335.194	3.303			0	328348	145031	0.441697	0	5	10.8922	32.4987	364817	417793	432175	318437	291866	360091	318587	284773	386702	446905	354890	385926	346604	287943	287815	265463	340467	280307	324553	267235	272517	333908	388132	251885	411657	266532	226260	247631	263527	262812	243400	257297	369950	501490	244977	445864
[Similar to: Bupivacaine; ΔMass: 88.7483 Da]		376.969	0.93			0	3.22271e+06	77594.6	0.0240774	0	1.5	8.76044	50.1713	2.83135e+06	3.49334e+06	3.31357e+06	3.15962e+06	3.37778e+06	3.20238e+06	2.81567e+06	2.94644e+06	2.94661e+06	3.16588e+06	3.59483e+06	3.0523e+06	3.77375e+06	3.288e+06	3.49478e+06	3.72053e+06	3.73177e+06	2.91325e+06	3.82617e+06	3.20754e+06	2.82136e+06	3.07173e+06	3.86468e+06	3.99826e+06	3.72851e+06	3.20369e+06	2.74784e+06	3.09755e+06	2.9837e+06	3.22182e+06	4.09268e+06	3.70605e+06	3.63451e+06	3.36382e+06	3.89829e+06	3.30048e+06
[Similar to: Choline; ΔMass: 0.4126 Da]		103.512	1.023			0	739799	42431	0.0573548	0	3.5	12.1236	260.094	603262	710160	240721	235689	241195	224580	260791	229316	251419	243457	866650	230616	238412	215114	236419	230145	199330	268691	237937	633569	241890	233570	212560	223549	213050	300108	187915	384497	747448	212206	212091	189712	204453	244549	240635	200087
[Similar to: D-(-)-Salicin ; ΔMass: -93.1824 Da]		192.923	0.606			0	818047	112281	0.137255	1	0.75	4.96658	17.3613	845121	802074	1.41372e+06	1.36652e+06	1.23039e+06	1.31815e+06	1.32834e+06	1.17335e+06	1.28379e+06	1.17194e+06	827456	1.26775e+06	1.40522e+06	944555	1.78257e+06	1.46483e+06	1.3518e+06	1.23888e+06	1.52466e+06	799413	1.66729e+06	1.46434e+06	1.31924e+06	1.59717e+06	1.22992e+06	1.39612e+06	1.24763e+06	1.26733e+06	818035	1.38117e+06	1.41588e+06	1.07231e+06	1.25008e+06	1.44588e+06	1.2954e+06	1.04273e+06
[Similar to: D-(+)-Maltose; ΔMass: 21.7057 Da]		363.822	0.811			0	1.95325e+06	7587.14	0.00388437	0	5	6.68312	51.5166	1.47835e+06	1.99075e+06	2.27474e+06	2.26609e+06	2.07987e+06	1.85856e+06	2.1143e+06	2.03096e+06	2.66217e+06	2.33359e+06	2.61739e+06	2.18507e+06	2.33982e+06	1.83278e+06	2.51553e+06	2.39735e+06	2.1769e+06	3.33833e+06	2.2498e+06	1.90095e+06	1.81157e+06	2.4752e+06	2.34138e+06	2.31778e+06	2.08753e+06	2.0526e+06	1.932e+06	2.07061e+06	1.92641e+06	2.18435e+06	1.92521e+06	2.1999e+06	1.97166e+06	2.86911e+06	2.10559e+06	2.1087e+06
[Similar to: D-(+)-Maltose; ΔMass: 21.7922 Da]		363.908	0.866			0	6.1779e+06	14836.3	0.0024015	1	1.75	6.95754	59.6934	5.66109e+06	6.51251e+06	5.72906e+06	6.47215e+06	7.58026e+06	6.63778e+06	7.38726e+06	8.06055e+06	6.5465e+06	7.59551e+06	5.96591e+06	6.45586e+06	6.18969e+06	6.45209e+06	6.95501e+06	6.6675e+06	6.53202e+06	6.93055e+06	5.8861e+06	6.47077e+06	5.36908e+06	4.94962e+06	6.4668e+06	5.50788e+06	5.91022e+06	5.99741e+06	6.03155e+06	6.27051e+06	6.27833e+06	5.36603e+06	5.52339e+06	6.29846e+06	6.84957e+06	6.06127e+06	5.66486e+06	6.7287e+06
[Similar to: DL-Dipalmitoylphosphatidylcholine; ΔMass: -237.2268 Da]		496.335	7.423			0	4.66069e+07	376641	0.00808122	1	0.5	2.77628	14.0473	5.35454e+07	4.90868e+07	4.52753e+07	4.69257e+07	3.85198e+07	5.14601e+07	3.67289e+07	4.63104e+07	3.11859e+07	3.66577e+07	3.13202e+07	2.61541e+07	1.7574e+07	1.67741e+07	1.89584e+07	9.50843e+06	1.32161e+07	7.53263e+06	7.13347e+06		4.59822e+06	4.96117e+06	2.59038e+06	2.37243e+06	2.20085e+06	1.69896e+06	1.24498e+06	8.42596e+07	6.63205e+07	959818	805711	5.95343e+07	5.54269e+07	6.18384e+07	5.29484e+07	489494
[Similar to: Ethyl levulinate; ΔMass: 0.4269 Da]		144.506	1.326			0	1.18796e+06	13598.5	0.0114469	1	2.25	8.25836	61.9102		1.16981e+06	1.07118e+06	1.21145e+06	1.05817e+06	1.07197e+06	1.17091e+06	1.01879e+06	843648	1.03001e+06	1.08042e+06	1.09431e+06	1.35306e+06	1.36872e+06	1.53802e+06	1.30763e+06	1.70959e+06	1.44268e+06	1.10234e+06	1.37591e+06	1.45518e+06	1.39732e+06	1.61374e+06	1.38384e+06	1.3166e+06	1.43072e+06	1.18616e+06	1.40132e+06	1.04002e+06	1.58856e+06	1.23268e+06	886816	1.21179e+06	1.38515e+06	1.07613e+06	1.40333e+06
[Similar to: Ethyl levulinate; ΔMass: 167.1156 Da]		311.194	3.269			0	7.90679e+06	120931	0.0152946	0	2	5.10941	8.2102	7.78749e+06	7.20502e+06	9.319e+06	8.27906e+06	1.19195e+07	9.69871e+06	1.08299e+07	9.44119e+06	1.15794e+07	1.07627e+07	8.00984e+06	1.20514e+07	1.39014e+07	1.03473e+07	1.23061e+07	1.96051e+06	1.4656e+06	1.6757e+06	1.56919e+06	9.65636e+06	1.83548e+06	2.07568e+06	1.44071e+06	2.13445e+06	1.8328e+06	2.19523e+06	1.86285e+06	1.52091e+06	7.27032e+06	1.58772e+06	2.30333e+06	1.85572e+06	2.25599e+06	1.79296e+06	2.11665e+06	1.545e+06
[Similar to: Ethyl oleate ; ΔMass: -57.0468 Da]		253.24	8.158			0	1.79427e+06	372403	0.207551	0	4	16.5343	62.3368	1.85107e+06	2.00003e+06	910798	1.56882e+06	980405	1.99321e+06	1.39221e+06	1.28483e+06	1.84843e+06	1.25697e+06	2.43498e+06	1.3751e+06	2.19975e+06	1.32373e+06	2.22532e+06	653797	990679	654466	632983	1.57449e+06	729932	1.85784e+06	548401	1.08445e+06	581301	494720	445732	1.28974e+06	1.81119e+06	580087	487579	977096	1.61314e+06	887934	467966	268022
[Similar to: Hypoxanthine; ΔMass: -0.0442 Da]		135.994	1.318			0	64243.3	8962.6	0.13951	1	5	18.6069	75.8727	62035	66052	54697.9	56529.5	49866.5	65055.2	61888.6	58463.9	58314.8	58276	64126.9	54942.1	60703.3	49137.5	58366.6	59698.3	48046.9	61372.3	55451	86888.7	63737.2	61362.4	57333.2	67173.1	63806.5	58667.4	62697.5	56775	59983.6	52628.7	60899.5	58572.6	55802.2	64285.9	55684.8	58155.4
[Similar to: Isoprenaline; ΔMass: -18.1980 Da]		192.923	0.787			0	852538	264899	0.310718	1	0.5	4.55896	16.611		863759	1.45622e+06	1.46244e+06	1.31704e+06	1.40895e+06	1.42539e+06	1.28282e+06	1.40365e+06	1.20332e+06	856642	1.40337e+06	1.53188e+06	1.02529e+06	1.92839e+06	1.58102e+06	1.48358e+06	1.35658e+06	1.60793e+06	834078	1.78802e+06	1.55284e+06	1.4311e+06	1.69892e+06	1.32197e+06	1.446e+06	1.28868e+06	1.32997e+06	866642	1.44197e+06	1.42852e+06	1.10633e+06	1.33567e+06	1.412e+06	1.32355e+06	1.12289e+06
[Similar to: Mepivacaine; ΔMass: -55.1563 Da]		191.017	0.888			0	3.11289e+07	135128	0.00434093	2	2.25	2.22496	14.6809	3.05444e+07	3.15791e+07	2.92405e+07	2.87157e+07	3.12081e+07	2.99128e+07	3.00961e+07	2.39995e+07	2.8264e+07	2.39405e+07	3.07437e+07	2.72051e+07	2.69764e+07	2.75592e+07	2.51894e+07	3.14036e+07	3.18625e+07	3.2855e+07	2.67835e+07	3.14251e+07	3.07996e+07	2.93632e+07	2.92836e+07	2.637e+07	3.00025e+07	3.69048e+07	3.53779e+07	3.51667e+07	3.09642e+07	2.2103e+07	2.9429e+07	2.91889e+07	3.04036e+07	2.98659e+07	3.03355e+07	2.95314e+07
[Similar to: Nicotinamide; ΔMass: -0.0293 Da]		122.019	1.405			0	5.14784e+06	51449.3	0.00999435	0	2.5	12.8629	101.836	4.68366e+06	4.7832e+06	5.17406e+06	4.40384e+06	4.59171e+06	5.06606e+06	4.92253e+06	5.04686e+06	5.46027e+06	4.61224e+06	5.66235e+06	5.61878e+06	5.35247e+06	4.6706e+06	5.44067e+06	5.10043e+06	4.73753e+06	5.29912e+06	6.27202e+06	4.90561e+06	5.60594e+06	5.48414e+06	4.96409e+06	5.63154e+06	5.75994e+06	5.09792e+06	6.20196e+06	6.40867e+06	6.17822e+06	5.08219e+06	5.24182e+06	5.53224e+06	5.26855e+06	5.18731e+06	5.65203e+06	5.28746e+06
[Similar to: NP-000919; ΔMass: 89.1714 Da]		303.292	4.098			0	409324	184752	0.45136	0	1.25	13.6985	55.2682	404474	380572	445202	275867	248744	272258	264778	228825	245819	224748	419200	220462	227854	222287	203682	206973	200022	229330	202448	508292	198772	204285	191942	193428	199888	234764	181823	197860	341369	202235	220314	205033	239172	205348	201369	218627
[Similar to: Paracetamol; ΔMass: 35.9646 Da]		187.028	1.03			0	6.93789e+06	114067	0.0164412	0	1.75	9.44826	32.4232	6.64152e+06	6.71586e+06	7.29856e+06	7.25183e+06	7.52053e+06	7.84603e+06	5.34994e+06	8.68703e+06	7.92308e+06	8.29271e+06	7.54756e+06	4.70078e+06	8.74279e+06	6.59789e+06	8.46221e+06	7.06628e+06	7.11902e+06	7.75575e+06	7.71328e+06	6.34613e+06	4.71797e+06	8.35336e+06	8.13392e+06	7.64545e+06	5.61643e+06	7.7805e+06	7.39991e+06	7.5452e+06	7.17917e+06	7.26948e+06	7.49772e+06	7.64578e+06	7.48958e+06	7.72496e+06	7.33329e+06	1.36532e+07
[Similar to: PEG n10; ΔMass: 133.1097 Da]		591.382	3.505			0	267280	61471.1	0.229988	1	1.5	15.4723	53.7251	228350	275511	313842	821291	162952	194562	189612	168711	113490	175766	318251	214529	113763	112946	87061.2	87110.1	214745	223494	109621	254903	98131.4	127744	174872	74322.8	209399	72568.8	90401.3	215976	300259	77407.9	67235.2	78998.3	110996	177460	64657.6	106519
[Similar to: PEG n10; ΔMass: 177.1359 Da]		635.409	3.533			0	202513	23175.9	0.114441	0	5	19.9053	50.0793	98915.3	158171	177419	454089	103824	143736	114503	97875.3	78626	81509.8	325652	105230	77622.8	107088	124204	177996	399277	247022	81559.8	281821	97184.3	150699	195980	218081	117200	124575	109256	67247.1	285500	248720	83333.4	112505	237256	240615	188066	190012
[Similar to: PEG n10; ΔMass: 73.0892 Da]		531.362	3.959			0	203934	47374.2	0.232301	0	5	5.16405	69.7323	205642	205904	44326.9	47895.4	553878	44255.4	45364.6	43623.6	578062	44250.4	203522	40956.3	42549.7	602317	41394.7	40508.4	41458.7	522488	41378.9	214255	42539.5	44047.6	455656	40089.5	43404.2	42205.9	504657	41996.5	196692	41637.2	40109.3	489472	39558.5	41302.3	38022.2	503474
[Similar to: PEG n10; ΔMass: 97.1610 Da]		555.434	8.015			0	343648	153449	0.446529	0	0.5	16.1055	57.6688	380978	321459	274489	260151	404937	971279	260043	247386	253287	262411	348806	202370	245355	998619	1.12897e+06	251421	753054	384780	235207	342737	222652	336352	227736	404069	405698	213402	192927	251482	355123	234894	217294	237704	544616	342663	146744	220855
[Similar to: PEG n11; ΔMass: 254.1836 Da]		756.482	3.595			0	767659	193753	0.252394	0	5	13.6065	55.0605	739789	757262	641874	1.96867e+06	203136	353914	440898	456376	449709	359695	901015	366280	366615	292550	345507	195664	398053	320229	137659	858236	391126	190741	169074	226857	606622	136476	173310	224334	705696	191116	153912	134609	196132	516776	203129	177886
[Similar to: PPG n6; ΔMass: -57.9861 Da]		308.276	3.877			0	934731	46957.7	0.0502366	1	5	8.64837	18.844	943010		936758	2.22637e+06	634698	2.4776e+06	2.3658e+06	2.44146e+06	45912.2	2.21514e+06	677176	2.19558e+06	2.02918e+06	735722	1.88628e+06	2.1365e+06	1.58871e+06	854470	37370.6	1.38982e+06	1.66966e+06	1.86294e+06	576468	2.1328e+06	2.20326e+06	2.0164e+06	778330	1.37138e+06	942119	1.74247e+06	1.79619e+06	1.20457e+06	1.53143e+06	1.68661e+06	1.69991e+06	1.50094e+06
[Similar to: Pramocaine; ΔMass: 0.0363 Da]		293.235	4.008			0	500682	159828	0.31922	0	5	14.945	65.0552	445801	488463	73482.5	278699	162715	184369	172161	164156	184959	108086	658973	127194	83873.1	131040	108168	139572	127077	150313	87324.9	425351	66100.4	315529	95489.7	183309	231301	85919.5	81464.7	411296	485063	79022.4	79232.8	121646	193439	112109	52920.7	75986.8
[Similar to: Proline; ΔMass: 58.8984 Da]		173.962	0.899			0	314874	40969.6	0.130114	1	5	9.51262	89.3746	397794	291427	296460	307300	334237	334361	282605	314702	330271	1.95625e+06	290806	301567	339044	297193	302939	330347	279763	327887	321299	335077	307370	293609	343518	314308	329436	325782	255516	301605		301634	327987	310097	310612	313977	304184	324179
[Similar to: Proline; ΔMass: 58.9147 Da]		173.978	0.793			0	684703	48443.9	0.0707517	0	1.5	9.22482	28.3042	733315	535116	490387	462141	768944	468479	465297	544619	406470	572467	694911	685979	442190	517341	328632	667380	676548	611118	583376	717332	521338	656005	668340	559281	584325	626124	582188	605068	741367	414793	526065	544313	755860	762152	722002	891063
[Similar to: Proline; ΔMass: 76.9313 Da]		191.995	1.286			0	4.7845e+06	1.68396e+06	0.35196	0	4	16.2968	38.0567	4.40648e+06	4.2432e+06	3.55662e+06	7.61318e+06	5.2776e+06	4.15555e+06	3.48028e+06	4.53199e+06	1.37215e+07	4.65043e+06	4.84024e+06	3.47627e+06	1.99269e+06	3.30326e+06	2.34917e+06	5.17335e+06	6.6716e+06	5.74717e+06	4.07914e+06	5.19996e+06	3.14342e+06	3.04386e+06	3.1001e+06	3.03561e+06	5.03863e+06	7.72351e+06	7.72793e+06	6.55144e+06	5.11641e+06	5.40222e+06	7.18515e+06	5.55922e+06	4.41298e+06	3.27712e+06	3.21158e+06	4.09053e+06
[Similar to: Pyridoxine; ΔMass: -0.0565 Da]		169.017	0.919			0	1.48428e+07	98500.6	0.00663626	0	1.5	8.47822	55.9342	1.39039e+07	1.5549e+07	1.62335e+07	1.56903e+07	1.63252e+07	1.5903e+07	1.65501e+07	1.52609e+07	1.7202e+07	1.57927e+07	1.49306e+07	2.01937e+07	1.62774e+07	1.56944e+07	1.75844e+07	1.52331e+07	1.56264e+07	1.66186e+07	1.60434e+07	1.41922e+07	2.0754e+07	1.60116e+07	1.62531e+07	1.83239e+07	1.56063e+07	1.61212e+07	1.62053e+07	1.64018e+07	1.48937e+07	1.6245e+07	1.54172e+07	1.63301e+07	1.22513e+07	1.63675e+07	1.73427e+07	1.64815e+07
[Similar to: Spermidine; ΔMass: -11.1623 Da]		133.996	0.945			0	5.04078e+07	1.23208e+06	0.0244422	0	2.25	7.28683	19.1601	5.03702e+07	5.34751e+07	3.54027e+07	3.72003e+07	4.79624e+07	5.02254e+07	3.48467e+07	4.55605e+07	6.67417e+07	4.91587e+07	4.67115e+07	2.81008e+07	3.31876e+07	3.27898e+07	3.97742e+07	4.34054e+07	4.26424e+07	5.63863e+07	4.09906e+07	5.07425e+07	4.86042e+07	4.5891e+07	3.37017e+07	3.8799e+07	7.7714e+07	8.02316e+07	9.20185e+07	6.96959e+07	4.8764e+07	3.68613e+07	5.02989e+07	5.47628e+07	5.64717e+07	3.48515e+07	4.95827e+07	5.26979e+07
[Similar to: Stearamide; ΔMass: 48.0214 Da]		331.309	5.282			0	1.42809e+06	75786	0.0530683	1	5	10.2643	60.5859		1.3076e+06	1.46037e+06	1.83816e+06	3.10192e+06	1.33582e+06	5.87845e+06	2.72773e+06	1.5094e+06	1.46875e+06	1.4356e+06	1.54104e+06	1.40421e+06	2.1182e+06	1.61362e+06	1.65904e+06	3.61607e+06	4.91069e+06	1.35839e+06	1.73145e+06	1.19332e+06	1.60101e+06	1.40626e+06	1.33437e+06	3.33534e+06	1.58996e+06	1.48227e+06	1.35118e+06	1.49511e+06	1.41371e+06	1.49135e+06	1.23696e+06	1.35573e+06	1.57169e+06	1.49287e+06	1.41584e+06
[Similar to: Thiamine; ΔMass: -0.0074 Da]		264.097	0.824			0	2.27476e+06	860385	0.378232	1	2	14.7766	60.5807	2.11967e+06	3.15492e+06	1.49042e+06	1.73661e+06	2.54375e+06	1.51151e+06	2.66348e+06	1.93877e+06	1.95047e+06	2.55648e+06	2.54296e+06	3.21367e+06	2.98024e+06	3.41739e+06	2.84612e+06	2.17633e+06	2.65895e+06	2.23817e+06	2.72342e+06	1.43717e+06	2.80743e+06	2.72186e+06	2.5113e+06	2.7864e+06	2.61537e+06	2.50257e+06	1.18999e+06	2.51974e+06	2.57184e+06	2.40613e+06	2.7574e+06	2.07005e+06	2.10178e+06	1.29295e+06	3.28768e+06	3.5769e+06
[Similar to: Thiamine; ΔMass: -0.2596 Da]		263.845	0.843			0	3.7948e+07	11008.7	0.000290101	0	5	2.31828	41.6489	3.60003e+07	3.74573e+07	3.90018e+07	3.60178e+07	3.54127e+07	4.108e+07	4.00619e+07	4.0265e+07	3.99151e+07	4.02155e+07	3.85347e+07	3.63102e+07	4.00204e+07	3.7894e+07	4.05169e+07	3.69304e+07	3.5466e+07	3.85589e+07	3.50573e+07	4.09911e+07	4.03074e+07	4.01593e+07	3.89579e+07	3.77347e+07	3.91632e+07	3.83677e+07	3.52264e+07	3.81507e+07	3.78539e+07	3.70274e+07	4.06165e+07	3.59447e+07	3.79619e+07	3.92584e+07	3.98348e+07	4.0391e+07
[Similar to: Triisopropanolamine; ΔMass: 86.0729 Da]		277.225	3.303			0	327144	47937.4	0.146533	0	5	8.77138	27.3768	292891	434156	783929	312794	337417	267845	274473	243563	237189	244741	255044	233535	227550	245364	233948	215196	210959	275416	205039	295429	212067	283136	186549	193643	350850	200025	232760	190655	280998	222952	176174	209396	185298	179153	174618	183169
[Similar to: Tris(2-chloroethyl) phosphate; ΔMass: -100.8880 Da]		183.066	7.686			0	2.13635e+07	364441	0.0170591	0	1.75	4.81204	27.9416	2.04971e+07	2.15108e+07	1.94061e+07	1.91706e+07	2.14204e+07	2.18342e+07	2.3574e+07	2.08952e+07	2.5815e+07	2.22739e+07	2.11938e+07	2.33597e+07	2.82367e+07	2.34277e+07	3.06214e+07	2.30807e+07	2.01355e+07	2.10791e+07	2.11978e+07	2.14539e+07	2.38972e+07	2.38138e+07	2.1288e+07	2.33547e+07	2.3685e+07	1.89774e+07	2.10212e+07	2.23036e+07	2.16041e+07	2.47973e+07	2.9469e+07	2.35358e+07	2.54267e+07	2.89724e+07	2.3662e+07	1.96683e+07
[Similar to: Tris(2-chloroethyl) phosphate; ΔMass: -100.8880 Da]		183.066	7.406			0	1.44364e+07	567261	0.0392939	1	1.75	5.13158	32.9427	1.42221e+07	1.42956e+07	1.43483e+07	1.34319e+07	1.40388e+07	1.5458e+07	1.78922e+07	1.5123e+07	1.78246e+07	2.92744e+07	1.40983e+07	1.51349e+07	2.00139e+07	2.996e+07	2.21295e+07	1.54925e+07	1.3583e+07	2.61982e+07	2.61539e+07		1.4839e+07	2.8733e+07	1.27011e+07	2.77551e+07	2.79332e+07	2.221e+07	2.4413e+07	2.57027e+07	1.44457e+07	2.81366e+07	3.31789e+07	1.6914e+07	2.81879e+07	1.65626e+07	2.58322e+07	2.13098e+07
[Similar to: Tris(2-ethylhexyl) phosphate ; ΔMass: -236.3177 Da]		198.035	0.785			0	2.66845e+06	59126.7	0.0221577	0	0.5	6.71866	17.2122	2.74724e+06	2.54752e+06	1.74962e+06	1.81171e+06	1.90227e+06	1.83719e+06	1.83692e+06	2.03552e+06	1.53783e+06	1.86366e+06	2.59667e+06	2.18514e+06	1.47737e+06	1.95439e+06	1.34469e+06	1.85616e+06	2.11114e+06	1.92449e+06	2.0012e+06	2.81692e+06	1.70336e+06	2.00007e+06	2.17074e+06	1.93667e+06	1.84976e+06	1.9902e+06	1.89036e+06	2.10167e+06	2.64327e+06	1.84424e+06	2.21065e+06	1.93617e+06	2.53502e+06	2.01799e+06	2.69265e+06	3.12582e+06
[Similar to: α-Hydroxyhippuric acid; ΔMass: -47.0371 Da]		148.016	6.183			0	5.32245e+06	1.35874e+06	0.255285	0	5	5.96572	46.2683	5.87759e+06	4.66588e+06	4.06609e+06	3.89124e+06	4.46116e+06	4.80888e+06	5.02473e+06	4.81407e+06	4.81032e+06	5.1637e+06	5.12016e+06	4.72583e+06	5.19737e+06	5.72084e+06	6.85542e+06	5.02586e+06	4.84838e+06	6.13378e+06	5.73412e+06	5.10687e+06	5.25703e+06	5.23131e+06	5.19271e+06	6.40836e+06	5.65052e+06	6.22429e+06	4.88255e+06	5.08805e+06	5.13053e+06	5.48183e+06	5.84195e+06	5.17487e+06	6.65522e+06	5.22603e+06	4.87306e+06	4.59911e+06
{[(2-Ethylhexyl)imino]bis(methylene)}bis(phosphonic acid)	C10 H25 N O6 P2	317.115	3.693			0	4.75268e+06	15305.6	0.00322041	0	3	7.65222	41.387	3.79481e+06	4.6578e+06	1.17697e+07	466807	576617	1.794e+06	2.22772e+06	1.42112e+06	1.57068e+06	1.56796e+06	5.40882e+06	149566	102332	475686	895278	701966	928796	1.11791e+06	1.07618e+06	4.87426e+06	1.2288e+06	1.26028e+06	1.03335e+06	1.79498e+06	1.23943e+06	1.17196e+06	1.50731e+06	1.4597e+06	4.49768e+06	1.19869e+06	1.03553e+06	1.17054e+06	1.76692e+06	1.51488e+06	1.1599e+06	921519
{[(3,5-Dichlorophenyl)amino](hydroxy)methylene}bis(phosphonic acid)	C7 H9 Cl2 N O7 P2	350.924	0.907			0	6.37289e+06	86909.7	0.0136374	0	5	6.70946	60.523	6.01552e+06	6.17452e+06	6.07633e+06	6.24055e+06	6.13395e+06	5.74133e+06	6.96074e+06	5.69724e+06	5.60877e+06	6.26915e+06	7.17454e+06	5.78929e+06	6.09923e+06	6.49068e+06	6.52854e+06	6.6484e+06	7.04966e+06	6.31506e+06	6.38323e+06	5.98487e+06	7.04515e+06	6.7842e+06	6.51547e+06	5.92521e+06	5.75551e+06	6.82129e+06	6.43455e+06	5.83094e+06	6.89324e+06	6.9258e+06	6.74074e+06	6.02047e+06	6.89193e+06	6.43652e+06	6.0388e+06	7.20811e+06
{[(4,6-Dimethyl-2-pyridinyl)amino]methylene}bis(phosphonic acid)	C8 H14 N2 O6 P2	296.032	1.4			0	7.36114e+06	19221.9	0.00261126	1	3.25	4.29742	25.6802	7.22978e+06	7.09343e+06	7.13345e+06	6.25324e+06	6.53981e+06	7.56819e+06	8.13937e+06	7.69643e+06	7.90869e+06	7.09679e+06	7.4053e+06	6.67575e+06	7.82544e+06	6.04357e+06	8.01256e+06	7.9798e+06	7.81353e+06	9.013e+06	7.84263e+06	7.41606e+06	9.10766e+06	9.70037e+06	8.11743e+06	8.48175e+06	8.78589e+06	8.76425e+06	8.43048e+06	8.10177e+06	7.14777e+06	8.47897e+06	8.90163e+06	8.10821e+06	8.93799e+06	9.26703e+06	9.34661e+06	8.29669e+06
{1-[({(1R)-1-(3-{(E)-2-[6-Ethyl-5-(trifluoromethyl)-2-pyridinyl]vinyl}phenyl)-3-[2-(2-hydroxy-2-propanyl)phenyl]propyl}sulfanyl)methyl]cyclopropyl}acetic acid	C34 H38 F3 N O3 S	597.251	6.784			0	1.96059e+06	22386.7	0.0114184	0	5	5.8667	28.8962	1.71982e+06	2.13797e+06	1.71768e+06	1.68123e+06	1.65649e+06	2.11714e+06	2.43844e+06	1.75089e+06	2.02057e+06	2.07319e+06	2.05529e+06	2.21051e+06	2.63826e+06	2.1359e+06	3.04891e+06	2.48309e+06	1.72795e+06	2.20898e+06	2.42819e+06	1.81674e+06	1.88899e+06	2.30366e+06	2.12628e+06	2.24958e+06	2.08877e+06	1.6757e+06	2.01887e+06	2.09534e+06	2.0193e+06	67167.5	2.12418e+06	2.20475e+06	2.4328e+06	2.8535e+06	2.33523e+06	26433.6
{5-[3-(Diisopropylamino)-2-hydroxypropoxy]-1,3-dimethyl-1H-pyrazol-4-yl}(phenyl)methanone	C21 H31 N3 O3	373.235	5.902			0	1.66362e+06	87801.3	0.0527772	0	5	6.47113	42.5848	1.67132e+06	1.79229e+06	558336	412119	403538	466684	562584	435288	514017	439238	1.00672e+06	451542	455626	440792	82446.8	419937	416757	470514	475274	2.66103e+06	337672	362064	501541	396027	578998	444155	345433	521034	1.6899e+06	395772	427309	372123	426074	453811	430691	389750
{5-Chloro-2-[(4-iodobenzyl)carbamoyl]phenoxy}acetic acid	C16 H13 Cl I N O4	444.956	0.932			0	2.69281e+06	65023.3	0.024147	0	4	7.54347	55.1881	2.94781e+06	2.32092e+06	3.09785e+06	2.56084e+06	3.12716e+06	3.13784e+06	2.36002e+06	2.97848e+06	2.76387e+06	2.65915e+06	2.98438e+06	3.11707e+06	3.22767e+06	2.34951e+06	2.91229e+06	2.98586e+06	2.85459e+06	2.80656e+06	2.91498e+06	2.86385e+06	2.77248e+06	2.87074e+06	2.86849e+06	3.23758e+06	2.73713e+06	2.41881e+06	1.92901e+06	2.60107e+06	2.75927e+06	2.2757e+06	2.36541e+06	2.39268e+06	2.62994e+06	2.51762e+06	2.95558e+06	2.83716e+06
1-(1,3-Benzoxazol-2-yl)-N-(5-bromo-2-methoxybenzyl)-3-piperidinecarboxamide	C21 H22 Br N3 O3	443.085	1.404			0	1.51722e+06	17890.2	0.0117914	0	1.25	6.68609	27.927	1.45274e+06	1.29739e+06	2.21568e+06	1.65823e+06	1.06021e+06	1.94854e+06	1.8013e+06	1.97387e+06	1.93705e+06	1.73696e+06	2.06173e+06	1.54899e+06	1.75759e+06	1.38156e+06	1.89659e+06	1.96915e+06	1.61252e+06	1.9112e+06	1.88788e+06	1.39369e+06	1.6895e+06	2.26247e+06	1.93351e+06	1.72319e+06	2.1461e+06	2.14377e+06	1.39884e+06	1.79197e+06	1.50512e+06	1.85844e+06	1.7423e+06	1.74325e+06	1.98664e+06	1.8751e+06	1.67268e+06	1.53204e+06
1-(1-{4-[5-hydroxy-6-(2-methylpropyl)-3-phenylpyrazin-2-yl]benzyl}piperidin-4-yl)-1H-benzimidazol-2-ol	C33 H35 N5 O2	533.278	7.709			0	4.51584e+06	48937.7	0.0108369	1	5	4.82306	33.3154		4.57451e+06	4.46335e+06	356304	4.42248e+06	86661.1	5.27431e+06	315599	4.94917e+06	4.75767e+06	4.33413e+06	5.41154e+06	5.0245e+06	1.18029e+06	5.38422e+06	4.81035e+06	4.03952e+06	4.81376e+06	490424	4.33237e+06	4.3022e+06	4.85094e+06	4.11914e+06	4.16511e+06	4.55843e+06	97741.1	4.33653e+06	4.32039e+06	4.96753e+06	5.15283e+06	4.8987e+06	4.55734e+06	4.54753e+06	5.16924e+06	4.57357e+06	4.47262e+06
1-(1Z-hexadecenyl)-sn-glycero-3-phosphocholine	C24 H50 N O6 P	479.337	8.678			0	2.2702e+07	122706	0.0054051	0	0.5	13.0161	42.2091	3.23759e+07	1.55112e+07	2.64474e+07	2.42662e+06	2.63362e+06	3.30866e+07	1.02563e+08	1.10301e+07	5.46794e+06	1.96582e+07	1.89436e+07	3.17127e+06	1.04208e+07	2.93941e+07	4.57684e+07	2.24485e+07	1.59341e+07	5.9496e+06	3.04951e+06	3.00328e+07	1.43864e+07	2.84346e+07	1.88885e+07	2.843e+07	8.0313e+06	1.9378e+07	4.04153e+07	1.90915e+07	1.8415e+07	4.07255e+07	3.52695e+06	3.0282e+07	5.05081e+06	9.80233e+06	1.63355e+07	3.00397e+08
1-(2,3-Dihydro-1,4-benzodioxin-6-yl)-3-(1-phenyl-1,2,4,5-tetrahydro-3H-3-benzazepin-3-yl)-1-propanone	C27 H27 N O3	413.198	5.203			0	7.14092e+06	107481	0.0150513	1	3.5	11.1868	86.6056	7.27329e+06	6.35404e+06	6.16794e+06	7.06136e+06	6.68186e+06	5.50163e+06	7.44061e+06	5.48594e+06	8.84196e+06	2.07964e+06	6.8006e+06	7.1216e+06	7.52597e+06	5.70629e+06	7.31607e+06	7.50379e+06	7.14303e+06	6.38388e+06	6.87998e+06	6.88935e+06	6.26483e+06	8.08336e+06	7.43197e+06	6.95712e+06	7.73846e+06	8.9732e+06	7.83258e+06	6.7047e+06	7.67561e+06	7.62796e+06	7.87098e+06	7.84241e+06	6.66161e+06	7.37859e+06	6.31722e+06	6.92739e+06
1-(2-Methoxyethyl)-6-[(4-octylphenyl)amino]-2,4(1H,3H)-pyrimidinedione	C21 H31 N3 O3	373.236	4.479			0	9.03031e+07	149135	0.00165149	0	5	16.7308	89.7946	6.84549e+07	7.75731e+07	6.41721e+07	7.74445e+07	6.5534e+07	9.15203e+07	8.64301e+07	6.82177e+07	7.43066e+07	7.33954e+07	1.08308e+08	8.05975e+07	7.23918e+07	7.40834e+07	6.85498e+07	7.36555e+07	5.8637e+07	7.41827e+07	6.63875e+07	1.50039e+08	7.14541e+07	6.21305e+07	5.73122e+07	6.20553e+07	5.55492e+07	8.32227e+07	5.3297e+07	4.72785e+07	7.71367e+07	6.22534e+07	7.13743e+07	5.32582e+07	7.43225e+07	5.19675e+07	6.13743e+07	6.63873e+07
1-(2-Methoxyethyl)-6-[(4-octylphenyl)amino]-2,4(1H,3H)-pyrimidinedione	C21 H31 N3 O3	373.236	4.627			0	1.36587e+06	31955.2	0.0233956	0	3.25	13.4414	70.3887	1.13448e+06	1.12566e+06	1.08473e+06	1.26481e+06	1.15485e+06	1.36664e+06	1.41197e+06	1.20623e+06	1.11872e+06	980007	1.42428e+06	1.39647e+06	1.09904e+06	1.07893e+06	1.03885e+06	1.17104e+06	862971	1.10369e+06	989979	2.43161e+06	815008	1.13311e+06	894889	941267	802822	1.22457e+06	799171	689446	1.20357e+06	917374	1.04702e+06	859351	1.07021e+06	885547	941540	1.06587e+06
1-(3,4-Dichlorophenyl)-3-[4-(trifluoromethoxy)phenyl]-1H-pyrazol-5-amine	C16 H10 Cl2 F3 N3 O	387.015	0.912			0	2.09425e+06	64929.6	0.0310038	0	5	9.1942	33.6625	1.99086e+06	1.83433e+06	1.80865e+06	1.8367e+06	2.00839e+06	1.91577e+06	2.2864e+06	2.37702e+06	2.33785e+06	2.11559e+06	2.20356e+06	2.22797e+06	2.88489e+06	2.28735e+06	2.67221e+06	2.3885e+06	2.45909e+06	2.4512e+06	2.37041e+06	2.33131e+06	2.71342e+06	2.94361e+06	2.75372e+06	2.46768e+06	2.47711e+06	2.56913e+06	2.2874e+06	2.43833e+06	1.96437e+06	2.63324e+06	2.60853e+06	2.48805e+06	2.59705e+06	2.62964e+06	2.67431e+06	2.30057e+06
1-(3,4-Dihydro-2(1H)-isoquinolinyl)-2-(3,5-dimethyl-4-nitro-1H-pyrazol-1-yl)ethanone	C16 H18 N4 O3	314.137	3.729			0	1.66464e+06	243372	0.146201	0	2	6.71282	22.1407	1.64006e+06	1.50045e+06	4.91365e+06	493223	699444	827246	797712	886023	691253	562992	1.95351e+06	373786	411459	476826	773128	702692	739300	897015	821172	1.68976e+06	885293	919973	1.11537e+06	886535	949552	968628	885142	684700	1.47587e+06	1.13664e+06	827862	1.15422e+06	690768	1.17026e+06	990654	766105
1-(3-Chlorophenyl)-6-{3-[3-(2,4,5-trichlorophenoxy)propoxy]phenyl}-1,6-dihydro-1,3,5-triazine-2,4-diamine	C24 H21 Cl4 N5 O2	551.043	1.326			0	594366	9304.57	0.0156546	0	1.75	5.56333	17.0416	467644	608008	256163	515240	473732	528800	925228	420172	735330	698606	754333	514170	915841	533547	746353	726692	660812	623943	674652	606669	786419	976701	729415	809387	729039	697418	785872	762730	550757	585644	659385	649087	571581	829228	839314	574612
1-(4-{[2-(1H-Indazol-4-yl)-4-(4-morpholinyl)thieno[3,2-d]pyrimidin-6-yl]methyl}-1-piperazinyl)-6-methyl-5-heptene-1,4-dione	C30 H35 N7 O3 S	573.251	6.884			0	5.7044e+06	27197	0.00476773	0	5	5.71507	32.5874	5.3798e+06	5.65427e+06	5.34094e+06	4.28509e+06	5.10969e+06	5.67381e+06	6.5018e+06	5.39326e+06	6.19908e+06	5.94738e+06	5.7257e+06	6.14116e+06	7.31507e+06	5.87227e+06	7.96848e+06	6.9376e+06	5.36828e+06	6.29718e+06	6.27664e+06	5.69949e+06	5.69888e+06	6.47094e+06	6.13536e+06	6.30113e+06	6.5298e+06	4.89765e+06	5.15781e+06	6.16167e+06	5.66605e+06	6.85913e+06	6.24252e+06	6.4336e+06	6.94547e+06	7.33437e+06	6.92867e+06	6.04377e+06
1-(4-Amino-1,2,5-oxadiazol-3-yl)-5-[(diethylamino)methyl]-N'-[(E)-(5-methyl-2-furyl)methylene]-1H-1,2,3-triazole-4-carbohydrazide	C16 H21 N9 O3	387.177	5.394			0	125827	17089.3	0.135815	1	5	10.9016	13.4039	147308		1.4582e+06	34052.6	38766.1	63215.6	78330.6	95695	64405.7	57195.9	125802	15125	19710.3	30127.1	28399.7	74983.5	86921.3	78726.1	50771.3	136982	187609	98499.8	76048.4	89799.5	86302	91709.9	68949.2	76088.4	90691.4	72064	78410.8	69790.9	104374	81239.2	75505.8	108639
1-(4-Amino-1,2,5-oxadiazol-3-yl)-5-[(dipropylamino)methyl]-N'-[(E)-(5-methyl-2-furyl)methylene]-1H-1,2,3-triazole-4-carbohydrazide	C18 H25 N9 O3	415.207	5.462			0	1.07738e+07	224355	0.0208241	0	5	13.4525	47.9411	1.01039e+07	1.17147e+07	1.21062e+08	6.36327e+06	7.77388e+06	9.43976e+06	8.77636e+06	7.85423e+06	8.43926e+06	7.78062e+06	9.95157e+06	6.56567e+06	4.72361e+06	5.36044e+06	6.64735e+06	7.68844e+06	6.09123e+06	7.40144e+06	6.75345e+06	1.55507e+07	6.642e+06	6.10394e+06	6.02434e+06	7.55516e+06	6.52305e+06	6.97236e+06	6.29266e+06	5.83925e+06	8.62186e+06	6.18884e+06	5.81886e+06	6.55683e+06	8.0998e+06	6.83634e+06	6.00829e+06	6.21317e+06
1-(4-Bromophenyl)-2-(ethylsulfanyl)ethanone	C10 H11 Br O S	257.973	0.907			0	9.86183e+06	61496.8	0.00623584	0	5	8.12958	66.9901	1.01207e+07	9.01665e+06	7.76931e+06	8.98757e+06	9.20208e+06	9.22102e+06	1.0735e+07	1.0868e+07	9.96789e+06	1.04559e+07	1.05998e+07	1.01089e+07	1.07677e+07	9.11519e+06	1.10634e+07	1.10006e+07	1.11206e+07	1.14463e+07	1.06141e+07	1.12654e+07	1.17981e+07	1.21574e+07	1.08947e+07	1.14126e+07	1.133e+07	1.20315e+07	1.12403e+07	1.12434e+07	9.20574e+06	1.07006e+07	1.10198e+07	1.01086e+07	1.05257e+07	1.1494e+07	1.13827e+07	1.09216e+07
1-(4-Bromophenyl)-2-(ethylsulfanyl)ethanone	C10 H11 Br O S	257.973	0.98			0	3.87713e+06	65408	0.0168702	1	1.75	5.48377	34.938	3.65293e+06	3.80192e+06	3.65099e+06	3.45368e+06	3.89934e+06	4.39873e+06	4.35406e+06	3.93306e+06	3.94645e+06	3.9354e+06	4.28494e+06	3.82049e+06	4.41589e+06	3.80455e+06	4.38599e+06	3.98871e+06	3.63759e+06	4.58343e+06	4.2948e+06	3.84571e+06	5.046e+06	4.47316e+06	3.79266e+06	4.26749e+06	4.35836e+06	4.29294e+06	4.04685e+06	4.40755e+06	3.71571e+06	4.29741e+06	3.99663e+06	4.46718e+06	4.6216e+06	4.41818e+06	4.53552e+06	3.85012e+06
1-(4-Chloro-2-thienyl)-2-propanamine	C7 H10 Cl N S	175.022	0.87			0	1.18233e+07	12124.2	0.00102545	0	5	16.5761	76.6223	1.5237e+07	1.02985e+07	1.06199e+07	1.62577e+07	1.24696e+07	1.15438e+07	7.92417e+06	1.00352e+07	1.70943e+07	1.84862e+07	1.23643e+07	1.05412e+07	1.11454e+07	1.61371e+07	9.85217e+06	1.73614e+07	1.58888e+07	1.61376e+07	1.10243e+07	1.68088e+07	1.10866e+07	1.92181e+07	1.08196e+07	1.10954e+07	1.22087e+07	1.32703e+07	1.08497e+07	1.74171e+07	1.02042e+07	1.65681e+07	1.16838e+07	1.13159e+07	1.0435e+07	1.02248e+07	1.10442e+07	1.58139e+07
1'-(4-tert-butylcyclohexyl)-7-fluoro-2-methyl-1,2-dihydro-3H-spiro[isoquinoline-4,4'-piperidin]-3-one	C24 H35 F N2 O	386.275	0.907			0	683238	33018.5	0.0483265	1	3.5	9.93129	71.6312	683380		310725	254911	716892	402116	261622	446252	328723	233220	688892	347657	345616	235969	248615	441034	261985	450630	229932	742139	267350	264541	353446	533822	392485	303654	372930	610065	594177	256500	309595	322195	288347	340540	534391	412108
1-(4Z,7Z,10Z,13Z,16Z,19Z-docosahexaenoyl)-sn-glycero-3-phosphocholine	C30 H50 N O7 P	567.332	6.685			0	5.93777e+06	21692.1	0.00365325	0	5	3.74102	17.283	5.87774e+06	6.05702e+06	6.12515e+06	4.63596e+06	5.77494e+06	6.25115e+06	7.69873e+06	5.54933e+06	6.48297e+06	6.72711e+06	6.11906e+06	6.9878e+06	8.65178e+06	6.51586e+06	8.97764e+06	7.13095e+06	5.3464e+06	6.40291e+06	7.11131e+06	5.91293e+06	6.43408e+06	7.27482e+06	7.02476e+06	7.10356e+06	6.3266e+06	4.36036e+06	5.28187e+06	6.21051e+06	5.54009e+06	8.24302e+06	6.38068e+06	6.72706e+06	7.03592e+06	9.05409e+06	7.15909e+06	6.09844e+06
[truncated: 1,414 more rows]
[truncated: 347 more columns]

## Sheet: HILIC all hits raw (n=1013)
	Formula	Molecular weight	Retention time	mzVaultMatch	mzCloudMatch	Grade	MPA	BPA	BPA_MPA	QcOutlier	QCRSCgamma	Relative SD	D ratio	QC01	QC02	C001	C002	C003	C004	C005	C006	C007	C008	QC03	C009	C010	C011	C012	C013	C014	C015	C016	QC04	C017	C018	C019	C020	C021	C022	C023	C024	QC05	C025	C026	C027	C028	C029	C030	C031
[truncated: 1,013 more rows]
[truncated: 347 more columns]
